# Supplementary material for: Body mass index and the risk of basal cell carcinoma: evidence from Mendelian randomization analysis
Source: PeerJ. 2023 Jan 24;11:e14781. doi: 10.7717/peerj.14781 (PMC9881466; doi:10.7717/peerj.14781)
Supplement: Supplemental Information 5 [file peerj-11-14781-s005.xlsx]

## Sheet: BMI (dataset1)
	SNPs associated with BMI (dataset1)
exposure	SNP	F.statistic
Body mass index (BMI)	rs10009336	14.4884
Body mass index (BMI)	rs10132280	25.0989
Body mass index (BMI)	rs10169594	14.4447
Body mass index (BMI)	rs10182181	40.7227
Body mass index (BMI)	rs10192119	16.8414
Body mass index (BMI)	rs10197031	17.9728
Body mass index (BMI)	rs10247983	13.2615
Body mass index (BMI)	rs10248136	12.5779
Body mass index (BMI)	rs10269783	17.3128
Body mass index (BMI)	rs10408324	13.9751
Body mass index (BMI)	rs10478110	12.9663
Body mass index (BMI)	rs1048932	19.9376
Body mass index (BMI)	rs10492229	16.7042
Body mass index (BMI)	rs10510419	16.8243
Body mass index (BMI)	rs10518694	12.9669
Body mass index (BMI)	rs1064213	15.0822
Body mass index (BMI)	rs10733051	13.859
Body mass index (BMI)	rs10742752	16.3543
Body mass index (BMI)	rs10747488	13.3361
Body mass index (BMI)	rs10750215	14.5911
Body mass index (BMI)	rs1075901	16.8679
Body mass index (BMI)	rs10768994	15.078
Body mass index (BMI)	rs10795422	15.5217
Body mass index (BMI)	rs10811871	13.0642
Body mass index (BMI)	rs10832778	16.3812
Body mass index (BMI)	rs10858334	12.2609
Body mass index (BMI)	rs10867256	14.6564
Body mass index (BMI)	rs10878946	15.4204
Body mass index (BMI)	rs10914462	14.0709
Body mass index (BMI)	rs10915840	13.4031
Body mass index (BMI)	rs10920678	20.3557
Body mass index (BMI)	rs10938397	40.6366
Body mass index (BMI)	rs10942267	16.7628
Body mass index (BMI)	rs10953740	18.0201
Body mass index (BMI)	rs10968114	14.138
Body mass index (BMI)	rs10971709	13.716
Body mass index (BMI)	rs10984756	13.2372
Body mass index (BMI)	rs11030618	14.0471
Body mass index (BMI)	rs11066188	15.7173
Body mass index (BMI)	rs11084553	17.6793
Body mass index (BMI)	rs11105839	14.4774
Body mass index (BMI)	rs11115176	14.4796
Body mass index (BMI)	rs11118308	14.3958
Body mass index (BMI)	rs1112613	12.6767
Body mass index (BMI)	rs11150911	16.2131
Body mass index (BMI)	rs11165643	25.3053
Body mass index (BMI)	rs11170468	14.6894
Body mass index (BMI)	rs11173522	13.4135
Body mass index (BMI)	rs11185111	14.3787
Body mass index (BMI)	rs11251352	13.3393
Body mass index (BMI)	rs11496125	19.9769
Body mass index (BMI)	rs11505821	18.9431
Body mass index (BMI)	rs11538	13.0306
Body mass index (BMI)	rs1158805	15.7924
Body mass index (BMI)	rs11609659	15.8208
Body mass index (BMI)	rs11611246	24.9084
Body mass index (BMI)	rs11615578	13.932
Body mass index (BMI)	rs11656076	14.3726
Body mass index (BMI)	rs11672660	31.4162
Body mass index (BMI)	rs11713193	27.2598
Body mass index (BMI)	rs11736228	14.6889
Body mass index (BMI)	rs11738695	12.7422
Body mass index (BMI)	rs11739877	14.1179
Body mass index (BMI)	rs11781699	14.4368
Body mass index (BMI)	rs1187352	14.2769
Body mass index (BMI)	rs11880870	21.9533
Body mass index (BMI)	rs11889536	16.2047
Body mass index (BMI)	rs11908637	12.6239
Body mass index (BMI)	rs11945861	15.3558
Body mass index (BMI)	rs11951673	16.0287
Body mass index (BMI)	rs12033257	16.346
Body mass index (BMI)	rs12041258	15.2456
Body mass index (BMI)	rs12044597	19.3566
Body mass index (BMI)	rs12049202	21.7456
Body mass index (BMI)	rs12098284	14.6612
Body mass index (BMI)	rs12150665	20.1507
Body mass index (BMI)	rs1218822	21.1683
Body mass index (BMI)	rs12299814	16.1533
Body mass index (BMI)	rs12328930	12.8373
Body mass index (BMI)	rs12334877	13.9513
Body mass index (BMI)	rs12364470	17.7772
Body mass index (BMI)	rs12369179	22.121
Body mass index (BMI)	rs12416812	15.7014
Body mass index (BMI)	rs1241986	12.7271
Body mass index (BMI)	rs12422552	14.255
Body mass index (BMI)	rs12429545	26.0804
Body mass index (BMI)	rs12448257	19.7412
Body mass index (BMI)	rs12564992	16.8263
Body mass index (BMI)	rs12593036	16.5578
Body mass index (BMI)	rs12602912	18.2161
Body mass index (BMI)	rs1260326	14.2354
Body mass index (BMI)	rs12629015	12.8808
Body mass index (BMI)	rs1266874	16.3094
Body mass index (BMI)	rs12675063	13.9488
Body mass index (BMI)	rs1268065	13.5922
Body mass index (BMI)	rs12680842	16.2202
Body mass index (BMI)	rs12718572	13.8975
Body mass index (BMI)	rs12762034	15.8406
Body mass index (BMI)	rs12779328	12.4292
Body mass index (BMI)	rs1285997	15.722
Body mass index (BMI)	rs12888545	14.6024
Body mass index (BMI)	rs12888955	19.5762
Body mass index (BMI)	rs12905439	13.8981
Body mass index (BMI)	rs12914489	14.6249
Body mass index (BMI)	rs12922346	14.5269
Body mass index (BMI)	rs12933482	14.3556
Body mass index (BMI)	rs12936083	14.9849
Body mass index (BMI)	rs12939549	23.1884
Body mass index (BMI)	rs1296328	19.5659
Body mass index (BMI)	rs12981256	16.3778
Body mass index (BMI)	rs13021737	54.0822
Body mass index (BMI)	rs13047416	17.2734
Body mass index (BMI)	rs13069244	13.6723
Body mass index (BMI)	rs13107325	30.1035
Body mass index (BMI)	rs13110266	15.3886
Body mass index (BMI)	rs13147390	12.6973
Body mass index (BMI)	rs13174863	18.1191
Body mass index (BMI)	rs13184896	17.9746
Body mass index (BMI)	rs13191362	19.9612
Body mass index (BMI)	rs1320903	23.6465
Body mass index (BMI)	rs1321432	22.1243
Body mass index (BMI)	rs13240600	17.2759
Body mass index (BMI)	rs13250058	14.3436
Body mass index (BMI)	rs13263601	17.6033
Body mass index (BMI)	rs1327259	17.3938
Body mass index (BMI)	rs13287131	13.4488
Body mass index (BMI)	rs1330052	15.5475
Body mass index (BMI)	rs13329567	29.1897
Body mass index (BMI)	rs1365466	15.981
Body mass index (BMI)	rs1371108	14.2451
Body mass index (BMI)	rs1409818	14.8481
Body mass index (BMI)	rs1412235	29.6652
Body mass index (BMI)	rs1421334	14.5862
Body mass index (BMI)	rs1430387	14.263
Body mass index (BMI)	rs1431659	20.2562
Body mass index (BMI)	rs1436344	17.212
Body mass index (BMI)	rs1445652	12.4811
Body mass index (BMI)	rs1452075	17.2694
Body mass index (BMI)	rs1465900	14.1767
Body mass index (BMI)	rs1472169	15.9601
Body mass index (BMI)	rs1477199	20.455
Body mass index (BMI)	rs1492767	13.7488
Body mass index (BMI)	rs1503526	17.6587
Body mass index (BMI)	rs1522569	15.5115
Body mass index (BMI)	rs1528435	20.7254
Body mass index (BMI)	rs1535660	12.8951
Body mass index (BMI)	rs1538247	12.6444
Body mass index (BMI)	rs156201	13.5095
Body mass index (BMI)	rs1624134	12.5737
Body mass index (BMI)	rs1656377	12.9486
Body mass index (BMI)	rs1681740	13.6093
Body mass index (BMI)	rs16849710	13.6427
Body mass index (BMI)	rs16851483	21.118
Body mass index (BMI)	rs16871902	15.5743
Body mass index (BMI)	rs16903285	24.8671
Body mass index (BMI)	rs17001561	15.0222
Body mass index (BMI)	rs17014375	14.7591
Body mass index (BMI)	rs17033117	13.6428
Body mass index (BMI)	rs17056301	13.0521
Body mass index (BMI)	rs17113297	16.4835
Body mass index (BMI)	rs17119937	12.8884
Body mass index (BMI)	rs17203016	16.679
Body mass index (BMI)	rs17207196	23.1727
Body mass index (BMI)	rs17238110	15.579
Body mass index (BMI)	rs17311369	12.0973
Body mass index (BMI)	rs17399237	15.7466
Body mass index (BMI)	rs17405819	24.439
Body mass index (BMI)	rs17424296	13.0494
Body mass index (BMI)	rs17425707	13.1681
Body mass index (BMI)	rs17446257	13.0441
Body mass index (BMI)	rs17499593	12.7028
Body mass index (BMI)	rs17513613	21.9462
Body mass index (BMI)	rs175165	12.6309
Body mass index (BMI)	rs17535749	13.0511
Body mass index (BMI)	rs17551974	13.7825
Body mass index (BMI)	rs17636031	18.3412
Body mass index (BMI)	rs17663412	12.9269
Body mass index (BMI)	rs17710386	15.74
Body mass index (BMI)	rs17724992	20.2259
Body mass index (BMI)	rs17789218	15.5298
Body mass index (BMI)	rs17806379	22.5884
Body mass index (BMI)	rs1784460	15.4429
Body mass index (BMI)	rs1804528	11.0649
Body mass index (BMI)	rs1830074	13.3276
Body mass index (BMI)	rs1836303	13.9941
Body mass index (BMI)	rs1863652	13.7599
Body mass index (BMI)	rs1884389	13.1419
Body mass index (BMI)	rs1885728	12.6415
Body mass index (BMI)	rs1891216	13.1063
Body mass index (BMI)	rs1896767	13.7487
Body mass index (BMI)	rs1927790	19.9896
Body mass index (BMI)	rs1928295	18.8545
Body mass index (BMI)	rs1937683	13.3522
Body mass index (BMI)	rs1948080	15.7817
Body mass index (BMI)	rs1982441	14.4759
Body mass index (BMI)	rs1982725	12.6844
Body mass index (BMI)	rs1993709	32.0118
Body mass index (BMI)	rs2007231	12.7338
Body mass index (BMI)	rs200810	17.4063
Body mass index (BMI)	rs2009416	14.3102
Body mass index (BMI)	rs2051559	14.5553
Body mass index (BMI)	rs2065418	18.4695
Body mass index (BMI)	rs208015	20.5355
Body mass index (BMI)	rs2124499	15.9761
Body mass index (BMI)	rs2143253	15.0963
Body mass index (BMI)	rs215634	17.0698
Body mass index (BMI)	rs2162524	17.7532
Body mass index (BMI)	rs2174307	15.1311
Body mass index (BMI)	rs217671	15.9702
Body mass index (BMI)	rs2228213	17.739
Body mass index (BMI)	rs2235564	15.451
Body mass index (BMI)	rs2246012	16.1709
Body mass index (BMI)	rs2283093	13.3329
Body mass index (BMI)	rs2285178	12.6748
Body mass index (BMI)	rs2306537	14.9751
Body mass index (BMI)	rs2307111	32.5732
Body mass index (BMI)	rs2317299	13.3912
Body mass index (BMI)	rs2325036	22.0817
Body mass index (BMI)	rs2357760	18.6215
Body mass index (BMI)	rs2361988	16.0092
Body mass index (BMI)	rs2365389	21.2669
Body mass index (BMI)	rs2367112	16.407
Body mass index (BMI)	rs2423668	11.1205
Body mass index (BMI)	rs2425840	14.2211
Body mass index (BMI)	rs2429150	13.4961
Body mass index (BMI)	rs2479958	17.0716
Body mass index (BMI)	rs2481665	21.0964
Body mass index (BMI)	rs2543132	14.3187
Body mass index (BMI)	rs2600226	13.2313
Body mass index (BMI)	rs2605603	14.592
Body mass index (BMI)	rs2608703	17.2592
Body mass index (BMI)	rs262130	12.3451
Body mass index (BMI)	rs2693826	16.5281
Body mass index (BMI)	rs2694047	19.1085
Body mass index (BMI)	rs273504	17.5543
Body mass index (BMI)	rs2744974	28.4647
Body mass index (BMI)	rs2791653	16.3858
Body mass index (BMI)	rs2820311	25.4969
Body mass index (BMI)	rs2832283	13.5065
Body mass index (BMI)	rs2836964	13.2942
Body mass index (BMI)	rs2861683	17.2159
Body mass index (BMI)	rs2868975	13.4586
Body mass index (BMI)	rs287104	15.3357
Body mass index (BMI)	rs2875762	14.8313
Body mass index (BMI)	rs2907948	16.3776
Body mass index (BMI)	rs2931434	12.7246
Body mass index (BMI)	rs2943465	13.828
Body mass index (BMI)	rs294704	13.0034
Body mass index (BMI)	rs3007105	18.2418
Body mass index (BMI)	rs326896	14.9466
Body mass index (BMI)	rs331966	13.5983
Body mass index (BMI)	rs33500	15.7376
Body mass index (BMI)	rs339991	14.7373
Body mass index (BMI)	rs349088	15.588
Body mass index (BMI)	rs355777	18.4121
Body mass index (BMI)	rs3731695	16.2802
Body mass index (BMI)	rs3732084	13.1552
Body mass index (BMI)	rs3736485	18.0436
Body mass index (BMI)	rs3749897	14.136
Body mass index (BMI)	rs3754963	13.353
Body mass index (BMI)	rs3764835	12.8787
Body mass index (BMI)	rs3772882	15.0708
Body mass index (BMI)	rs3800229	20.8458
Body mass index (BMI)	rs3800637	13.8435
Body mass index (BMI)	rs3806114	14.2196
Body mass index (BMI)	rs3806572	15.7878
Body mass index (BMI)	rs3807645	16.1967
Body mass index (BMI)	rs380857	12.4208
Body mass index (BMI)	rs3814883	26.4261
Body mass index (BMI)	rs3828783	17.1428
Body mass index (BMI)	rs3829849	13.5437
Body mass index (BMI)	rs38314	14.8548
Body mass index (BMI)	rs3902951	15.1124
Body mass index (BMI)	rs3904244	13.5906
Body mass index (BMI)	rs391300	15.599
Body mass index (BMI)	rs3935648	12.1258
Body mass index (BMI)	rs3977755	15.2914
Body mass index (BMI)	rs40067	22.2025
Body mass index (BMI)	rs4072917	13.865
Body mass index (BMI)	rs4148155	16.0422
Body mass index (BMI)	rs4148866	12.1923
Body mass index (BMI)	rs4237643	22.6395
Body mass index (BMI)	rs427943	20.4149
Body mass index (BMI)	rs429343	17.7822
Body mass index (BMI)	rs4307239	14.5307
Body mass index (BMI)	rs4310573	12.3693
Body mass index (BMI)	rs4358081	12.7328
Body mass index (BMI)	rs4414033	15.0923
Body mass index (BMI)	rs4430672	12.7214
Body mass index (BMI)	rs4482463	19.1008
Body mass index (BMI)	rs4516268	21.4755
Body mass index (BMI)	rs4518345	13.3441
Body mass index (BMI)	rs4556997	18.0461
Body mass index (BMI)	rs4589691	13.0104
Body mass index (BMI)	rs4639527	18.5224
Body mass index (BMI)	rs4653017	14.5456
Body mass index (BMI)	rs4660443	16.3279
Body mass index (BMI)	rs4671328	24.3201
Body mass index (BMI)	rs4722398	13.8075
Body mass index (BMI)	rs4740619	23.8598
Body mass index (BMI)	rs4757144	19.0868
Body mass index (BMI)	rs4783830	12.2008
Body mass index (BMI)	rs4786903	13.5916
Body mass index (BMI)	rs4800191	14.0261
Body mass index (BMI)	rs4813619	12.5823
Body mass index (BMI)	rs4818225	14.0839
Body mass index (BMI)	rs4820408	18.9844
Body mass index (BMI)	rs4842491	12.9635
Body mass index (BMI)	rs4851029	15.1591
Body mass index (BMI)	rs4858193	14.3816
Body mass index (BMI)	rs4864201	17.9459
Body mass index (BMI)	rs4880341	14.6523
Body mass index (BMI)	rs4906908	13.349
Body mass index (BMI)	rs491711	13.1424
Body mass index (BMI)	rs4929923	22.5937
Body mass index (BMI)	rs4936175	15.2853
Body mass index (BMI)	rs4937870	12.6031
Body mass index (BMI)	rs4952843	15.2434
Body mass index (BMI)	rs4954638	12.9238
Body mass index (BMI)	rs4968656	13.3067
Body mass index (BMI)	rs4981693	20.655
Body mass index (BMI)	rs4986044	21.3353
Body mass index (BMI)	rs538579	15.3076
Body mass index (BMI)	rs543874	47.3695
Body mass index (BMI)	rs559231	15.7757
Body mass index (BMI)	rs577525	19.7446
Body mass index (BMI)	rs592483	18.4426
Body mass index (BMI)	rs6050446	16.1383
Body mass index (BMI)	rs6235	18.7962
Body mass index (BMI)	rs6265	37.9116
Body mass index (BMI)	rs6443750	15.7706
Body mass index (BMI)	rs6448587	15.2028
Body mass index (BMI)	rs645040	18.7039
Body mass index (BMI)	rs6461115	16.6375
Body mass index (BMI)	rs6471941	16.6134
Body mass index (BMI)	rs6500208	15.7248
Body mass index (BMI)	rs6512302	15.0963
Body mass index (BMI)	rs6545714	23.1548
Body mass index (BMI)	rs6556301	13.7031
Body mass index (BMI)	rs6561943	14.4625
Body mass index (BMI)	rs657452	22.516
Body mass index (BMI)	rs6587552	17.4986
Body mass index (BMI)	rs6591407	13.1493
Body mass index (BMI)	rs6593688	16.0287
Body mass index (BMI)	rs663129	56.669
Body mass index (BMI)	rs6692586	17.0095
Body mass index (BMI)	rs6712	12.403
Body mass index (BMI)	rs6764533	14.0087
Body mass index (BMI)	rs6772756	12.1557
Body mass index (BMI)	rs6785245	16.2986
Body mass index (BMI)	rs6804842	19.799
Body mass index (BMI)	rs6841761	17.7388
Body mass index (BMI)	rs685870	13.7685
Body mass index (BMI)	rs6985109	21.7023
Body mass index (BMI)	rs7024334	15.3514
Body mass index (BMI)	rs7025938	17.9739
Body mass index (BMI)	rs7037266	13.4742
Body mass index (BMI)	rs705217	12.5245
Body mass index (BMI)	rs705704	15.6917
Body mass index (BMI)	rs7084454	20.2761
Body mass index (BMI)	rs709400	18.8917
Body mass index (BMI)	rs7117238	13.7146
Body mass index (BMI)	rs7124681	33.4571
Body mass index (BMI)	rs7144011	29.0357
Body mass index (BMI)	rs7148846	12.5989
Body mass index (BMI)	rs7172627	14.7598
Body mass index (BMI)	rs7181498	18.1849
Body mass index (BMI)	rs7196720	15.7365
Body mass index (BMI)	rs7206608	14.8598
Body mass index (BMI)	rs7222349	13.9239
Body mass index (BMI)	rs7239575	22.8769
Body mass index (BMI)	rs7318817	17.4573
Body mass index (BMI)	rs7334078	13.6931
Body mass index (BMI)	rs7358465	12.2231
Body mass index (BMI)	rs7488867	19.374
Body mass index (BMI)	rs7498665	32.4265
Body mass index (BMI)	rs7535528	16.5546
Body mass index (BMI)	rs754635	15.5361
Body mass index (BMI)	rs7550711	26.5637
Body mass index (BMI)	rs7551507	23.6395
Body mass index (BMI)	rs7557796	17.9241
Body mass index (BMI)	rs756717	18.4468
Body mass index (BMI)	rs7599312	20.4484
Body mass index (BMI)	rs7615297	13.4366
Body mass index (BMI)	rs7626079	13.4481
Body mass index (BMI)	rs7637852	15.3008
Body mass index (BMI)	rs7640424	16.586
Body mass index (BMI)	rs765875	14.963
Body mass index (BMI)	rs7683836	14.2436
Body mass index (BMI)	rs7685048	13.0103
Body mass index (BMI)	rs768840	13.7131
Body mass index (BMI)	rs769449	17.2629
Body mass index (BMI)	rs7694732	12.8007
Body mass index (BMI)	rs7703576	12.249
Body mass index (BMI)	rs7704281	15.0608
Body mass index (BMI)	rs7715256	21.6525
Body mass index (BMI)	rs7724675	12.5479
Body mass index (BMI)	rs7730004	17.0689
Body mass index (BMI)	rs7730898	20.1299
Body mass index (BMI)	rs774246	13.4503
Body mass index (BMI)	rs7761673	13.1036
Body mass index (BMI)	rs7780752	16.2117
Body mass index (BMI)	rs7788008	18.4765
Body mass index (BMI)	rs7811342	14.2987
Body mass index (BMI)	rs7819514	12.9613
Body mass index (BMI)	rs7826312	14.1338
Body mass index (BMI)	rs7844647	15.3216
Body mass index (BMI)	rs7869771	15.276
Body mass index (BMI)	rs7871866	16.2612
Body mass index (BMI)	rs7899106	19.4191
Body mass index (BMI)	rs7903146	21.0884
Body mass index (BMI)	rs7925214	16.8462
Body mass index (BMI)	rs7970953	16.6975
Body mass index (BMI)	rs7983065	17.6041
Body mass index (BMI)	rs7998796	12.9474
Body mass index (BMI)	rs8027205	13.0594
Body mass index (BMI)	rs8036040	13.9543
Body mass index (BMI)	rs8047395	74.3805
Body mass index (BMI)	rs806600	12.4154
Body mass index (BMI)	rs8071182	13.9043
Body mass index (BMI)	rs8090983	14.1324
Body mass index (BMI)	rs8097672	16.6446
Body mass index (BMI)	rs8097783	25.5065
Body mass index (BMI)	rs8123881	17.9694
Body mass index (BMI)	rs8181823	13.8501
Body mass index (BMI)	rs818524	12.3769
Body mass index (BMI)	rs8192675	18.5076
Body mass index (BMI)	rs825688	12.3766
Body mass index (BMI)	rs845084	14.919
Body mass index (BMI)	rs852056	13.7733
Body mass index (BMI)	rs865809	13.6688
Body mass index (BMI)	rs872281	13.9962
Body mass index (BMI)	rs876605	12.1056
Body mass index (BMI)	rs889398	24.8984
Body mass index (BMI)	rs895330	17.5877
Body mass index (BMI)	rs901630	18.4643
Body mass index (BMI)	rs902695	13.1042
Body mass index (BMI)	rs9294260	19.7597
Body mass index (BMI)	rs9300422	13.3395
Body mass index (BMI)	rs930295	18.376
Body mass index (BMI)	rs9304665	22.6583
Body mass index (BMI)	rs934224	12.1385
Body mass index (BMI)	rs9362662	14.0234
Body mass index (BMI)	rs9367368	15.0688
Body mass index (BMI)	rs9379827	15.5365
Body mass index (BMI)	rs9408882	13.4967
Body mass index (BMI)	rs946824	16.293
Body mass index (BMI)	rs947612	12.7755
Body mass index (BMI)	rs9522285	15.7759
Body mass index (BMI)	rs9538162	17.5328
Body mass index (BMI)	rs9547153	13.4211
Body mass index (BMI)	rs9571687	15.0448
Body mass index (BMI)	rs9615905	14.0492
Body mass index (BMI)	rs962273	15.3443
Body mass index (BMI)	rs9650755	16.1767
Body mass index (BMI)	rs9688431	14.871
Body mass index (BMI)	rs977747	20.8613
Body mass index (BMI)	rs9783858	12.6441
Body mass index (BMI)	rs9806742	16.708
Body mass index (BMI)	rs9816226	31.1623
Body mass index (BMI)	rs9845966	14.0342
Body mass index (BMI)	rs987237	39.2137
Body mass index (BMI)	rs9926784	24.9603
Body mass index (BMI)	rs9927848	13.2359
Body mass index (BMI)	rs9951619	17.108
Body mass index (BMI)	rs998732	17.002
Body mass index (BMI)	rs9989141	20.0486
Body mass index (BMI)	rs999889	12.5675

## Sheet: BMI (dataset2)
	SNPs associated with BMI (dataset2)
exposure	SNP	F.statistic
Body mass index (BMI)	rs10100245	16.5772
Body mass index (BMI)	rs10187101	11.9027
Body mass index (BMI)	rs10404726	15.5985
Body mass index (BMI)	rs10465231	13.7095
Body mass index (BMI)	rs1064213	13.058
Body mass index (BMI)	rs10749233	12.6266
Body mass index (BMI)	rs10788493	10.9584
Body mass index (BMI)	rs10803762	11.607
Body mass index (BMI)	rs10805383	13.6592
Body mass index (BMI)	rs10865612	17.3566
Body mass index (BMI)	rs10898330	11.2236
Body mass index (BMI)	rs10938397	23.3355
Body mass index (BMI)	rs10995427	12.4612
Body mass index (BMI)	rs11012732	18.1928
Body mass index (BMI)	rs11078883	12.0027
Body mass index (BMI)	rs11084554	12.3842
Body mass index (BMI)	rs11099020	11.5764
Body mass index (BMI)	rs11150745	15.3854
Body mass index (BMI)	rs111640872	15.6732
Body mass index (BMI)	rs11223641	10.5735
Body mass index (BMI)	rs112520079	13.1714
Body mass index (BMI)	rs11264489	10.8802
Body mass index (BMI)	rs112693590	11.0056
Body mass index (BMI)	rs1127100	12.6841
Body mass index (BMI)	rs113182412	11.1977
Body mass index (BMI)	rs113230003	13.5813
Body mass index (BMI)	rs113603865	12.9573
Body mass index (BMI)	rs11515071	17.187
Body mass index (BMI)	rs11642015	59.6811
Body mass index (BMI)	rs11650012	11.2015
Body mass index (BMI)	rs11655587	14.7993
Body mass index (BMI)	rs11742930	11.4143
Body mass index (BMI)	rs11757278	11.4895
Body mass index (BMI)	rs11761411	10.5092
Body mass index (BMI)	rs117632017	10.93
Body mass index (BMI)	rs11782074	11.2015
Body mass index (BMI)	rs11856579	13.824
Body mass index (BMI)	rs12024554	10.9259
Body mass index (BMI)	rs12042959	11.3923
Body mass index (BMI)	rs12049202	14.0976
Body mass index (BMI)	rs12140153	14.4537
Body mass index (BMI)	rs12144626	13.3468
Body mass index (BMI)	rs12477385	11.3863
Body mass index (BMI)	rs12479357	13.8831
Body mass index (BMI)	rs12614861	11.7075
Body mass index (BMI)	rs12622280	10.7461
Body mass index (BMI)	rs12662900	11.9657
Body mass index (BMI)	rs12679106	15.6308
Body mass index (BMI)	rs1286138	13.6677
Body mass index (BMI)	rs12877270	13.456
Body mass index (BMI)	rs12881629	10.6284
Body mass index (BMI)	rs12885458	12.3155
Body mass index (BMI)	rs1296328	14.774
Body mass index (BMI)	rs12977259	11.4179
Body mass index (BMI)	rs12992672	31.458
Body mass index (BMI)	rs13047416	10.4129
Body mass index (BMI)	rs13062093	13.2933
Body mass index (BMI)	rs13076052	11.5335
Body mass index (BMI)	rs13135092	22.3839
Body mass index (BMI)	rs13174863	14.2652
Body mass index (BMI)	rs1320903	16.5951
Body mass index (BMI)	rs1327259	10.7446
Body mass index (BMI)	rs1342391	12.0097
Body mass index (BMI)	rs13427822	13.8119
Body mass index (BMI)	rs1412239	18.1934
Body mass index (BMI)	rs1458156	11.1013
Body mass index (BMI)	rs1477290	18.4864
Body mass index (BMI)	rs147730268	15.7697
Body mass index (BMI)	rs1582931	11.6276
Body mass index (BMI)	rs16846140	12.3395
Body mass index (BMI)	rs16916303	10.5268
Body mass index (BMI)	rs16975459	12.6149
Body mass index (BMI)	rs17014332	11.8696
Body mass index (BMI)	rs17024393	17.3035
Body mass index (BMI)	rs17058884	10.4102
Body mass index (BMI)	rs17085463	10.8285
Body mass index (BMI)	rs17149254	14.4621
Body mass index (BMI)	rs17342242	10.7119
Body mass index (BMI)	rs17399739	10.7586
Body mass index (BMI)	rs17716502	14.1402
Body mass index (BMI)	rs1788808	14.4119
Body mass index (BMI)	rs1805123	12.2378
Body mass index (BMI)	rs1884897	16.6581
Body mass index (BMI)	rs1901241	11.3602
Body mass index (BMI)	rs1919243	11.0424
Body mass index (BMI)	rs1941706	11.2022
Body mass index (BMI)	rs1949204	11.4446
Body mass index (BMI)	rs2035806	12.9812
Body mass index (BMI)	rs2046002	11.0329
Body mass index (BMI)	rs2121058	15.7387
Body mass index (BMI)	rs2135745	11.4097
Body mass index (BMI)	rs2155869	11.255
Body mass index (BMI)	rs215634	11.3232
Body mass index (BMI)	rs217672	11.3615
Body mass index (BMI)	rs2192649	10.9573
Body mass index (BMI)	rs2253310	13.5111
Body mass index (BMI)	rs2292238	13.6959
Body mass index (BMI)	rs2307111	22.1028
Body mass index (BMI)	rs2318543	12.5919
Body mass index (BMI)	rs2384054	28.7042
Body mass index (BMI)	rs2398861	15.5557
Body mass index (BMI)	rs241460	15.0877
Body mass index (BMI)	rs2425857	10.687
Body mass index (BMI)	rs2439823	17.4189
Body mass index (BMI)	rs2450254	10.9342
Body mass index (BMI)	rs2450445	11.3819
Body mass index (BMI)	rs245775	14.6038
Body mass index (BMI)	rs2470392	10.5881
Body mass index (BMI)	rs2474898	11.2174
Body mass index (BMI)	rs2482704	10.7987
Body mass index (BMI)	rs2606228	11.6512
Body mass index (BMI)	rs2616192	10.595
Body mass index (BMI)	rs2678204	21.6539
Body mass index (BMI)	rs2725371	13.082
Body mass index (BMI)	rs273505	15.0627
Body mass index (BMI)	rs28366156	15.4253
Body mass index (BMI)	rs28447555	11.4646
Body mass index (BMI)	rs28489620	10.5086
Body mass index (BMI)	rs2861685	13.7127
Body mass index (BMI)	rs286818	17.1744
Body mass index (BMI)	rs2962082	10.6807
Body mass index (BMI)	rs2975693	11.9175
Body mass index (BMI)	rs34045288	19.9399
Body mass index (BMI)	rs34095326	12.2252
Body mass index (BMI)	rs34236292	10.4354
Body mass index (BMI)	rs34361149	19.1816
Body mass index (BMI)	rs34373881	11.9244
Body mass index (BMI)	rs34774377	10.726
Body mass index (BMI)	rs34811474	20.26
Body mass index (BMI)	rs34966008	15.417
Body mass index (BMI)	rs35025195	13.5178
Body mass index (BMI)	rs35193668	12.6474
Body mass index (BMI)	rs35483388	10.9696
Body mass index (BMI)	rs35626515	21.2328
Body mass index (BMI)	rs35722922	12.5954
Body mass index (BMI)	rs357501	11.9886
Body mass index (BMI)	rs35851183	12.964
Body mass index (BMI)	rs35882248	14.4282
Body mass index (BMI)	rs36007635	10.9098
Body mass index (BMI)	rs362307	13.2814
Body mass index (BMI)	rs3759584	12.5095
Body mass index (BMI)	rs3802858	12.8492
Body mass index (BMI)	rs3803286	15.4514
Body mass index (BMI)	rs3810291	22.6214
Body mass index (BMI)	rs3843540	13.5397
Body mass index (BMI)	rs3861879	10.9407
Body mass index (BMI)	rs3897102	11.6026
Body mass index (BMI)	rs390192	12.1011
Body mass index (BMI)	rs4246657	13.0202
Body mass index (BMI)	rs4261944	11.9896
Body mass index (BMI)	rs4402589	23.6229
Body mass index (BMI)	rs4467770	11.1719
Body mass index (BMI)	rs4474229	12.1282
Body mass index (BMI)	rs4482463	14.1985
Body mass index (BMI)	rs4502882	11.0501
Body mass index (BMI)	rs4595495	10.9244
Body mass index (BMI)	rs4648450	12.0906
Body mass index (BMI)	rs4671328	16.8879
Body mass index (BMI)	rs4687770	10.3927
Body mass index (BMI)	rs4718964	11.5352
Body mass index (BMI)	rs4757144	13.1095
Body mass index (BMI)	rs4776970	19.1559
Body mass index (BMI)	rs4777541	13.3995
Body mass index (BMI)	rs4790841	16.7501
Body mass index (BMI)	rs491711	11.5218
Body mass index (BMI)	rs4921301	11.5902
Body mass index (BMI)	rs4929923	13.4399
Body mass index (BMI)	rs525101	12.8505
Body mass index (BMI)	rs539515	31.6348
Body mass index (BMI)	rs550974	12.5895
Body mass index (BMI)	rs55689274	10.5831
Body mass index (BMI)	rs55726687	15.7735
Body mass index (BMI)	rs55886426	10.8881
Body mass index (BMI)	rs55938344	11.3306
Body mass index (BMI)	rs56067609	10.5047
Body mass index (BMI)	rs56161855	12.5535
Body mass index (BMI)	rs56212061	11.8748
Body mass index (BMI)	rs56773984	10.5323
Body mass index (BMI)	rs56803094	12.4587
Body mass index (BMI)	rs57636386	18.5258
Body mass index (BMI)	rs58862095	18.8389
Body mass index (BMI)	rs588660	14.5673
Body mass index (BMI)	rs59104534	11.035
Body mass index (BMI)	rs5995843	13.1206
Body mass index (BMI)	rs6050446	12.0675
Body mass index (BMI)	rs60654199	12.6079
Body mass index (BMI)	rs60764613	13.3606
Body mass index (BMI)	rs61813324	15.2326
Body mass index (BMI)	rs61826867	12.6909
Body mass index (BMI)	rs61903695	11.5183
Body mass index (BMI)	rs61969510	11.1646
Body mass index (BMI)	rs62106258	30.2486
Body mass index (BMI)	rs62147189	12.8283
Body mass index (BMI)	rs62246314	11.0947
Body mass index (BMI)	rs62407562	12.2264
Body mass index (BMI)	rs62543438	10.4146
Body mass index (BMI)	rs6265	24.6338
Body mass index (BMI)	rs6536575	11.3304
Body mass index (BMI)	rs6575340	17.8019
Body mass index (BMI)	rs6601527	16.79
Body mass index (BMI)	rs66679256	13.0583
Body mass index (BMI)	rs6687953	12.5246
Body mass index (BMI)	rs66922415	36.4196
Body mass index (BMI)	rs6705567	10.3722
Body mass index (BMI)	rs6722241	14.0753
Body mass index (BMI)	rs6739755	16.0998
Body mass index (BMI)	rs67609008	10.5702
Body mass index (BMI)	rs6780459	11.4757
Body mass index (BMI)	rs67844506	15.7617
Body mass index (BMI)	rs6789488	13.9904
Body mass index (BMI)	rs6809307	11.0215
Body mass index (BMI)	rs6831020	11.4971
Body mass index (BMI)	rs6861649	11.2565
Body mass index (BMI)	rs6950388	11.214
Body mass index (BMI)	rs7006178	11.2976
Body mass index (BMI)	rs7030732	11.6997
Body mass index (BMI)	rs704061	12.7537
Body mass index (BMI)	rs7094644	11.3415
Body mass index (BMI)	rs7116641	18.4072
Body mass index (BMI)	rs7124681	21.4255
Body mass index (BMI)	rs7132908	22.581
Body mass index (BMI)	rs7138383	14.635
Body mass index (BMI)	rs7141420	16.7488
Body mass index (BMI)	rs71495049	11.8861
Body mass index (BMI)	rs7183417	11.8975
Body mass index (BMI)	rs7189149	11.4642
Body mass index (BMI)	rs7195386	12.5091
Body mass index (BMI)	rs7201895	13.0165
Body mass index (BMI)	rs7218014	13.2704
Body mass index (BMI)	rs72697614	11.112
Body mass index (BMI)	rs72820274	12.7251
Body mass index (BMI)	rs72892910	24.5674
Body mass index (BMI)	rs73050254	10.6831
Body mass index (BMI)	rs73144053	11.3841
Body mass index (BMI)	rs73169730	14.0693
Body mass index (BMI)	rs7321331	12.3556
Body mass index (BMI)	rs73213484	11.5797
Body mass index (BMI)	rs7331420	10.4822
Body mass index (BMI)	rs7442885	16.2529
Body mass index (BMI)	rs7498044	11.4257
Body mass index (BMI)	rs750090	11.7044
Body mass index (BMI)	rs752179	10.4184
Body mass index (BMI)	rs75499503	12.7313
Body mass index (BMI)	rs7553158	13.6121
Body mass index (BMI)	rs75557510	14.0196
Body mass index (BMI)	rs756717	11.2244
Body mass index (BMI)	rs76040172	14.5323
Body mass index (BMI)	rs7701777	12.108
Body mass index (BMI)	rs7719067	12.663
Body mass index (BMI)	rs7723426	11.0732
Body mass index (BMI)	rs7755574	11.2248
Body mass index (BMI)	rs7774	12.3337
Body mass index (BMI)	rs778094	11.5691
Body mass index (BMI)	rs7852189	12.4003
Body mass index (BMI)	rs78565420	11.9886
Body mass index (BMI)	rs79113395	14.4885
Body mass index (BMI)	rs7933085	12.6397
Body mass index (BMI)	rs7941828	11.843
Body mass index (BMI)	rs7952102	11.7195
Body mass index (BMI)	rs7992832	12.3663
Body mass index (BMI)	rs799449	15.9519
Body mass index (BMI)	rs8015400	15.9478
Body mass index (BMI)	rs80330591	11.9428
Body mass index (BMI)	rs8078135	15.2923
Body mass index (BMI)	rs8134638	11.8523
Body mass index (BMI)	rs815163	14.2756
Body mass index (BMI)	rs845084	14.3317
Body mass index (BMI)	rs862320	17.6027
Body mass index (BMI)	rs869400	19.2922
Body mass index (BMI)	rs9267671	12.4521
Body mass index (BMI)	rs9291822	10.6608
Body mass index (BMI)	rs9320823	14.9789
Body mass index (BMI)	rs9342196	10.5662
Body mass index (BMI)	rs935166	12.231
Body mass index (BMI)	rs9402104	10.9813
Body mass index (BMI)	rs946185	11.3287
Body mass index (BMI)	rs9515455	14.244
Body mass index (BMI)	rs9527906	10.8452
Body mass index (BMI)	rs9641499	13.3757
Body mass index (BMI)	rs9688977	13.6669
Body mass index (BMI)	rs9843653	25.894
Body mass index (BMI)	rs9847186	11.1453

## Sheet: BMI (dataset3)
	SNPs associated with BMI (dataset3)
exposure	SNP	F.statistic
Body mass index (BMI)	rs10063055	12.0918
Body mass index (BMI)	rs10099330	12.4507
Body mass index (BMI)	rs10160769	12.8456
Body mass index (BMI)	rs10169594	12.0164
Body mass index (BMI)	rs1017529	12.1344
Body mass index (BMI)	rs10182416	13.7855
Body mass index (BMI)	rs10417386	12.1142
Body mass index (BMI)	rs10423928	23.7278
Body mass index (BMI)	rs1048932	15.0156
Body mass index (BMI)	rs10505836	12.8665
Body mass index (BMI)	rs10510025	15.5853
Body mass index (BMI)	rs1064213	15.0447
Body mass index (BMI)	rs10742752	12.1731
Body mass index (BMI)	rs10756792	16.2944
Body mass index (BMI)	rs10760277	13.9804
Body mass index (BMI)	rs10799778	13.9332
Body mass index (BMI)	rs10903791	11.7653
Body mass index (BMI)	rs10927006	12.497
Body mass index (BMI)	rs10938398	26.6714
Body mass index (BMI)	rs10950301	12.8578
Body mass index (BMI)	rs11000993	14.3145
Body mass index (BMI)	rs11012732	19.3758
Body mass index (BMI)	rs11017771	11.8439
Body mass index (BMI)	rs11024271	11.9963
Body mass index (BMI)	rs1106761	14.3303
Body mass index (BMI)	rs11071646	12.2207
Body mass index (BMI)	rs11079849	18.0794
Body mass index (BMI)	rs11099020	13.8692
Body mass index (BMI)	rs11115160	11.7949
Body mass index (BMI)	rs11122450	11.9347
Body mass index (BMI)	rs11134679	16.9105
Body mass index (BMI)	rs11150745	18.2384
Body mass index (BMI)	rs11165643	18.86
Body mass index (BMI)	rs111689389	12.6962
Body mass index (BMI)	rs1126930	12.394
Body mass index (BMI)	rs113079574	12.991
Body mass index (BMI)	rs113603865	15.2521
Body mass index (BMI)	rs113624107	12.6947
Body mass index (BMI)	rs11525873	14.2479
Body mass index (BMI)	rs11610621	12.3719
Body mass index (BMI)	rs116374395	12.46
Body mass index (BMI)	rs116377258	20.2055
Body mass index (BMI)	rs1167311	17.1674
Body mass index (BMI)	rs11675464	12.5304
Body mass index (BMI)	rs11691869	17.9052
Body mass index (BMI)	rs11709402	19.5742
Body mass index (BMI)	rs117118217	11.9598
Body mass index (BMI)	rs117342986	12.0149
Body mass index (BMI)	rs11757278	13.699
Body mass index (BMI)	rs118136827	12.6023
Body mass index (BMI)	rs1183668	15.0345
Body mass index (BMI)	rs11914525	16.6294
Body mass index (BMI)	rs12001437	12.5905
Body mass index (BMI)	rs12033257	14.8315
Body mass index (BMI)	rs12072739	13.8924
Body mass index (BMI)	rs12089815	13.0228
Body mass index (BMI)	rs12140153	18.0931
Body mass index (BMI)	rs12149660	14.118
Body mass index (BMI)	rs12156160	12.0503
Body mass index (BMI)	rs12259464	13.5129
Body mass index (BMI)	rs1229984	13.3429
Body mass index (BMI)	rs12364470	14.4325
Body mass index (BMI)	rs12375985	14.1217
Body mass index (BMI)	rs12427047	14.5662
Body mass index (BMI)	rs12459368	15.1181
Body mass index (BMI)	rs12462975	17.6679
Body mass index (BMI)	rs1266874	13.881
Body mass index (BMI)	rs12681792	12.4056
Body mass index (BMI)	rs12692596	13.7789
Body mass index (BMI)	rs12762034	14.8993
Body mass index (BMI)	rs1286058	13.8048
Body mass index (BMI)	rs12881629	12.8452
Body mass index (BMI)	rs12885458	15.9294
Body mass index (BMI)	rs12956148	12.8584
Body mass index (BMI)	rs1296328	17.1273
Body mass index (BMI)	rs12977787	13.7971
Body mass index (BMI)	rs13012070	12.4691
Body mass index (BMI)	rs13076052	13.093
Body mass index (BMI)	rs13107325	23.2799
Body mass index (BMI)	rs13176429	14.0408
Body mass index (BMI)	rs1320251	16.7866
Body mass index (BMI)	rs13218383	14.2773
Body mass index (BMI)	rs1322842	13.1623
Body mass index (BMI)	rs13248187	14.3647
Body mass index (BMI)	rs1327259	14.6082
Body mass index (BMI)	rs13292699	19.5411
Body mass index (BMI)	rs1330199	12.3637
Body mass index (BMI)	rs13317303	12.028
Body mass index (BMI)	rs13420048	14.9356
Body mass index (BMI)	rs13427822	15.7502
Body mass index (BMI)	rs1346841	12.9236
Body mass index (BMI)	rs1360201	13.5996
Body mass index (BMI)	rs13642	15.4894
Body mass index (BMI)	rs140159717	13.3994
Body mass index (BMI)	rs1412239	21.6934
Body mass index (BMI)	rs1436348	15.5312
Body mass index (BMI)	rs1438945	12.7993
Body mass index (BMI)	rs1451963	13.0973
Body mass index (BMI)	rs1458156	14.199
Body mass index (BMI)	rs1459190	14.3116
Body mass index (BMI)	rs1471093	13.5283
Body mass index (BMI)	rs1471740	16.8023
Body mass index (BMI)	rs147568678	12.5294
Body mass index (BMI)	rs1477290	21.7503
Body mass index (BMI)	rs147730268	18.009
Body mass index (BMI)	rs1503526	15.5712
Body mass index (BMI)	rs156201	11.9299
Body mass index (BMI)	rs1582931	13.0641
Body mass index (BMI)	rs1609010	20.3302
Body mass index (BMI)	rs16846140	13.4987
Body mass index (BMI)	rs16868443	12.2497
Body mass index (BMI)	rs16916303	12.9091
Body mass index (BMI)	rs16966801	12.2934
Body mass index (BMI)	rs17056301	12.2454
Body mass index (BMI)	rs17132130	14.4926
Body mass index (BMI)	rs17149254	15.7852
Body mass index (BMI)	rs17193211	12.5912
Body mass index (BMI)	rs17289010	13.0476
Body mass index (BMI)	rs17399739	14.2979
Body mass index (BMI)	rs17446299	12.6258
Body mass index (BMI)	rs17639546	16.1101
Body mass index (BMI)	rs1778830	13.9554
Body mass index (BMI)	rs1788808	19.0878
Body mass index (BMI)	rs1793636	12.7484
Body mass index (BMI)	rs1805123	14.1552
Body mass index (BMI)	rs1834144	13.7558
Body mass index (BMI)	rs1884897	18.3523
Body mass index (BMI)	rs1919243	12.2795
Body mass index (BMI)	rs1967772	14.933
Body mass index (BMI)	rs1999433	12.2891
Body mass index (BMI)	rs2035936	16.3725
Body mass index (BMI)	rs2051559	14.2287
Body mass index (BMI)	rs2076603	12.3578
Body mass index (BMI)	rs2102278	11.9054
Body mass index (BMI)	rs2114210	13.4609
Body mass index (BMI)	rs2133561	13.8246
Body mass index (BMI)	rs213518	12.2318
Body mass index (BMI)	rs2153740	11.9866
Body mass index (BMI)	rs215634	14.8747
Body mass index (BMI)	rs2164300	12.6579
Body mass index (BMI)	rs2172131	14.7777
Body mass index (BMI)	rs217672	15.2198
Body mass index (BMI)	rs2178899	16.5839
Body mass index (BMI)	rs2190887	11.6509
Body mass index (BMI)	rs2192158	15.0873
Body mass index (BMI)	rs2216931	15.7358
Body mass index (BMI)	rs2253310	17.0677
Body mass index (BMI)	rs2271189	15.4253
Body mass index (BMI)	rs2289379	14.5692
Body mass index (BMI)	rs2306593	16.3555
Body mass index (BMI)	rs2307111	24.2704
Body mass index (BMI)	rs2342892	13.0575
Body mass index (BMI)	rs2381404	12.3487
Body mass index (BMI)	rs2398861	15.8138
Body mass index (BMI)	rs2425816	12.8595
Body mass index (BMI)	rs2433733	16.031
Body mass index (BMI)	rs2482356	11.7507
Body mass index (BMI)	rs249293	12.6057
Body mass index (BMI)	rs2512892	13.5203
Body mass index (BMI)	rs252761	11.7582
Body mass index (BMI)	rs2568958	20.9047
Body mass index (BMI)	rs2569993	12.7525
Body mass index (BMI)	rs2606228	13.0869
Body mass index (BMI)	rs2616143	13.0745
Body mass index (BMI)	rs2678204	21.645
Body mass index (BMI)	rs2725371	14.4341
Body mass index (BMI)	rs2781668	11.8591
Body mass index (BMI)	rs28404639	12.1715
Body mass index (BMI)	rs28457680	12.903
Body mass index (BMI)	rs28489620	13.7657
Body mass index (BMI)	rs2861685	16.1983
Body mass index (BMI)	rs2875762	13.3859
Body mass index (BMI)	rs2920503	13.0951
Body mass index (BMI)	rs2962334	12.841
Body mass index (BMI)	rs317656	13.1422
Body mass index (BMI)	rs3211995	11.8833
Body mass index (BMI)	rs329118	16.0313
Body mass index (BMI)	rs329651	12.9842
Body mass index (BMI)	rs34025316	11.9194
Body mass index (BMI)	rs34045288	21.0214
Body mass index (BMI)	rs34153025	11.8715
Body mass index (BMI)	rs34234296	14.479
Body mass index (BMI)	rs34481751	14.0464
Body mass index (BMI)	rs34517439	23.1609
Body mass index (BMI)	rs34811474	21.7444
Body mass index (BMI)	rs349071	13.1983
Body mass index (BMI)	rs35154326	12.3599
Body mass index (BMI)	rs35364449	14.0206
Body mass index (BMI)	rs355393	12.0742
Body mass index (BMI)	rs355777	15.2875
Body mass index (BMI)	rs35809007	16.2008
Body mass index (BMI)	rs35867081	14.5494
Body mass index (BMI)	rs35957544	18.2665
Body mass index (BMI)	rs35972789	11.7426
Body mass index (BMI)	rs36007635	14.1675
Body mass index (BMI)	rs3764625	11.9243
Body mass index (BMI)	rs3784710	22.3616
Body mass index (BMI)	rs3803286	16.6636
Body mass index (BMI)	rs3807566	12.8306
Body mass index (BMI)	rs3814883	22.463
Body mass index (BMI)	rs3845344	16.4189
Body mass index (BMI)	rs3851998	12.575
Body mass index (BMI)	rs3866805	12.1262
Body mass index (BMI)	rs3897102	12.6315
Body mass index (BMI)	rs3901286	15.7942
Body mass index (BMI)	rs3902951	12.8316
Body mass index (BMI)	rs394608	17.8957
Body mass index (BMI)	rs40071	18.6794
Body mass index (BMI)	rs4055791	17.0007
Body mass index (BMI)	rs406388	12.7143
Body mass index (BMI)	rs4148155	14.2652
Body mass index (BMI)	rs4261944	13.9816
Body mass index (BMI)	rs4267103	12.9576
Body mass index (BMI)	rs4284600	12.7327
Body mass index (BMI)	rs429343	16.4842
Body mass index (BMI)	rs429358	18.0884
Body mass index (BMI)	rs4307239	12.9934
Body mass index (BMI)	rs4419475	12.3807
Body mass index (BMI)	rs4456769	14.1495
Body mass index (BMI)	rs4477562	18.9859
Body mass index (BMI)	rs4482463	15.9745
Body mass index (BMI)	rs4613074	17.4156
Body mass index (BMI)	rs4625852	11.8422
Body mass index (BMI)	rs4648450	14.64
Body mass index (BMI)	rs4658403	13.9964
Body mass index (BMI)	rs4671328	19.3186
Body mass index (BMI)	rs4672338	13.1579
Body mass index (BMI)	rs4718964	11.9214
Body mass index (BMI)	rs4722398	13.2983
Body mass index (BMI)	rs4757144	15.8259
Body mass index (BMI)	rs4764949	16.2514
Body mass index (BMI)	rs4790292	17.6932
Body mass index (BMI)	rs4832298	14.7353
Body mass index (BMI)	rs4876611	16.9938
Body mass index (BMI)	rs4895799	12.1538
Body mass index (BMI)	rs4919197	11.7445
Body mass index (BMI)	rs4929923	17.8293
Body mass index (BMI)	rs4958702	15.1672
Body mass index (BMI)	rs5011579	13.3038
Body mass index (BMI)	rs512121	12.72
Body mass index (BMI)	rs529200	16.9011
Body mass index (BMI)	rs539515	36.1053
Body mass index (BMI)	rs55658481	13.2263
Body mass index (BMI)	rs55707359	13.3632
Body mass index (BMI)	rs55714539	16.564
Body mass index (BMI)	rs55726687	19.405
Body mass index (BMI)	rs55886426	12.4639
Body mass index (BMI)	rs558887	12.6761
Body mass index (BMI)	rs55920177	12.6574
Body mass index (BMI)	rs559231	13.0852
Body mass index (BMI)	rs56038322	13.4719
Body mass index (BMI)	rs56094641	63.6035
Body mass index (BMI)	rs56133507	12.1016
Body mass index (BMI)	rs56161855	15.4286
Body mass index (BMI)	rs56203622	13.2045
Body mass index (BMI)	rs56352336	12.479
Body mass index (BMI)	rs56399737	15.3604
Body mass index (BMI)	rs56803094	12.7922
Body mass index (BMI)	rs56858768	14.5825
Body mass index (BMI)	rs56893062	12.5639
Body mass index (BMI)	rs57488047	14.8593
Body mass index (BMI)	rs57636386	20.6936
Body mass index (BMI)	rs577525	18.6022
Body mass index (BMI)	rs58862095	20.4806
Body mass index (BMI)	rs59227842	20.178
Body mass index (BMI)	rs59237168	13.2265
Body mass index (BMI)	rs594024	14.6934
Body mass index (BMI)	rs5995843	16.1627
Body mass index (BMI)	rs60764613	14.3518
Body mass index (BMI)	rs6134916	11.6177
Body mass index (BMI)	rs61813324	18.9004
Body mass index (BMI)	rs61828088	14.2127
Body mass index (BMI)	rs61903695	14.7439
Body mass index (BMI)	rs62007782	14.2954
Body mass index (BMI)	rs62072006	11.9554
Body mass index (BMI)	rs62107261	33.4223
Body mass index (BMI)	rs62176243	13.2903
Body mass index (BMI)	rs62190049	11.6758
Body mass index (BMI)	rs62241847	12.1716
Body mass index (BMI)	rs62246311	13.1117
Body mass index (BMI)	rs62379271	12.272
Body mass index (BMI)	rs6265	27.4664
Body mass index (BMI)	rs6430068	12.3443
Body mass index (BMI)	rs6444950	14.1448
Body mass index (BMI)	rs6545714	18.9336
Body mass index (BMI)	rs6560906	11.8829
Body mass index (BMI)	rs6561937	13.7997
Body mass index (BMI)	rs6567160	40.3518
Body mass index (BMI)	rs6575340	19.2129
Body mass index (BMI)	rs66679256	15.3039
Body mass index (BMI)	rs6682438	12.6402
Body mass index (BMI)	rs6688826	13.4391
Body mass index (BMI)	rs6705567	14.0202
Body mass index (BMI)	rs6707827	12.0307
Body mass index (BMI)	rs6710091	11.7599
Body mass index (BMI)	rs6713781	13.1041
Body mass index (BMI)	rs6744646	37.5374
Body mass index (BMI)	rs6752979	12.1489
Body mass index (BMI)	rs67609008	15.7005
Body mass index (BMI)	rs6774894	13.0158
Body mass index (BMI)	rs6777784	12.7228
Body mass index (BMI)	rs6843852	13.8049
Body mass index (BMI)	rs6909685	13.8161
Body mass index (BMI)	rs6922607	12.0757
Body mass index (BMI)	rs6938973	17.5297
Body mass index (BMI)	rs6950388	13.3975
Body mass index (BMI)	rs6962980	15.5162
Body mass index (BMI)	rs698147	13.4648
Body mass index (BMI)	rs7024334	11.8862
Body mass index (BMI)	rs7027304	14.3274
Body mass index (BMI)	rs7034554	13.3551
Body mass index (BMI)	rs7038943	13.6231
Body mass index (BMI)	rs705145	13.8153
Body mass index (BMI)	rs7070670	12.3743
Body mass index (BMI)	rs7124681	23.7506
Body mass index (BMI)	rs7169847	13.5471
Body mass index (BMI)	rs7201895	14.2605
Body mass index (BMI)	rs7206608	13.1374
Body mass index (BMI)	rs7218014	15.0088
Body mass index (BMI)	rs7232171	13.3315
Body mass index (BMI)	rs723672	11.8007
Body mass index (BMI)	rs7250833	12.8843
Body mass index (BMI)	rs7259070	20.0761
Body mass index (BMI)	rs72617140	15.4127
Body mass index (BMI)	rs72634826	17.1259
Body mass index (BMI)	rs72673947	13.9865
Body mass index (BMI)	rs72892910	26.8733
Body mass index (BMI)	rs72910629	11.9254
Body mass index (BMI)	rs72948836	12.1262
Body mass index (BMI)	rs73026725	15.6119
Body mass index (BMI)	rs73052033	21.2993
Body mass index (BMI)	rs73142879	19.7501
Body mass index (BMI)	rs73193736	15.3599
Body mass index (BMI)	rs73213484	15.6056
Body mass index (BMI)	rs7331420	13.0619
Body mass index (BMI)	rs7357754	14.5732
Body mass index (BMI)	rs73601548	11.7404
Body mass index (BMI)	rs7442137	12.5081
Body mass index (BMI)	rs7442885	17.7395
Body mass index (BMI)	rs745249	16.1269
Body mass index (BMI)	rs7498044	13.8762
Body mass index (BMI)	rs7498665	24.0957
Body mass index (BMI)	rs75035127	14.1679
Body mass index (BMI)	rs7516554	12.6875
Body mass index (BMI)	rs7519259	14.0529
Body mass index (BMI)	rs754635	14.5988
Body mass index (BMI)	rs7549358	11.7062
Body mass index (BMI)	rs75499503	14.4625
Body mass index (BMI)	rs75557510	14.5937
Body mass index (BMI)	rs7571496	13.6963
Body mass index (BMI)	rs76183894	12.372
Body mass index (BMI)	rs7619139	13.3156
Body mass index (BMI)	rs76387394	12.792
Body mass index (BMI)	rs76702514	13.6924
Body mass index (BMI)	rs7762794	13.7608
Body mass index (BMI)	rs7774	14.3636
Body mass index (BMI)	rs7805441	13.7059
Body mass index (BMI)	rs78086698	13.1678
Body mass index (BMI)	rs7828631	12.132
Body mass index (BMI)	rs784257	14.2527
Body mass index (BMI)	rs7852189	15.8909
Body mass index (BMI)	rs7893571	13.9421
Body mass index (BMI)	rs79212998	12.3575
Body mass index (BMI)	rs7924036	14.4336
Body mass index (BMI)	rs7925100	14.4219
Body mass index (BMI)	rs7944782	15.838
Body mass index (BMI)	rs7947143	13.4142
Body mass index (BMI)	rs7952102	13.9888
Body mass index (BMI)	rs79780963	13.1479
Body mass index (BMI)	rs7996639	14.4172
Body mass index (BMI)	rs8015400	19.204
Body mass index (BMI)	rs8020365	19.6297
Body mass index (BMI)	rs8024137	11.9423
Body mass index (BMI)	rs8076669	14.0498
Body mass index (BMI)	rs8112818	18.5925
Body mass index (BMI)	rs815163	16.178
Body mass index (BMI)	rs862320	20.8984
Body mass index (BMI)	rs909892	12.658
Body mass index (BMI)	rs9267671	12.959
Body mass index (BMI)	rs9294260	14.8017
Body mass index (BMI)	rs9296389	12.15
Body mass index (BMI)	rs935166	15.7059
Body mass index (BMI)	rs9366863	23.7119
Body mass index (BMI)	rs947088	12.1908
Body mass index (BMI)	rs9478496	13.4772
Body mass index (BMI)	rs9522173	12.5584
Body mass index (BMI)	rs9571687	12.8153
Body mass index (BMI)	rs9638713	11.7968
Body mass index (BMI)	rs9673839	13.4072
Body mass index (BMI)	rs9843653	26.8558
Body mass index (BMI)	rs9860326	13.993
Body mass index (BMI)	rs9944241	14.0156
Body mass index (BMI)	rs9951619	13.1132
Body mass index (BMI)	rs9991259	11.7716

## Sheet: BMI (dataset4)
	SNPs associated with BMI (dataset4)
exposure	SNP	F.statistic
Body mass index (BMI)	rs10063055	12.3981
Body mass index (BMI)	rs10099330	12.7458
Body mass index (BMI)	rs10160769	12.8547
Body mass index (BMI)	rs10169594	12.2485
Body mass index (BMI)	rs10182416	13.3243
Body mass index (BMI)	rs10423928	23.6266
Body mass index (BMI)	rs10505836	13.0488
Body mass index (BMI)	rs10510025	14.9452
Body mass index (BMI)	rs1064213	14.8357
Body mass index (BMI)	rs10742752	12.0635
Body mass index (BMI)	rs10756714	18.8693
Body mass index (BMI)	rs10756792	15.8085
Body mass index (BMI)	rs10760277	13.6284
Body mass index (BMI)	rs10780248	12.3146
Body mass index (BMI)	rs1078141	13.7907
Body mass index (BMI)	rs10799778	13.5289
Body mass index (BMI)	rs10809621	12.2732
Body mass index (BMI)	rs10824211	14.3216
Body mass index (BMI)	rs10832778	11.8365
Body mass index (BMI)	rs10927006	12.1549
Body mass index (BMI)	rs10965698	11.4252
Body mass index (BMI)	rs10989067	15.4867
Body mass index (BMI)	rs11001963	12.0183
Body mass index (BMI)	rs11009685	11.6919
Body mass index (BMI)	rs11012732	19.166
Body mass index (BMI)	rs11079849	17.5055
Body mass index (BMI)	rs11099020	13.5414
Body mass index (BMI)	rs11115160	11.5815
Body mass index (BMI)	rs11122450	11.8083
Body mass index (BMI)	rs11134679	16.3925
Body mass index (BMI)	rs11150745	18.1382
Body mass index (BMI)	rs111598585	11.9426
Body mass index (BMI)	rs11165643	18.1311
Body mass index (BMI)	rs111689389	12.5393
Body mass index (BMI)	rs11218510	13.9451
Body mass index (BMI)	rs1126930	12.3919
Body mass index (BMI)	rs113079574	12.492
Body mass index (BMI)	rs113603865	14.9835
Body mass index (BMI)	rs113624107	12.9118
Body mass index (BMI)	rs11525873	13.9946
Body mass index (BMI)	rs11607476	15.3373
Body mass index (BMI)	rs11610621	12.2379
Body mass index (BMI)	rs11630647	11.5204
Body mass index (BMI)	rs116374395	12.272
Body mass index (BMI)	rs11642090	11.6423
Body mass index (BMI)	rs11656076	12.9656
Body mass index (BMI)	rs1167311	16.7903
Body mass index (BMI)	rs11675464	12.4067
Body mass index (BMI)	rs11691869	17.3269
Body mass index (BMI)	rs11709402	19.222
Body mass index (BMI)	rs117118217	11.8666
Body mass index (BMI)	rs117342986	11.8163
Body mass index (BMI)	rs11757278	13.4204
Body mass index (BMI)	rs11778219	12.1656
Body mass index (BMI)	rs118136827	12.2263
Body mass index (BMI)	rs11919665	12.2715
Body mass index (BMI)	rs12001437	12.2654
Body mass index (BMI)	rs12072739	13.3555
Body mass index (BMI)	rs12088284	13.1203
Body mass index (BMI)	rs12089815	12.4965
Body mass index (BMI)	rs12140153	17.576
Body mass index (BMI)	rs12149660	14.1588
Body mass index (BMI)	rs12259464	13.2839
Body mass index (BMI)	rs12273545	12.0372
Body mass index (BMI)	rs1229984	12.7239
Body mass index (BMI)	rs12364470	14.2947
Body mass index (BMI)	rs12440603	13.8711
Body mass index (BMI)	rs12459368	14.651
Body mass index (BMI)	rs12462975	17.4701
Body mass index (BMI)	rs12541408	13.3085
Body mass index (BMI)	rs1266874	13.6275
Body mass index (BMI)	rs12681792	12.2127
Body mass index (BMI)	rs12692596	13.0247
Body mass index (BMI)	rs12696039	11.4573
Body mass index (BMI)	rs1286058	13.7358
Body mass index (BMI)	rs12881629	12.5942
Body mass index (BMI)	rs12921986	11.5683
Body mass index (BMI)	rs12937411	16.029
Body mass index (BMI)	rs1296328	17.3857
Body mass index (BMI)	rs12974458	14.9351
Body mass index (BMI)	rs13012070	11.9109
Body mass index (BMI)	rs13033310	11.6107
Body mass index (BMI)	rs13097918	12.3966
Body mass index (BMI)	rs13107325	22.9585
Body mass index (BMI)	rs13176429	13.3689
Body mass index (BMI)	rs1320251	16.7948
Body mass index (BMI)	rs13218383	13.5339
Body mass index (BMI)	rs1322842	12.8777
Body mass index (BMI)	rs13248187	13.9851
Body mass index (BMI)	rs1327259	14.1704
Body mass index (BMI)	rs13291723	11.6021
Body mass index (BMI)	rs1330199	12.0658
Body mass index (BMI)	rs13420048	14.5307
Body mass index (BMI)	rs13427822	15.3709
Body mass index (BMI)	rs1346841	12.9109
Body mass index (BMI)	rs1360201	13.2678
Body mass index (BMI)	rs13642	14.9882
Body mass index (BMI)	rs140159717	13.188
Body mass index (BMI)	rs1438945	12.3287
Body mass index (BMI)	rs1451963	12.6048
Body mass index (BMI)	rs1458156	14.1077
Body mass index (BMI)	rs145981104	11.7506
Body mass index (BMI)	rs146569428	11.7499
Body mass index (BMI)	rs1471093	13.3013
Body mass index (BMI)	rs1471740	16.4453
Body mass index (BMI)	rs147568678	11.7706
Body mass index (BMI)	rs1477290	21.3292
Body mass index (BMI)	rs147730268	17.9167
Body mass index (BMI)	rs1503526	15.2068
Body mass index (BMI)	rs156201	11.9827
Body mass index (BMI)	rs156914	11.8133
Body mass index (BMI)	rs1582931	13.2343
Body mass index (BMI)	rs1608113	11.8024
Body mass index (BMI)	rs1609010	19.498
Body mass index (BMI)	rs16916303	12.5692
Body mass index (BMI)	rs17056301	12.3335
Body mass index (BMI)	rs17132130	14.4351
Body mass index (BMI)	rs17149254	15.7455
Body mass index (BMI)	rs17289010	12.7998
Body mass index (BMI)	rs17399739	13.8129
Body mass index (BMI)	rs17446299	11.964
Body mass index (BMI)	rs17544384	12.1018
Body mass index (BMI)	rs17668356	15.6057
Body mass index (BMI)	rs17770336	21.0889
Body mass index (BMI)	rs1778830	13.6925
Body mass index (BMI)	rs1788808	18.6711
Body mass index (BMI)	rs1793636	12.5412
Body mass index (BMI)	rs1805123	14.1567
Body mass index (BMI)	rs1834144	13.4495
Body mass index (BMI)	rs1861410	19.2615
Body mass index (BMI)	rs1884897	18.2533
Body mass index (BMI)	rs1919243	12.0949
Body mass index (BMI)	rs1967772	14.8205
Body mass index (BMI)	rs2035936	16.3223
Body mass index (BMI)	rs2051559	13.9176
Body mass index (BMI)	rs2075466	12.2683
Body mass index (BMI)	rs2102278	11.7441
Body mass index (BMI)	rs2133561	13.5367
Body mass index (BMI)	rs213518	11.7747
Body mass index (BMI)	rs2153740	11.6575
Body mass index (BMI)	rs215634	14.6606
Body mass index (BMI)	rs2172131	14.3987
Body mass index (BMI)	rs217672	14.9266
Body mass index (BMI)	rs2192158	14.5734
Body mass index (BMI)	rs2216931	15.6839
Body mass index (BMI)	rs2248551	11.5688
Body mass index (BMI)	rs2253310	16.2837
Body mass index (BMI)	rs2271189	15.3416
Body mass index (BMI)	rs2289379	14.5082
Body mass index (BMI)	rs2307111	23.9783
Body mass index (BMI)	rs2342892	12.8345
Body mass index (BMI)	rs2381404	12.4728
Body mass index (BMI)	rs2383377	11.5625
Body mass index (BMI)	rs2398861	15.4124
Body mass index (BMI)	rs2425816	12.4846
Body mass index (BMI)	rs2433733	15.443
Body mass index (BMI)	rs2439823	18.1204
Body mass index (BMI)	rs2482356	11.7224
Body mass index (BMI)	rs2512892	13.1125
Body mass index (BMI)	rs252761	11.741
Body mass index (BMI)	rs2568958	20.4101
Body mass index (BMI)	rs2569993	12.3118
Body mass index (BMI)	rs2606228	13.1962
Body mass index (BMI)	rs2616143	12.9944
Body mass index (BMI)	rs2618039	14.0691
Body mass index (BMI)	rs2678204	21.2529
Body mass index (BMI)	rs2725371	14.3563
Body mass index (BMI)	rs2791643	11.8681
Body mass index (BMI)	rs28350	13.6854
Body mass index (BMI)	rs28366156	16.7891
Body mass index (BMI)	rs2837996	12.5041
Body mass index (BMI)	rs28404639	11.7363
Body mass index (BMI)	rs28489620	13.6913
Body mass index (BMI)	rs28568418	11.7364
Body mass index (BMI)	rs2861685	16.0883
Body mass index (BMI)	rs2870111	14.8951
Body mass index (BMI)	rs2875762	13.3567
Body mass index (BMI)	rs2899644	12.8916
Body mass index (BMI)	rs2920503	12.7819
Body mass index (BMI)	rs2962334	12.591
Body mass index (BMI)	rs317656	13.0156
Body mass index (BMI)	rs32421	11.6741
Body mass index (BMI)	rs329118	15.6316
Body mass index (BMI)	rs329651	12.8043
Body mass index (BMI)	rs34045288	20.6242
Body mass index (BMI)	rs34153025	11.7965
Body mass index (BMI)	rs34234296	14.2037
Body mass index (BMI)	rs34481751	13.4723
Body mass index (BMI)	rs34517439	23.0644
Body mass index (BMI)	rs34696181	11.991
Body mass index (BMI)	rs34811474	21.4918
Body mass index (BMI)	rs349071	13.275
Body mass index (BMI)	rs35154326	11.9466
Body mass index (BMI)	rs35364449	13.6479
Body mass index (BMI)	rs355777	14.859
Body mass index (BMI)	rs35697587	15.6968
Body mass index (BMI)	rs35697691	13.206
Body mass index (BMI)	rs35809007	15.7002
Body mass index (BMI)	rs35957544	17.9331
Body mass index (BMI)	rs36007635	14.2224
Body mass index (BMI)	rs36061954	12.926
Body mass index (BMI)	rs3764625	11.9528
Body mass index (BMI)	rs3784710	22.0989
Body mass index (BMI)	rs3803286	16.556
Body mass index (BMI)	rs3807566	12.2684
Body mass index (BMI)	rs3814883	22.043
Body mass index (BMI)	rs3845344	15.676
Body mass index (BMI)	rs3851998	12.1904
Body mass index (BMI)	rs3866805	11.8939
Body mass index (BMI)	rs3897102	12.2964
Body mass index (BMI)	rs3901286	15.5004
Body mass index (BMI)	rs3902951	12.3484
Body mass index (BMI)	rs3935190	14.0951
Body mass index (BMI)	rs394608	17.6416
Body mass index (BMI)	rs40071	18.437
Body mass index (BMI)	rs4017425	12.7303
Body mass index (BMI)	rs4055791	16.5324
Body mass index (BMI)	rs406388	12.5769
Body mass index (BMI)	rs41279738	20.2774
Body mass index (BMI)	rs4148155	14.3059
Body mass index (BMI)	rs4261944	13.5191
Body mass index (BMI)	rs4267103	12.4401
Body mass index (BMI)	rs4284600	12.3554
Body mass index (BMI)	rs429343	16.2807
Body mass index (BMI)	rs429358	17.8147
Body mass index (BMI)	rs4307239	12.5259
Body mass index (BMI)	rs4419475	11.9068
Body mass index (BMI)	rs4444317	13.2181
Body mass index (BMI)	rs4456769	13.8596
Body mass index (BMI)	rs4477562	18.5874
Body mass index (BMI)	rs4482463	15.8992
Body mass index (BMI)	rs45486197	12.959
Body mass index (BMI)	rs4605363	15.3198
Body mass index (BMI)	rs4648450	14.413
Body mass index (BMI)	rs4658403	13.9036
Body mass index (BMI)	rs4672338	13.146
Body mass index (BMI)	rs4722398	13.15
Body mass index (BMI)	rs4764949	16.2914
Body mass index (BMI)	rs4790292	17.0833
Body mass index (BMI)	rs4820410	15.9921
Body mass index (BMI)	rs4832298	14.4991
Body mass index (BMI)	rs4858940	14.56
Body mass index (BMI)	rs4876611	17.0339
Body mass index (BMI)	rs4929923	17.3782
Body mass index (BMI)	rs5011579	12.9805
Body mass index (BMI)	rs512121	12.6788
Body mass index (BMI)	rs529200	16.3693
Body mass index (BMI)	rs539515	35.2968
Body mass index (BMI)	rs55707359	13.2081
Body mass index (BMI)	rs55714539	16.0933
Body mass index (BMI)	rs55726687	19.0608
Body mass index (BMI)	rs55769038	15.5206
Body mass index (BMI)	rs558887	12.268
Body mass index (BMI)	rs559231	13.3458
Body mass index (BMI)	rs56038322	13.1183
Body mass index (BMI)	rs56094641	62.5237
Body mass index (BMI)	rs56133507	11.6708
Body mass index (BMI)	rs56143236	11.7156
Body mass index (BMI)	rs56161855	15.034
Body mass index (BMI)	rs56203622	13.013
Body mass index (BMI)	rs56352336	12.0978
Body mass index (BMI)	rs56399737	15.3442
Body mass index (BMI)	rs56858768	14.4437
Body mass index (BMI)	rs56893062	12.0592
Body mass index (BMI)	rs56930105	11.5802
Body mass index (BMI)	rs57636386	20.4997
Body mass index (BMI)	rs58862095	20.4033
Body mass index (BMI)	rs59068084	11.5698
Body mass index (BMI)	rs59227842	19.7514
Body mass index (BMI)	rs594024	14.2742
Body mass index (BMI)	rs6023655	12.6041
Body mass index (BMI)	rs60764613	14.6049
Body mass index (BMI)	rs61740466	11.9334
Body mass index (BMI)	rs61813324	18.5916
Body mass index (BMI)	rs61828641	14.1057
Body mass index (BMI)	rs61903695	14.4379
Body mass index (BMI)	rs62007782	14.3893
Body mass index (BMI)	rs62020775	11.868
Body mass index (BMI)	rs62072006	11.6377
Body mass index (BMI)	rs62107261	32.699
Body mass index (BMI)	rs62176243	13.0143
Body mass index (BMI)	rs62241847	11.946
Body mass index (BMI)	rs62246311	12.9502
Body mass index (BMI)	rs62379271	12.1149
Body mass index (BMI)	rs62407562	13.1304
Body mass index (BMI)	rs6265	26.8577
Body mass index (BMI)	rs6430068	12.1
Body mass index (BMI)	rs6444950	13.6697
Body mass index (BMI)	rs6545714	18.5048
Body mass index (BMI)	rs6560906	11.7327
Body mass index (BMI)	rs6561937	13.5855
Body mass index (BMI)	rs6567160	39.9947
Body mass index (BMI)	rs6575340	18.7769
Body mass index (BMI)	rs66679256	14.7069
Body mass index (BMI)	rs6682438	12.7743
Body mass index (BMI)	rs6705567	13.9119
Body mass index (BMI)	rs6707827	11.5648
Body mass index (BMI)	rs6710091	11.6655
Body mass index (BMI)	rs6713781	13.2456
Body mass index (BMI)	rs6725931	13.874
Body mass index (BMI)	rs6744646	36.8699
Body mass index (BMI)	rs6752979	12.2243
Body mass index (BMI)	rs67609008	15.1328
Body mass index (BMI)	rs6769617	12.9505
Body mass index (BMI)	rs6774894	13.0992
Body mass index (BMI)	rs6777784	11.9291
Body mass index (BMI)	rs6831088	11.5797
Body mass index (BMI)	rs6843852	13.3407
Body mass index (BMI)	rs6909685	13.5797
Body mass index (BMI)	rs6922607	12.2303
Body mass index (BMI)	rs6938973	17.1412
Body mass index (BMI)	rs6950388	12.8939
Body mass index (BMI)	rs6962980	15.2619
Body mass index (BMI)	rs698147	12.913
Body mass index (BMI)	rs7024334	11.8864
Body mass index (BMI)	rs7027304	13.8882
Body mass index (BMI)	rs7034554	12.7347
Body mass index (BMI)	rs7038943	13.286
Body mass index (BMI)	rs704061	14.521
Body mass index (BMI)	rs7070670	11.9157
Body mass index (BMI)	rs7081254	11.9082
Body mass index (BMI)	rs7124681	23.1779
Body mass index (BMI)	rs71495038	14.7134
Body mass index (BMI)	rs7201895	14.0149
Body mass index (BMI)	rs7206608	12.9558
Body mass index (BMI)	rs7218014	14.8888
Body mass index (BMI)	rs7232171	12.586
Body mass index (BMI)	rs723672	11.6413
Body mass index (BMI)	rs7250833	12.6284
Body mass index (BMI)	rs7259070	19.8673
Body mass index (BMI)	rs72634826	17.2297
Body mass index (BMI)	rs72649373	12.652
Body mass index (BMI)	rs72673947	13.6302
Body mass index (BMI)	rs72892910	26.3811
Body mass index (BMI)	rs73026725	15.3949
Body mass index (BMI)	rs73052033	21.1307
Body mass index (BMI)	rs7306534	11.4165
Body mass index (BMI)	rs73124396	12.6383
Body mass index (BMI)	rs73142879	19.106
Body mass index (BMI)	rs73193736	14.6733
Body mass index (BMI)	rs73213484	15.1616
Body mass index (BMI)	rs7331420	12.9976
Body mass index (BMI)	rs7357754	14.116
Body mass index (BMI)	rs73601548	11.8719
Body mass index (BMI)	rs73985439	12.9595
Body mass index (BMI)	rs7442885	17.4185
Body mass index (BMI)	rs745249	15.5383
Body mass index (BMI)	rs74750282	11.5407
Body mass index (BMI)	rs7498665	23.9665
Body mass index (BMI)	rs7516554	12.2897
Body mass index (BMI)	rs7519259	14.026
Body mass index (BMI)	rs754635	14.049
Body mass index (BMI)	rs75499503	14.4013
Body mass index (BMI)	rs7571496	13.7843
Body mass index (BMI)	rs76183894	12.2324
Body mass index (BMI)	rs7619139	13.4467
Body mass index (BMI)	rs76702514	13.3723
Body mass index (BMI)	rs7683836	12.4082
Body mass index (BMI)	rs7708584	15.2021
Body mass index (BMI)	rs7761673	11.7178
Body mass index (BMI)	rs7762794	13.6487
Body mass index (BMI)	rs7774	13.8794
Body mass index (BMI)	rs7776021	11.8355
Body mass index (BMI)	rs7802342	11.7711
Body mass index (BMI)	rs7805441	13.4996
Body mass index (BMI)	rs78086698	12.7855
Body mass index (BMI)	rs784257	13.9854
Body mass index (BMI)	rs78605811	14.2585
Body mass index (BMI)	rs7893571	13.4417
Body mass index (BMI)	rs7924036	14.0466
Body mass index (BMI)	rs7925100	14.3788
Body mass index (BMI)	rs7944782	15.4031
Body mass index (BMI)	rs7947143	13.4567
Body mass index (BMI)	rs79780963	12.9989
Body mass index (BMI)	rs7996639	14.3583
Body mass index (BMI)	rs80135274	11.5688
Body mass index (BMI)	rs8015400	18.8173
Body mass index (BMI)	rs8020365	19.4568
Body mass index (BMI)	rs8024137	11.8046
Body mass index (BMI)	rs8025516	13.802
Body mass index (BMI)	rs8076669	14.0095
Body mass index (BMI)	rs8089514	12.7618
Body mass index (BMI)	rs8112818	18.5478
Body mass index (BMI)	rs815163	15.6774
Body mass index (BMI)	rs852042	11.6962
Body mass index (BMI)	rs862320	20.4913
Body mass index (BMI)	rs909892	12.6814
Body mass index (BMI)	rs923994	12.297
Body mass index (BMI)	rs9267671	12.8655
Body mass index (BMI)	rs9291822	13.9387
Body mass index (BMI)	rs9294260	14.6204
Body mass index (BMI)	rs9349235	11.6734
Body mass index (BMI)	rs935166	15.4699
Body mass index (BMI)	rs9463175	11.3933
Body mass index (BMI)	rs9478496	13.6146
Body mass index (BMI)	rs9515446	14.8631
Body mass index (BMI)	rs9522180	13.8296
Body mass index (BMI)	rs9571687	12.8289
Body mass index (BMI)	rs9638713	11.7276
Body mass index (BMI)	rs9673839	13.2346
Body mass index (BMI)	rs9830592	15.0964
Body mass index (BMI)	rs9843653	26.5596
Body mass index (BMI)	rs9876664	16.4884
Body mass index (BMI)	rs9926784	17.2602
Body mass index (BMI)	rs9951619	12.5424
