# Supplementary material for: Body mass index and the risk of basal cell carcinoma: evidence from Mendelian randomization analysis
Source: PeerJ. 2023 Jan 24;11:e14781. doi: 10.7717/peerj.14781 (PMC9881466; doi:10.7717/peerj.14781)
Supplement: Supplemental Information 6 [file peerj-11-14781-s006.zip]

Archive with 10 entries (10 files):
- RAW_data(RData)_and_R_Code_files/ieu-b-40_ebi-a-GCST90013410.RData
- RAW_data(RData)_and_R_Code_files/ukb-a-248_ebi-a-GCST90013410.RData
- RAW_data(RData)_and_R_Code_files/ukb-b-19953_ebi-a-GCST90013410.RData
- RAW_data(RData)_and_R_Code_files/ukb-b-2303_ebi-a-GCST90013410.RData
- RAW_data(RData)_and_R_Code_files/Univariate-analysis-code.R
- RAW_data_csv_files/dataset1.csv
- RAW_data_csv_files/dataset2.csv
- RAW_data_csv_files/dataset3.csv
- RAW_data_csv_files/dataset4.csv
- STROBE-MR-checklist.docx
