# Supplementary material for: Body mass index and the risk of basal cell carcinoma: evidence from Mendelian randomization analysis
Source: PeerJ. 2023 Jan 24;11:e14781. doi: 10.7717/peerj.14781 (PMC9881466; doi:10.7717/peerj.14781)
Supplement: Supplemental Information 6 [file peerj-11-14781-s006.zip › RAW_data_csv_files/dataset1.csv]

SNP	effect_allele.exposure	other_allele.exposure	effect_allele.outcome	other_allele.outcome	beta.exposure	beta.outcome	eaf.exposure	eaf.outcome	remove	palindromic	ambiguous	id.outcome	chr	pos	se.outcome	samplesize.outcome	pval.outcome	outcome	originalname.outcome	outcome.deprecated	mr_keep.outcome	data_source.outcome	chr.exposure	pos.exposure	se.exposure	pval.exposure	samplesize.exposure	id.exposure	exposure	mr_keep.exposure	pval_origin.exposure	data_source.exposure	action	mr_keep
rs10009336	T	C	T	C	-0.014	0.00802813	0.1638	0.160164	FALSE	FALSE	FALSE	ebi-a-GCST90013410	4	44480783	0.0147655	392871	0.59	Basal cell carcinoma || id:ebi-a-GCST90013410	Basal cell carcinoma	Basal cell carcinoma || ||	TRUE	igd	4	44480783	0.0022	2.19999e-10	794766	ieu-b-40	body mass index || id:ieu-b-40	TRUE	reported	igd	2	TRUE
rs10132280	A	C	A	C	-0.0223	0.00650371	0.3017	0.297773	FALSE	FALSE	FALSE	ebi-a-GCST90013410	14	25928179	0.0119697	392871	0.59	Basal cell carcinoma || id:ebi-a-GCST90013410	Basal cell carcinoma	Basal cell carcinoma || ||	TRUE	igd	14	25928179	0.0018	5.60015e-35	786578	ieu-b-40	body mass index || id:ieu-b-40	TRUE	reported	igd	2	TRUE
rs10169594	C	T	C	T	0.0121	-0.0077631	0.3596	0.36262	FALSE	FALSE	FALSE	ebi-a-GCST90013410	2	41637688	0.0113525	392871	0.49	Basal cell carcinoma || id:ebi-a-GCST90013410	Basal cell carcinoma	Basal cell carcinoma || ||	TRUE	igd	2	41637688	0.0018	1.99986e-11	685712	ieu-b-40	body mass index || id:ieu-b-40	TRUE	reported	igd	2	TRUE
rs10182181	G	A	G	A	0.0325	-0.0284246	0.4753	0.487664	FALSE	FALSE	FALSE	ebi-a-GCST90013410	2	25150296	0.0108889	392871	0.00899995	Basal cell carcinoma || id:ebi-a-GCST90013410	Basal cell carcinoma	Basal cell carcinoma || ||	TRUE	igd	2	25150296	0.0016	6.70039e-90	792111	ieu-b-40	body mass index || id:ieu-b-40	TRUE	reported	igd	2	TRUE
rs10192119	G	T	G	T	0.0166	-0.0129304	0.1673	0.156544	FALSE	FALSE	FALSE	ebi-a-GCST90013410	2	164581241	0.01498	392871	0.39	Basal cell carcinoma || id:ebi-a-GCST90013410	Basal cell carcinoma	Basal cell carcinoma || ||	TRUE	igd	2	164581241	0.0022	2.99985e-14	795369	ieu-b-40	body mass index || id:ieu-b-40	TRUE	reported	igd	2	TRUE
rs10197031	C	T	C	T	0.0166	-0.0164991	0.2834	0.285551	FALSE	FALSE	FALSE	ebi-a-GCST90013410	2	105454590	0.0120632	392871	0.17	Basal cell carcinoma || id:ebi-a-GCST90013410	Basal cell carcinoma	Basal cell carcinoma || ||	TRUE	igd	2	105454590	0.0019	1.9002e-18	691479	ieu-b-40	body mass index || id:ieu-b-40	TRUE	reported	igd	2	TRUE
rs10247983	A	G	A	G	0.0201	-0.0417933	0.9213	0.927087	FALSE	FALSE	FALSE	ebi-a-GCST90013410	7	114590228	0.0207141	392871	0.0439997	Basal cell carcinoma || id:ebi-a-GCST90013410	Basal cell carcinoma	Basal cell carcinoma || ||	TRUE	igd	7	114590228	0.0033	1.7e-09	672411	ieu-b-40	body mass index || id:ieu-b-40	TRUE	reported	igd	2	TRUE
rs10248136	T	C	T	C	-0.0097	-0.00170389	0.5142	0.515471	FALSE	FALSE	FALSE	ebi-a-GCST90013410	7	39077397	0.0109122	392871	0.88	Basal cell carcinoma || id:ebi-a-GCST90013410	Basal cell carcinoma	Basal cell carcinoma || ||	TRUE	igd	7	39077397	0.0017	2e-08	686892	ieu-b-40	body mass index || id:ieu-b-40	TRUE	reported	igd	2	TRUE
rs10269783	A	G	A	G	0.0133	-0.00500731	0.3896	0.387511	FALSE	FALSE	FALSE	ebi-a-GCST90013410	7	49616203	0.0111637	392871	0.649999	Basal cell carcinoma || id:ebi-a-GCST90013410	Basal cell carcinoma	Basal cell carcinoma || ||	TRUE	igd	7	49616203	0.0017	1.39991e-15	790551	ieu-b-40	body mass index || id:ieu-b-40	TRUE	reported	igd	2	TRUE
rs10408324	T	C	T	C	-0.0124	-0.0223227	0.2744	0.285469	FALSE	FALSE	FALSE	ebi-a-GCST90013410	19	51774806	0.0120724	392871	0.064	Basal cell carcinoma || id:ebi-a-GCST90013410	Basal cell carcinoma	Basal cell carcinoma || ||	TRUE	igd	19	51774806	0.0019	9.49948e-11	690737	ieu-b-40	body mass index || id:ieu-b-40	TRUE	reported	igd	2	TRUE
rs10478110	C	A	C	A	0.01	-0.0137253	0.4348	0.433574	FALSE	FALSE	FALSE	ebi-a-GCST90013410	5	112445734	0.0110282	392871	0.21	Basal cell carcinoma || id:ebi-a-GCST90013410	Basal cell carcinoma	Basal cell carcinoma || ||	TRUE	igd	5	112445734	0.0017	9.59997e-09	680441	ieu-b-40	body mass index || id:ieu-b-40	TRUE	reported	igd	2	TRUE
rs1048932	A	C	A	C	-0.016	-0.0115221	0.4162	0.413199	FALSE	FALSE	FALSE	ebi-a-GCST90013410	11	115044850	0.0110206	392871	0.3	Basal cell carcinoma || id:ebi-a-GCST90013410	Basal cell carcinoma	Basal cell carcinoma || ||	TRUE	igd	11	115044850	0.0017	3.80014e-22	795167	ieu-b-40	body mass index || id:ieu-b-40	TRUE	reported	igd	2	TRUE
rs10492229	T	C	T	C	0.0142	-0.000895389	0.2268	0.236237	FALSE	FALSE	FALSE	ebi-a-GCST90013410	12	110602173	0.0127828	392871	0.94	Basal cell carcinoma || id:ebi-a-GCST90013410	Basal cell carcinoma	Basal cell carcinoma || ||	TRUE	igd	12	110602173	0.0019	7.70016e-14	794845	ieu-b-40	body mass index || id:ieu-b-40	TRUE	reported	igd	2	TRUE
rs10510419	T	G	T	G	-0.0177	-0.00646039	0.1416	0.146749	FALSE	FALSE	FALSE	ebi-a-GCST90013410	3	12426936	0.0153376	392871	0.67	Basal cell carcinoma || id:ebi-a-GCST90013410	Basal cell carcinoma	Basal cell carcinoma || ||	TRUE	igd	3	12426936	0.0023	2.19989e-14	789318	ieu-b-40	body mass index || id:ieu-b-40	TRUE	reported	igd	2	TRUE
rs10518694	A	C	A	C	0.0146	-0.0127977	0.1424	0.14378	FALSE	FALSE	FALSE	ebi-a-GCST90013410	15	53072673	0.015548	392871	0.41	Basal cell carcinoma || id:ebi-a-GCST90013410	Basal cell carcinoma	Basal cell carcinoma || ||	TRUE	igd	15	53072673	0.0025	3.29997e-09	690554	ieu-b-40	body mass index || id:ieu-b-40	TRUE	reported	igd	2	TRUE
rs1064213	A	G	A	G	0.012	-0.0309059	0.492	0.477453	FALSE	FALSE	FALSE	ebi-a-GCST90013410	2	198950240	0.0108732	392871	0.00449997	Basal cell carcinoma || id:ebi-a-GCST90013410	Basal cell carcinoma	Basal cell carcinoma || ||	TRUE	igd	2	198950240	0.0017	2.39994e-12	692576	ieu-b-40	body mass index || id:ieu-b-40	TRUE	reported	igd	2	TRUE
rs10733051	G	A	G	A	-0.0097	-0.00623402	0.4802	0.498843	FALSE	FALSE	FALSE	ebi-a-GCST90013410	1	167280354	0.0108774	392871	0.57	Basal cell carcinoma || id:ebi-a-GCST90013410	Basal cell carcinoma	Basal cell carcinoma || ||	TRUE	igd	1	167280354	0.0016	2.90001e-09	781928	ieu-b-40	body mass index || id:ieu-b-40	TRUE	reported	igd	2	TRUE
rs10742752	C	T	C	T	0.0124	0.0130652	0.6159	0.611843	FALSE	FALSE	FALSE	ebi-a-GCST90013410	11	45438374	0.0111643	392871	0.24	Basal cell carcinoma || id:ebi-a-GCST90013410	Basal cell carcinoma	Basal cell carcinoma || ||	TRUE	igd	11	45438374	0.0017	1.10002e-13	792704	ieu-b-40	body mass index || id:ieu-b-40	TRUE	reported	igd	2	TRUE
rs10747488	A	C	A	C	-0.0123	0.00316316	0.7601	0.769304	FALSE	FALSE	FALSE	ebi-a-GCST90013410	1	98299475	0.0129309	392871	0.81	Basal cell carcinoma || id:ebi-a-GCST90013410	Basal cell carcinoma	Basal cell carcinoma || ||	TRUE	igd	1	98299475	0.002	1.2e-09	689295	ieu-b-40	body mass index || id:ieu-b-40	TRUE	reported	igd	2	TRUE
rs10750215	T	G	T	G	0.0108	-0.00447728	0.3883	0.384627	FALSE	FALSE	FALSE	ebi-a-GCST90013410	11	122505344	0.0112256	392871	0.69	Basal cell carcinoma || id:ebi-a-GCST90013410	Basal cell carcinoma	Basal cell carcinoma || ||	TRUE	igd	11	122505344	0.0017	1.29999e-10	788895	ieu-b-40	body mass index || id:ieu-b-40	TRUE	reported	igd	2	TRUE
rs1075901	C	T	C	T	0.0121	-0.0204308	0.5639	0.561302	FALSE	FALSE	FALSE	ebi-a-GCST90013410	17	15943910	0.0109295	392871	0.0619998	Basal cell carcinoma || id:ebi-a-GCST90013410	Basal cell carcinoma	Basal cell carcinoma || ||	TRUE	igd	17	15943910	0.0016	1.20005e-13	794789	ieu-b-40	body mass index || id:ieu-b-40	TRUE	reported	igd	2	TRUE
rs10768994	C	T	C	T	-0.0114	-0.00293474	0.4337	0.434277	FALSE	FALSE	FALSE	ebi-a-GCST90013410	11	43936945	0.0109951	392871	0.79	Basal cell carcinoma || id:ebi-a-GCST90013410	Basal cell carcinoma	Basal cell carcinoma || ||	TRUE	igd	11	43936945	0.0017	6.4003e-12	791685	ieu-b-40	body mass index || id:ieu-b-40	TRUE	reported	igd	2	TRUE
rs10795422	G	A	G	A	0.0139	-0.010343	0.6905	0.68887	FALSE	FALSE	FALSE	ebi-a-GCST90013410	10	16759312	0.0117061	392871	0.38	Basal cell carcinoma || id:ebi-a-GCST90013410	Basal cell carcinoma	Basal cell carcinoma || ||	TRUE	igd	10	16759312	0.0019	9.30037e-14	692108	ieu-b-40	body mass index || id:ieu-b-40	TRUE	reported	igd	2	TRUE
rs10811871	G	A	G	A	-0.0108	-0.00811314	0.3829	0.385938	FALSE	FALSE	FALSE	ebi-a-GCST90013410	9	23200766	0.0112263	392871	0.47	Basal cell carcinoma || id:ebi-a-GCST90013410	Basal cell carcinoma	Basal cell carcinoma || ||	TRUE	igd	9	23200766	0.0018	1.6e-09	686376	ieu-b-40	body mass index || id:ieu-b-40	TRUE	reported	igd	2	TRUE
rs10832778	G	C	G	C	0.0125	0.0113618	0.6222	0.6224	FALSE	TRUE	FALSE	ebi-a-GCST90013410	11	17394073	0.0112003	392871	0.31	Basal cell carcinoma || id:ebi-a-GCST90013410	Basal cell carcinoma	Basal cell carcinoma || ||	TRUE	igd	11	17394073	0.0017	1.29987e-13	783042	ieu-b-40	body mass index || id:ieu-b-40	TRUE	reported	igd	2	TRUE
rs10858334	G	C	G	C	0.0143	0.011421	0.1415	0.140703	FALSE	TRUE	FALSE	ebi-a-GCST90013410	9	137989785	0.0157147	392871	0.47	Basal cell carcinoma || id:ebi-a-GCST90013410	Basal cell carcinoma	Basal cell carcinoma || ||	TRUE	igd	9	137989785	0.0026	2.69998e-08	672640	ieu-b-40	body mass index || id:ieu-b-40	TRUE	reported	igd	2	TRUE
rs10867256	T	C	T	C	-0.0118	0.0163467	0.553	0.556972	FALSE	FALSE	FALSE	ebi-a-GCST90013410	9	81367391	0.010951	392871	0.14	Basal cell carcinoma || id:ebi-a-GCST90013410	Basal cell carcinoma	Basal cell carcinoma || ||	TRUE	igd	9	81367391	0.0017	8.69961e-12	689493	ieu-b-40	body mass index || id:ieu-b-40	TRUE	reported	igd	2	TRUE
rs10878946	T	C	T	C	-0.0141	-0.0189287	0.714	0.725891	FALSE	FALSE	FALSE	ebi-a-GCST90013410	12	69642315	0.0121513	392871	0.12	Basal cell carcinoma || id:ebi-a-GCST90013410	Basal cell carcinoma	Basal cell carcinoma || ||	TRUE	igd	12	69642315	0.0019	3.59998e-13	685707	ieu-b-40	body mass index || id:ieu-b-40	TRUE	reported	igd	2	TRUE
rs10887578	C	G	C	G	0.0128	-0.00230698	0.4896	0.499296	FALSE	TRUE	TRUE	ebi-a-GCST90013410	10	88096047	0.0110192	392871	0.83	Basal cell carcinoma || id:ebi-a-GCST90013410	Basal cell carcinoma	Basal cell carcinoma || ||	TRUE	igd	10	88096047	0.0017	1.59993e-13	679172	ieu-b-40	body mass index || id:ieu-b-40	TRUE	reported	igd	2	FALSE
rs10914462	G	A	G	A	-0.0112	0.0242451	0.4255	0.427009	FALSE	FALSE	FALSE	ebi-a-GCST90013410	1	32125943	0.0109745	392871	0.0269998	Basal cell carcinoma || id:ebi-a-GCST90013410	Basal cell carcinoma	Basal cell carcinoma || ||	TRUE	igd	1	32125943	0.0017	1.5e-10	689808	ieu-b-40	body mass index || id:ieu-b-40	TRUE	reported	igd	2	TRUE
rs10915840	A	G	A	G	-0.0118	0.0221286	0.283	0.271456	FALSE	FALSE	FALSE	ebi-a-GCST90013410	1	225668524	0.0122473	392871	0.0710003	Basal cell carcinoma || id:ebi-a-GCST90013410	Basal cell carcinoma	Basal cell carcinoma || ||	TRUE	igd	1	225668524	0.0019	1.29999e-09	684857	ieu-b-40	body mass index || id:ieu-b-40	TRUE	reported	igd	2	TRUE
rs10920678	G	A	G	A	-0.0155	0.0103507	0.5709	0.561925	FALSE	FALSE	FALSE	ebi-a-GCST90013410	1	190239907	0.01096	392871	0.34	Basal cell carcinoma || id:ebi-a-GCST90013410	Basal cell carcinoma	Basal cell carcinoma || ||	TRUE	igd	1	190239907	0.0016	1.50003e-21	788624	ieu-b-40	body mass index || id:ieu-b-40	TRUE	reported	igd	2	TRUE
rs10938397	G	A	G	A	0.0324	-0.0173744	0.4317	0.434942	FALSE	FALSE	FALSE	ebi-a-GCST90013410	4	45182527	0.0109743	392871	0.11	Basal cell carcinoma || id:ebi-a-GCST90013410	Basal cell carcinoma	Basal cell carcinoma || ||	TRUE	igd	4	45182527	0.0016	3.40017e-86	793518	ieu-b-40	body mass index || id:ieu-b-40	TRUE	reported	igd	2	TRUE
rs10942267	G	A	G	A	-0.0156	0.00399717	0.3088	0.317758	FALSE	FALSE	FALSE	ebi-a-GCST90013410	5	80841914	0.0116602	392871	0.73	Basal cell carcinoma || id:ebi-a-GCST90013410	Basal cell carcinoma	Basal cell carcinoma || ||	TRUE	igd	5	80841914	0.0019	3.90032e-17	689084	ieu-b-40	body mass index || id:ieu-b-40	TRUE	reported	igd	2	TRUE
rs10953740	G	A	G	A	-0.0153	0.025966	0.5534	0.555625	FALSE	FALSE	FALSE	ebi-a-GCST90013410	7	113460282	0.0109239	392871	0.017	Basal cell carcinoma || id:ebi-a-GCST90013410	Basal cell carcinoma	Basal cell carcinoma || ||	TRUE	igd	7	113460282	0.0017	1e-18	684419	ieu-b-40	body mass index || id:ieu-b-40	TRUE	reported	igd	2	TRUE
rs10968114	C	A	C	A	-0.0113	-0.0105377	0.4681	0.468953	FALSE	FALSE	FALSE	ebi-a-GCST90013410	9	27800007	0.0109478	392871	0.34	Basal cell carcinoma || id:ebi-a-GCST90013410	Basal cell carcinoma	Basal cell carcinoma || ||	TRUE	igd	9	27800007	0.0017	6.09958e-11	686025	ieu-b-40	body mass index || id:ieu-b-40	TRUE	reported	igd	2	TRUE
rs10971709	T	C	T	C	0.0132	-0.0150505	0.2062	0.208282	FALSE	FALSE	FALSE	ebi-a-GCST90013410	9	33804813	0.0134275	392871	0.26	Basal cell carcinoma || id:ebi-a-GCST90013410	Basal cell carcinoma	Basal cell carcinoma || ||	TRUE	igd	9	33804813	0.0021	6.19998e-10	688312	ieu-b-40	body mass index || id:ieu-b-40	TRUE	reported	igd	2	TRUE
rs10984756	G	C	G	C	0.0174	-0.0175106	0.1048	0.100057	FALSE	TRUE	FALSE	ebi-a-GCST90013410	9	122651784	0.0182455	392871	0.34	Basal cell carcinoma || id:ebi-a-GCST90013410	Basal cell carcinoma	Basal cell carcinoma || ||	TRUE	igd	9	122651784	0.0029	1.09999e-09	689917	ieu-b-40	body mass index || id:ieu-b-40	TRUE	reported	igd	2	TRUE
rs11030618	T	C	T	C	0.011	0.00241885	0.5679	0.562785	FALSE	FALSE	FALSE	ebi-a-GCST90013410	11	29243293	0.0109736	392871	0.83	Basal cell carcinoma || id:ebi-a-GCST90013410	Basal cell carcinoma	Basal cell carcinoma || ||	TRUE	igd	11	29243293	0.0017	2.39999e-10	690005	ieu-b-40	body mass index || id:ieu-b-40	TRUE	reported	igd	2	TRUE
rs11066188	A	G	A	G	-0.012	-0.0240735	0.4181	0.40849	FALSE	FALSE	FALSE	ebi-a-GCST90013410	12	112610714	0.0110771	392871	0.0299999	Basal cell carcinoma || id:ebi-a-GCST90013410	Basal cell carcinoma	Basal cell carcinoma || ||	TRUE	igd	12	112610714	0.0017	8.10028e-13	792755	ieu-b-40	body mass index || id:ieu-b-40	TRUE	reported	igd	2	TRUE
rs11084553	G	A	G	A	-0.021	-0.00375038	0.1518	0.154397	FALSE	FALSE	FALSE	ebi-a-GCST90013410	19	31019780	0.0150336	392871	0.8	Basal cell carcinoma || id:ebi-a-GCST90013410	Basal cell carcinoma	Basal cell carcinoma || ||	TRUE	igd	19	31019780	0.0024	1.80011e-18	691103	ieu-b-40	body mass index || id:ieu-b-40	TRUE	reported	igd	2	TRUE
rs11105839	A	T	A	T	-0.0109	-0.00431474	0.3799	0.367404	FALSE	TRUE	FALSE	ebi-a-GCST90013410	12	91237920	0.0113448	392871	0.7	Basal cell carcinoma || id:ebi-a-GCST90013410	Basal cell carcinoma	Basal cell carcinoma || ||	TRUE	igd	12	91237920	0.0017	1.09999e-10	781573	ieu-b-40	body mass index || id:ieu-b-40	TRUE	reported	igd	2	TRUE
rs11115176	C	T	C	T	-0.0121	-0.00258565	0.2399	0.236812	FALSE	FALSE	FALSE	ebi-a-GCST90013410	12	82465797	0.0127954	392871	0.84	Basal cell carcinoma || id:ebi-a-GCST90013410	Basal cell carcinoma	Basal cell carcinoma || ||	TRUE	igd	12	82465797	0.0019	2e-10	792384	ieu-b-40	body mass index || id:ieu-b-40	TRUE	reported	igd	2	TRUE
rs11118308	G	A	G	A	-0.0101	0.00338187	0.4703	0.448977	FALSE	FALSE	FALSE	ebi-a-GCST90013410	1	219633869	0.0109075	392871	0.760001	Basal cell carcinoma || id:ebi-a-GCST90013410	Basal cell carcinoma	Basal cell carcinoma || ||	TRUE	igd	1	219633869	0.0016	4.79999e-10	794625	ieu-b-40	body mass index || id:ieu-b-40	TRUE	reported	igd	2	TRUE
rs1112613	A	G	A	G	-0.0133	-0.00131688	0.1762	0.181614	FALSE	FALSE	FALSE	ebi-a-GCST90013410	13	53651850	0.0142053	392871	0.93	Basal cell carcinoma || id:ebi-a-GCST90013410	Basal cell carcinoma	Basal cell carcinoma || ||	TRUE	igd	13	53651850	0.0023	3.40001e-09	682816	ieu-b-40	body mass index || id:ieu-b-40	TRUE	reported	igd	2	TRUE
rs11150911	C	A	C	A	-0.0133	-0.00904601	0.7191	0.724987	FALSE	FALSE	FALSE	ebi-a-GCST90013410	18	73498528	0.0122027	392871	0.46	Basal cell carcinoma || id:ebi-a-GCST90013410	Basal cell carcinoma	Basal cell carcinoma || ||	TRUE	igd	18	73498528	0.0018	4.70002e-13	781716	ieu-b-40	body mass index || id:ieu-b-40	TRUE	reported	igd	2	TRUE
rs11165643	T	C	T	C	0.0206	0.00407845	0.5828	0.591538	FALSE	FALSE	FALSE	ebi-a-GCST90013410	1	96924097	0.0110427	392871	0.709999	Basal cell carcinoma || id:ebi-a-GCST90013410	Basal cell carcinoma	Basal cell carcinoma || ||	TRUE	igd	1	96924097	0.0017	1.39991e-35	792657	ieu-b-40	body mass index || id:ieu-b-40	TRUE	reported	igd	2	TRUE
rs11170468	C	A	C	A	-0.0123	0.00538867	0.2326	0.233827	FALSE	FALSE	FALSE	ebi-a-GCST90013410	12	39430048	0.0128053	392871	0.67	Basal cell carcinoma || id:ebi-a-GCST90013410	Basal cell carcinoma	Basal cell carcinoma || ||	TRUE	igd	12	39430048	0.0019	1.89998e-10	795265	ieu-b-40	body mass index || id:ieu-b-40	TRUE	reported	igd	2	TRUE
rs11173522	A	C	A	C	0.0128	0.0232653	0.2078	0.213355	FALSE	FALSE	FALSE	ebi-a-GCST90013410	12	60953472	0.013169	392871	0.0769999	Basal cell carcinoma || id:ebi-a-GCST90013410	Basal cell carcinoma	Basal cell carcinoma || ||	TRUE	igd	12	60953472	0.0021	1.09999e-09	691593	ieu-b-40	body mass index || id:ieu-b-40	TRUE	reported	igd	2	TRUE
rs11185111	A	G	A	G	-0.0129	-0.00278976	0.3042	0.294281	FALSE	FALSE	FALSE	ebi-a-GCST90013410	1	107962328	0.0119803	392871	0.82	Basal cell carcinoma || id:ebi-a-GCST90013410	Basal cell carcinoma	Basal cell carcinoma || ||	TRUE	igd	1	107962328	0.0019	7.70016e-12	686508	ieu-b-40	body mass index || id:ieu-b-40	TRUE	reported	igd	2	TRUE
rs11251352	G	A	G	A	0.0109	-0.00221528	0.5988	0.603827	FALSE	FALSE	FALSE	ebi-a-GCST90013410	10	2585792	0.0111137	392871	0.84	Basal cell carcinoma || id:ebi-a-GCST90013410	Basal cell carcinoma	Basal cell carcinoma || ||	TRUE	igd	10	2585792	0.0018	7.00003e-10	690804	ieu-b-40	body mass index || id:ieu-b-40	TRUE	reported	igd	2	TRUE
rs1144387	C	G	C	G	0.0098	-0.00018845	0.5714	0.568652	FALSE	TRUE	TRUE	ebi-a-GCST90013410	13	78365190	0.0110007	392871	0.99	Basal cell carcinoma || id:ebi-a-GCST90013410	Basal cell carcinoma	Basal cell carcinoma || ||	TRUE	igd	13	78365190	0.0017	1.6e-08	687565	ieu-b-40	body mass index || id:ieu-b-40	TRUE	reported	igd	2	FALSE
rs11496125	T	C	T	C	0.0169	0.00635564	0.4212	0.423992	FALSE	FALSE	FALSE	ebi-a-GCST90013410	7	103417557	0.0110708	392871	0.57	Basal cell carcinoma || id:ebi-a-GCST90013410	Basal cell carcinoma	Basal cell carcinoma || ||	TRUE	igd	7	103417557	0.0017	2.99985e-22	684574	ieu-b-40	body mass index || id:ieu-b-40	TRUE	reported	igd	2	TRUE
rs11505821	T	A	T	A	0.0311	0.0332672	0.0601	0.0643832	FALSE	TRUE	FALSE	ebi-a-GCST90013410	7	76818677	0.0218098	392871	0.13	Basal cell carcinoma || id:ebi-a-GCST90013410	Basal cell carcinoma	Basal cell carcinoma || ||	TRUE	igd	7	76818677	0.0035	2.70023e-19	758322	ieu-b-40	body mass index || id:ieu-b-40	TRUE	reported	igd	2	TRUE
rs11538	G	A	G	A	0.0135	0.0110826	0.1805	0.17258	FALSE	FALSE	FALSE	ebi-a-GCST90013410	22	18220831	0.0143034	392871	0.44	Basal cell carcinoma || id:ebi-a-GCST90013410	Basal cell carcinoma	Basal cell carcinoma || ||	TRUE	igd	22	18220831	0.0023	3.29997e-09	692349	ieu-b-40	body mass index || id:ieu-b-40	TRUE	reported	igd	2	TRUE
rs1158805	A	C	A	C	-0.0137	0.00467014	0.3766	0.374892	FALSE	FALSE	FALSE	ebi-a-GCST90013410	18	40736590	0.0112212	392871	0.68	Basal cell carcinoma || id:ebi-a-GCST90013410	Basal cell carcinoma	Basal cell carcinoma || ||	TRUE	igd	18	40736590	0.0018	1.20005e-14	691776	ieu-b-40	body mass index || id:ieu-b-40	TRUE	reported	igd	2	TRUE
rs11609659	C	T	C	T	-0.0154	-0.00914266	0.2371	0.242151	FALSE	FALSE	FALSE	ebi-a-GCST90013410	12	108296260	0.0128279	392871	0.48	Basal cell carcinoma || id:ebi-a-GCST90013410	Basal cell carcinoma	Basal cell carcinoma || ||	TRUE	igd	12	108296260	0.002	2.19989e-14	679177	ieu-b-40	body mass index || id:ieu-b-40	TRUE	reported	igd	2	TRUE
rs11611246	T	G	T	G	0.024	-0.00440021	0.21	0.211685	FALSE	FALSE	FALSE	ebi-a-GCST90013410	12	939480	0.0132999	392871	0.74	Basal cell carcinoma || id:ebi-a-GCST90013410	Basal cell carcinoma	Basal cell carcinoma || ||	TRUE	igd	12	939480	0.002	5.00035e-32	779823	ieu-b-40	body mass index || id:ieu-b-40	TRUE	reported	igd	2	TRUE
rs11615578	T	C	T	C	0.013	0.0102036	0.2474	0.254946	FALSE	FALSE	FALSE	ebi-a-GCST90013410	12	121714935	0.0125194	392871	0.42	Basal cell carcinoma || id:ebi-a-GCST90013410	Basal cell carcinoma	Basal cell carcinoma || ||	TRUE	igd	12	121714935	0.002	8.10028e-11	669422	ieu-b-40	body mass index || id:ieu-b-40	TRUE	reported	igd	2	TRUE
rs11656076	A	G	A	G	-0.0142	0.0261053	0.2254	0.223834	FALSE	FALSE	FALSE	ebi-a-GCST90013410	17	31464270	0.0129242	392871	0.0430002	Basal cell carcinoma || id:ebi-a-GCST90013410	Basal cell carcinoma	Basal cell carcinoma || ||	TRUE	igd	17	31464270	0.0021	5.60015e-12	691283	ieu-b-40	body mass index || id:ieu-b-40	TRUE	reported	igd	2	TRUE
rs11672660	T	C	T	C	-0.034	-0.0127036	0.2049	0.193366	FALSE	FALSE	FALSE	ebi-a-GCST90013410	19	46180184	0.0137614	392871	0.36	Basal cell carcinoma || id:ebi-a-GCST90013410	Basal cell carcinoma	Basal cell carcinoma || ||	TRUE	igd	19	46180184	0.0021	1.69981e-60	768426	ieu-b-40	body mass index || id:ieu-b-40	TRUE	reported	igd	2	TRUE
rs11713193	A	G	A	G	0.0239	-0.0348916	0.5073	0.516152	FALSE	FALSE	FALSE	ebi-a-GCST90013410	3	49924424	0.0108515	392871	0.00129999	Basal cell carcinoma || id:ebi-a-GCST90013410	Basal cell carcinoma	Basal cell carcinoma || ||	TRUE	igd	3	49924424	0.0017	2.39994e-44	692159	ieu-b-40	body mass index || id:ieu-b-40	TRUE	reported	igd	2	TRUE
rs11736228	T	A	T	A	-0.0139	-0.00262481	0.2587	0.249213	FALSE	TRUE	FALSE	ebi-a-GCST90013410	4	147376805	0.0125413	392871	0.83	Basal cell carcinoma || id:ebi-a-GCST90013410	Basal cell carcinoma	Basal cell carcinoma || ||	TRUE	igd	4	147376805	0.002	4.10015e-12	691580	ieu-b-40	body mass index || id:ieu-b-40	TRUE	reported	igd	2	TRUE
rs11738695	A	C	A	C	0.0097	0.00634181	0.586	0.591042	FALSE	FALSE	FALSE	ebi-a-GCST90013410	5	108699161	0.0110322	392871	0.57	Basal cell carcinoma || id:ebi-a-GCST90013410	Basal cell carcinoma	Basal cell carcinoma || ||	TRUE	igd	5	108699161	0.0017	2e-08	691380	ieu-b-40	body mass index || id:ieu-b-40	TRUE	reported	igd	2	TRUE
rs11739877	T	C	T	C	0.0117	-0.00155742	0.6118	0.621671	FALSE	FALSE	FALSE	ebi-a-GCST90013410	5	105876806	0.0111882	392871	0.89	Basal cell carcinoma || id:ebi-a-GCST90013410	Basal cell carcinoma	Basal cell carcinoma || ||	TRUE	igd	5	105876806	0.0018	6.59933e-11	692540	ieu-b-40	body mass index || id:ieu-b-40	TRUE	reported	igd	2	TRUE
rs11781699	C	T	C	T	0.0132	0.00967987	0.1896	0.182659	FALSE	FALSE	FALSE	ebi-a-GCST90013410	8	118863061	0.0139891	392871	0.49	Basal cell carcinoma || id:ebi-a-GCST90013410	Basal cell carcinoma	Basal cell carcinoma || ||	TRUE	igd	8	118863061	0.0021	3.09999e-10	784642	ieu-b-40	body mass index || id:ieu-b-40	TRUE	reported	igd	2	TRUE
rs1187352	C	T	C	T	0.0119	0.0109752	0.6518	0.654144	FALSE	FALSE	FALSE	ebi-a-GCST90013410	9	87293457	0.0114618	392871	0.34	Basal cell carcinoma || id:ebi-a-GCST90013410	Basal cell carcinoma	Basal cell carcinoma || ||	TRUE	igd	9	87293457	0.0018	6.00067e-11	688522	ieu-b-40	body mass index || id:ieu-b-40	TRUE	reported	igd	2	TRUE
rs11880870	G	A	G	A	-0.0189	-0.0166572	0.4801	0.480518	FALSE	FALSE	FALSE	ebi-a-GCST90013410	19	18830704	0.0108606	392871	0.13	Basal cell carcinoma || id:ebi-a-GCST90013410	Basal cell carcinoma	Basal cell carcinoma || ||	TRUE	igd	19	18830704	0.0017	1e-28	717350	ieu-b-40	body mass index || id:ieu-b-40	TRUE	reported	igd	2	TRUE
rs11889536	G	A	G	A	-0.0189	0.0117687	0.1493	0.150935	FALSE	FALSE	FALSE	ebi-a-GCST90013410	2	220163543	0.0151318	392871	0.44	Basal cell carcinoma || id:ebi-a-GCST90013410	Basal cell carcinoma	Basal cell carcinoma || ||	TRUE	igd	2	220163543	0.0024	6.4003e-15	688977	ieu-b-40	body mass index || id:ieu-b-40	TRUE	reported	igd	2	TRUE
rs11908637	A	G	A	G	-0.012	0.0151721	0.236	0.235954	FALSE	FALSE	FALSE	ebi-a-GCST90013410	20	47428485	0.0127409	392871	0.23	Basal cell carcinoma || id:ebi-a-GCST90013410	Basal cell carcinoma	Basal cell carcinoma || ||	TRUE	igd	20	47428485	0.0021	4.90004e-09	691443	ieu-b-40	body mass index || id:ieu-b-40	TRUE	reported	igd	2	TRUE
rs11945861	A	G	A	G	-0.0148	-0.00488427	0.2369	0.234542	FALSE	FALSE	FALSE	ebi-a-GCST90013410	4	65700865	0.0129517	392871	0.709999	Basal cell carcinoma || id:ebi-a-GCST90013410	Basal cell carcinoma	Basal cell carcinoma || ||	TRUE	igd	4	65700865	0.002	5.00035e-13	682451	ieu-b-40	body mass index || id:ieu-b-40	TRUE	reported	igd	2	TRUE
rs11951673	T	C	T	C	-0.0123	0.00487971	0.3941	0.397959	FALSE	FALSE	FALSE	ebi-a-GCST90013410	5	95861012	0.0110782	392871	0.66	Basal cell carcinoma || id:ebi-a-GCST90013410	Basal cell carcinoma	Basal cell carcinoma || ||	TRUE	igd	5	95861012	0.0017	1.10002e-13	792278	ieu-b-40	body mass index || id:ieu-b-40	TRUE	reported	igd	2	TRUE
rs12033257	G	A	G	A	-0.0146	-0.00420866	0.3835	0.37995	FALSE	FALSE	FALSE	ebi-a-GCST90013410	1	112318484	0.0113428	392871	0.709999	Basal cell carcinoma || id:ebi-a-GCST90013410	Basal cell carcinoma	Basal cell carcinoma || ||	TRUE	igd	1	112318484	0.0018	2.39994e-15	664083	ieu-b-40	body mass index || id:ieu-b-40	TRUE	reported	igd	2	TRUE
rs12041258	C	T	C	T	-0.0146	0.011834	0.2287	0.228173	FALSE	FALSE	FALSE	ebi-a-GCST90013410	1	195047936	0.012889	392871	0.36	Basal cell carcinoma || id:ebi-a-GCST90013410	Basal cell carcinoma	Basal cell carcinoma || ||	TRUE	igd	1	195047936	0.002	9.49948e-13	688602	ieu-b-40	body mass index || id:ieu-b-40	TRUE	reported	igd	2	TRUE
rs12044597	G	A	G	A	0.0143	0.0159069	0.5029	0.509814	FALSE	FALSE	FALSE	ebi-a-GCST90013410	1	1708801	0.0108619	392871	0.14	Basal cell carcinoma || id:ebi-a-GCST90013410	Basal cell carcinoma	Basal cell carcinoma || ||	TRUE	igd	1	1708801	0.0016	1.69981e-18	789125	ieu-b-40	body mass index || id:ieu-b-40	TRUE	reported	igd	2	TRUE
rs12049202	T	C	T	C	0.024	0.0102879	0.203	0.197497	FALSE	FALSE	FALSE	ebi-a-GCST90013410	1	77967523	0.0135729	392871	0.450001	Basal cell carcinoma || id:ebi-a-GCST90013410	Basal cell carcinoma	Basal cell carcinoma || ||	TRUE	igd	1	77967523	0.0022	1e-28	691566	ieu-b-40	body mass index || id:ieu-b-40	TRUE	reported	igd	2	TRUE
rs12098284	T	C	T	C	0.0178	-0.0227187	0.1241	0.12315	FALSE	FALSE	FALSE	ebi-a-GCST90013410	10	76047464	0.016609	392871	0.17	Basal cell carcinoma || id:ebi-a-GCST90013410	Basal cell carcinoma	Basal cell carcinoma || ||	TRUE	igd	10	76047464	0.0026	1.80011e-11	686167	ieu-b-40	body mass index || id:ieu-b-40	TRUE	reported	igd	2	TRUE
rs12150665	C	T	C	T	-0.0162	0.00214554	0.4058	0.409179	FALSE	FALSE	FALSE	ebi-a-GCST90013410	17	34914787	0.011024	392871	0.85	Basal cell carcinoma || id:ebi-a-GCST90013410	Basal cell carcinoma	Basal cell carcinoma || ||	TRUE	igd	17	34914787	0.0017	1.59993e-22	795501	ieu-b-40	body mass index || id:ieu-b-40	TRUE	reported	igd	2	TRUE
rs1218822	A	G	A	G	0.0168	-0.00142282	0.6663	0.66186	FALSE	FALSE	FALSE	ebi-a-GCST90013410	13	28011963	0.0114757	392871	0.9	Basal cell carcinoma || id:ebi-a-GCST90013410	Basal cell carcinoma	Basal cell carcinoma || ||	TRUE	igd	13	28011963	0.0017	1.9002e-22	794711	ieu-b-40	body mass index || id:ieu-b-40	TRUE	reported	igd	2	TRUE
rs12299814	A	C	A	C	-0.0157	0.00371264	0.2525	0.243362	FALSE	FALSE	FALSE	ebi-a-GCST90013410	12	90216146	0.0126636	392871	0.77	Basal cell carcinoma || id:ebi-a-GCST90013410	Basal cell carcinoma	Basal cell carcinoma || ||	TRUE	igd	12	90216146	0.002	5.19996e-15	687962	ieu-b-40	body mass index || id:ieu-b-40	TRUE	reported	igd	2	TRUE
rs12328930	C	T	C	T	0.0098	-0.017029	0.4235	0.417692	FALSE	FALSE	FALSE	ebi-a-GCST90013410	2	175079125	0.0110372	392871	0.12	Basal cell carcinoma || id:ebi-a-GCST90013410	Basal cell carcinoma	Basal cell carcinoma || ||	TRUE	igd	2	175079125	0.0017	1.79999e-08	690521	ieu-b-40	body mass index || id:ieu-b-40	TRUE	reported	igd	2	TRUE
rs12334877	A	G	A	G	-0.0144	0.000336197	0.198	0.192636	FALSE	FALSE	FALSE	ebi-a-GCST90013410	8	67194171	0.013874	392871	0.98	Basal cell carcinoma || id:ebi-a-GCST90013410	Basal cell carcinoma	Basal cell carcinoma || ||	TRUE	igd	8	67194171	0.0022	7.70016e-11	683820	ieu-b-40	body mass index || id:ieu-b-40	TRUE	reported	igd	2	TRUE
rs12364470	G	T	G	T	0.0178	0.00847121	0.1626	0.165255	FALSE	FALSE	FALSE	ebi-a-GCST90013410	11	134601012	0.0145651	392871	0.56	Basal cell carcinoma || id:ebi-a-GCST90013410	Basal cell carcinoma	Basal cell carcinoma || ||	TRUE	igd	11	134601012	0.0022	1.10002e-15	787411	ieu-b-40	body mass index || id:ieu-b-40	TRUE	reported	igd	2	TRUE
rs12369179	T	C	T	C	-0.0359	0.00566971	0.08782	0.0901986	FALSE	FALSE	FALSE	ebi-a-GCST90013410	12	122963550	0.0189412	392871	0.760001	Basal cell carcinoma || id:ebi-a-GCST90013410	Basal cell carcinoma	Basal cell carcinoma || ||	TRUE	igd	12	122963550	0.0031	2.49977e-31	674260	ieu-b-40	body mass index || id:ieu-b-40	TRUE	reported	igd	2	TRUE
rs12416812	A	G	A	G	0.0111	-0.00221294	0.5088	0.501831	FALSE	FALSE	FALSE	ebi-a-GCST90013410	11	888632	0.0108368	392871	0.84	Basal cell carcinoma || id:ebi-a-GCST90013410	Basal cell carcinoma	Basal cell carcinoma || ||	TRUE	igd	11	888632	0.0016	6.09958e-12	793338	ieu-b-40	body mass index || id:ieu-b-40	TRUE	reported	igd	2	TRUE
rs1241986	A	G	A	G	-0.0139	0.00782382	0.8479	0.85197	FALSE	FALSE	FALSE	ebi-a-GCST90013410	18	6873954	0.0153834	392871	0.61	Basal cell carcinoma || id:ebi-a-GCST90013410	Basal cell carcinoma	Basal cell carcinoma || ||	TRUE	igd	18	6873954	0.0024	1.09999e-08	687757	ieu-b-40	body mass index || id:ieu-b-40	TRUE	reported	igd	2	TRUE
rs12422552	C	G	C	G	-0.0134	0.00400975	0.2663	0.26726	FALSE	TRUE	FALSE	ebi-a-GCST90013410	12	14413931	0.0122879	392871	0.74	Basal cell carcinoma || id:ebi-a-GCST90013410	Basal cell carcinoma	Basal cell carcinoma || ||	TRUE	igd	12	14413931	0.002	1.59993e-11	689543	ieu-b-40	body mass index || id:ieu-b-40	TRUE	reported	igd	2	TRUE
rs12429545	A	G	A	G	0.0316	-0.0046538	0.1248	0.125928	FALSE	FALSE	FALSE	ebi-a-GCST90013410	13	54102206	0.016505	392871	0.780001	Basal cell carcinoma || id:ebi-a-GCST90013410	Basal cell carcinoma	Basal cell carcinoma || ||	TRUE	igd	13	54102206	0.0025	9.60064e-38	778918	ieu-b-40	body mass index || id:ieu-b-40	TRUE	reported	igd	2	TRUE
rs12448257	A	G	A	G	0.0184	-0.0190719	0.218	0.21317	FALSE	FALSE	FALSE	ebi-a-GCST90013410	16	3599655	0.0134173	392871	0.16	Basal cell carcinoma || id:ebi-a-GCST90013410	Basal cell carcinoma	Basal cell carcinoma || ||	TRUE	igd	16	3599655	0.002	8.10028e-20	779628	ieu-b-40	body mass index || id:ieu-b-40	TRUE	reported	igd	2	TRUE
rs12564992	G	A	G	A	0.0196	-0.0195513	0.1144	0.110274	FALSE	FALSE	FALSE	ebi-a-GCST90013410	1	174478100	0.0174214	392871	0.26	Basal cell carcinoma || id:ebi-a-GCST90013410	Basal cell carcinoma	Basal cell carcinoma || ||	TRUE	igd	1	174478100	0.0026	5.30029e-14	795119	ieu-b-40	body mass index || id:ieu-b-40	TRUE	reported	igd	2	TRUE
rs12593036	G	A	G	A	-0.0154	-0.0117248	0.2993	0.302608	FALSE	FALSE	FALSE	ebi-a-GCST90013410	15	81058652	0.0119007	392871	0.32	Basal cell carcinoma || id:ebi-a-GCST90013410	Basal cell carcinoma	Basal cell carcinoma || ||	TRUE	igd	15	81058652	0.0019	3.80014e-16	686055	ieu-b-40	body mass index || id:ieu-b-40	TRUE	reported	igd	2	TRUE
rs12602912	T	C	T	C	0.0176	0.0214527	0.2048	0.19504	FALSE	FALSE	FALSE	ebi-a-GCST90013410	17	65870073	0.0136106	392871	0.11	Basal cell carcinoma || id:ebi-a-GCST90013410	Basal cell carcinoma	Basal cell carcinoma || ||	TRUE	igd	17	65870073	0.0021	9.8992e-18	777510	ieu-b-40	body mass index || id:ieu-b-40	TRUE	reported	igd	2	TRUE
rs1260326	C	T	C	T	0.0105	-0.00240918	0.5973	0.604912	FALSE	FALSE	FALSE	ebi-a-GCST90013410	2	27730940	0.0110869	392871	0.83	Basal cell carcinoma || id:ebi-a-GCST90013410	Basal cell carcinoma	Basal cell carcinoma || ||	TRUE	igd	2	27730940	0.0017	3.89996e-10	784462	ieu-b-40	body mass index || id:ieu-b-40	TRUE	reported	igd	2	TRUE
rs12629015	G	A	G	A	-0.0135	0.000423332	0.1852	0.170324	FALSE	FALSE	FALSE	ebi-a-GCST90013410	3	119618053	0.014428	392871	0.98	Basal cell carcinoma || id:ebi-a-GCST90013410	Basal cell carcinoma	Basal cell carcinoma || ||	TRUE	igd	3	119618053	0.0023	2.1e-09	691059	ieu-b-40	body mass index || id:ieu-b-40	TRUE	reported	igd	2	TRUE
rs1266874	G	A	G	A	0.014	0.00607947	0.3558	0.348993	FALSE	FALSE	FALSE	ebi-a-GCST90013410	6	51779638	0.0113729	392871	0.59	Basal cell carcinoma || id:ebi-a-GCST90013410	Basal cell carcinoma	Basal cell carcinoma || ||	TRUE	igd	6	51779638	0.0018	9.79941e-15	691020	ieu-b-40	body mass index || id:ieu-b-40	TRUE	reported	igd	2	TRUE
rs12675063	T	A	T	A	0.0156	-0.0118563	0.1131	0.115605	FALSE	TRUE	FALSE	ebi-a-GCST90013410	8	132879047	0.0170314	392871	0.49	Basal cell carcinoma || id:ebi-a-GCST90013410	Basal cell carcinoma	Basal cell carcinoma || ||	TRUE	igd	8	132879047	0.0026	1.29999e-09	789771	ieu-b-40	body mass index || id:ieu-b-40	TRUE	reported	igd	2	TRUE
rs1268065	A	G	A	G	-0.0102	0.0126711	0.4794	0.468174	FALSE	FALSE	FALSE	ebi-a-GCST90013410	6	126042783	0.0109808	392871	0.25	Basal cell carcinoma || id:ebi-a-GCST90013410	Basal cell carcinoma	Basal cell carcinoma || ||	TRUE	igd	6	126042783	0.0017	1e-09	759626	ieu-b-40	body mass index || id:ieu-b-40	TRUE	reported	igd	2	TRUE
rs12680842	G	A	G	A	-0.0133	0.00674253	0.3205	0.315892	FALSE	FALSE	FALSE	ebi-a-GCST90013410	8	95582606	0.0117029	392871	0.56	Basal cell carcinoma || id:ebi-a-GCST90013410	Basal cell carcinoma	Basal cell carcinoma || ||	TRUE	igd	8	95582606	0.0018	4.40048e-14	782549	ieu-b-40	body mass index || id:ieu-b-40	TRUE	reported	igd	2	TRUE
rs12718572	T	C	T	C	-0.0117	0.00540233	0.4024	0.401458	FALSE	FALSE	FALSE	ebi-a-GCST90013410	7	50573325	0.0111263	392871	0.630001	Basal cell carcinoma || id:ebi-a-GCST90013410	Basal cell carcinoma	Basal cell carcinoma || ||	TRUE	igd	7	50573325	0.0018	2.99985e-11	686523	ieu-b-40	body mass index || id:ieu-b-40	TRUE	reported	igd	2	TRUE
rs12762034	C	T	C	T	0.024	-0.008722	0.07583	0.0766471	FALSE	FALSE	FALSE	ebi-a-GCST90013410	10	33969931	0.0204557	392871	0.67	Basal cell carcinoma || id:ebi-a-GCST90013410	Basal cell carcinoma	Basal cell carcinoma || ||	TRUE	igd	10	33969931	0.0032	7.29962e-14	692191	ieu-b-40	body mass index || id:ieu-b-40	TRUE	reported	igd	2	TRUE
rs12779328	T	C	T	C	0.0105	-0.00963258	0.2833	0.282644	FALSE	FALSE	FALSE	ebi-a-GCST90013410	10	12943973	0.0120734	392871	0.42	Basal cell carcinoma || id:ebi-a-GCST90013410	Basal cell carcinoma	Basal cell carcinoma || ||	TRUE	igd	10	12943973	0.0019	4.49997e-08	690736	ieu-b-40	body mass index || id:ieu-b-40	TRUE	reported	igd	2	TRUE
rs1285997	G	C	G	C	0.0142	0.0186004	0.7153	0.710838	FALSE	TRUE	FALSE	ebi-a-GCST90013410	14	91513029	0.0120383	392871	0.12	Basal cell carcinoma || id:ebi-a-GCST90013410	Basal cell carcinoma	Basal cell carcinoma || ||	TRUE	igd	14	91513029	0.0019	1.20005e-13	684235	ieu-b-40	body mass index || id:ieu-b-40	TRUE	reported	igd	2	TRUE
rs12888545	G	A	G	A	0.0136	-0.0153081	0.2519	0.251403	FALSE	FALSE	FALSE	ebi-a-GCST90013410	14	88308044	0.0125933	392871	0.22	Basal cell carcinoma || id:ebi-a-GCST90013410	Basal cell carcinoma	Basal cell carcinoma || ||	TRUE	igd	14	88308044	0.002	9.09913e-12	688605	ieu-b-40	body mass index || id:ieu-b-40	TRUE	reported	igd	2	TRUE
rs12888955	A	G	A	G	-0.0178	0.0064283	0.6513	0.657802	FALSE	FALSE	FALSE	ebi-a-GCST90013410	14	103256877	0.011429	392871	0.57	Basal cell carcinoma || id:ebi-a-GCST90013410	Basal cell carcinoma	Basal cell carcinoma || ||	TRUE	igd	14	103256877	0.0018	1.39991e-22	691849	ieu-b-40	body mass index || id:ieu-b-40	TRUE	reported	igd	2	TRUE
rs12905439	G	C	G	C	-0.0118	0.00170452	0.3393	0.357693	FALSE	TRUE	FALSE	ebi-a-GCST90013410	15	99521883	0.0113726	392871	0.88	Basal cell carcinoma || id:ebi-a-GCST90013410	Basal cell carcinoma	Basal cell carcinoma || ||	TRUE	igd	15	99521883	0.0018	1.40001e-10	675205	ieu-b-40	body mass index || id:ieu-b-40	TRUE	reported	igd	2	TRUE
rs12914489	A	G	A	G	0.0165	-0.030289	0.1103	0.106889	FALSE	FALSE	FALSE	ebi-a-GCST90013410	15	74187937	0.0177523	392871	0.0879995	Basal cell carcinoma || id:ebi-a-GCST90013410	Basal cell carcinoma	Basal cell carcinoma || ||	TRUE	igd	15	74187937	0.0026	3.79997e-10	795244	ieu-b-40	body mass index || id:ieu-b-40	TRUE	reported	igd	2	TRUE
rs12922346	C	G	C	G	0.0136	-0.0130099	0.2657	0.264904	FALSE	TRUE	FALSE	ebi-a-GCST90013410	16	82438337	0.0124782	392871	0.3	Basal cell carcinoma || id:ebi-a-GCST90013410	Basal cell carcinoma	Basal cell carcinoma || ||	TRUE	igd	16	82438337	0.002	1e-11	679615	ieu-b-40	body mass index || id:ieu-b-40	TRUE	reported	igd	2	TRUE
rs12933482	G	A	G	A	0.0186	0.0195897	0.1048	0.104836	FALSE	FALSE	FALSE	ebi-a-GCST90013410	16	72189604	0.0175846	392871	0.27	Basal cell carcinoma || id:ebi-a-GCST90013410	Basal cell carcinoma	Basal cell carcinoma || ||	TRUE	igd	16	72189604	0.0028	4.90004e-11	691477	ieu-b-40	body mass index || id:ieu-b-40	TRUE	reported	igd	2	TRUE
rs12936083	G	A	G	A	0.0139	-0.0327752	0.3267	0.317526	FALSE	FALSE	FALSE	ebi-a-GCST90013410	17	4801887	0.0117627	392871	0.00530005	Basal cell carcinoma || id:ebi-a-GCST90013410	Basal cell carcinoma	Basal cell carcinoma || ||	TRUE	igd	17	4801887	0.0019	4.10015e-13	633615	ieu-b-40	body mass index || id:ieu-b-40	TRUE	reported	igd	2	TRUE
rs12939549	G	A	G	A	-0.018	-0.0138841	0.4335	0.440134	FALSE	FALSE	FALSE	ebi-a-GCST90013410	17	78611724	0.0109297	392871	0.2	Basal cell carcinoma || id:ebi-a-GCST90013410	Basal cell carcinoma	Basal cell carcinoma || ||	TRUE	igd	17	78611724	0.0016	2.70023e-28	793950	ieu-b-40	body mass index || id:ieu-b-40	TRUE	reported	igd	2	TRUE
rs1296328	C	A	C	A	-0.0179	0.00841003	0.5657	0.560171	FALSE	FALSE	FALSE	ebi-a-GCST90013410	4	137083193	0.0110384	392871	0.450001	Basal cell carcinoma || id:ebi-a-GCST90013410	Basal cell carcinoma	Basal cell carcinoma || ||	TRUE	igd	4	137083193	0.0018	4.90004e-24	683488	ieu-b-40	body mass index || id:ieu-b-40	TRUE	reported	igd	2	TRUE
rs12981256	A	G	A	G	0.0142	0.0201077	0.5325	0.543974	FALSE	FALSE	FALSE	ebi-a-GCST90013410	19	1865901	0.0110193	392871	0.0680002	Basal cell carcinoma || id:ebi-a-GCST90013410	Basal cell carcinoma	Basal cell carcinoma || ||	TRUE	igd	19	1865901	0.0018	1.10002e-15	678327	ieu-b-40	body mass index || id:ieu-b-40	TRUE	reported	igd	2	TRUE
rs13021737	G	A	G	A	0.0574	-0.0352187	0.8319	0.828735	FALSE	FALSE	FALSE	ebi-a-GCST90013410	2	632348	0.0142317	392871	0.0129999	Basal cell carcinoma || id:ebi-a-GCST90013410	Basal cell carcinoma	Basal cell carcinoma || ||	TRUE	igd	2	632348	0.0021	7.49894e-157	789534	ieu-b-40	body mass index || id:ieu-b-40	TRUE	reported	igd	2	TRUE
rs13047416	G	C	G	C	-0.0154	-0.0175172	0.3769	0.375677	FALSE	TRUE	FALSE	ebi-a-GCST90013410	21	40309436	0.011309	392871	0.12	Basal cell carcinoma || id:ebi-a-GCST90013410	Basal cell carcinoma	Basal cell carcinoma || ||	TRUE	igd	21	40309436	0.0018	2.19989e-17	683228	ieu-b-40	body mass index || id:ieu-b-40	TRUE	reported	igd	2	TRUE
rs13069244	A	G	A	G	0.0187	-0.00752361	0.07747	0.0734684	FALSE	FALSE	FALSE	ebi-a-GCST90013410	3	180441172	0.0208681	392871	0.719999	Basal cell carcinoma || id:ebi-a-GCST90013410	Basal cell carcinoma	Basal cell carcinoma || ||	TRUE	igd	3	180441172	0.0032	2.99999e-09	791327	ieu-b-40	body mass index || id:ieu-b-40	TRUE	reported	igd	2	TRUE
rs13107325	T	C	T	C	0.047	0.0372361	0.07373	0.0746555	FALSE	FALSE	FALSE	ebi-a-GCST90013410	4	103188709	0.0203685	392871	0.0680002	Basal cell carcinoma || id:ebi-a-GCST90013410	Basal cell carcinoma	Basal cell carcinoma || ||	TRUE	igd	4	103188709	0.0032	1.10002e-47	792045	ieu-b-40	body mass index || id:ieu-b-40	TRUE	reported	igd	2	TRUE
rs13110266	A	G	A	G	-0.0117	0.0212363	0.4065	0.416154	FALSE	FALSE	FALSE	ebi-a-GCST90013410	4	162129844	0.0110306	392871	0.0539995	Basal cell carcinoma || id:ebi-a-GCST90013410	Basal cell carcinoma	Basal cell carcinoma || ||	TRUE	igd	4	162129844	0.0017	1.9002e-12	791087	ieu-b-40	body mass index || id:ieu-b-40	TRUE	reported	igd	2	TRUE
rs13147390	C	T	C	T	0.0103	-0.0152619	0.3569	0.364062	FALSE	FALSE	FALSE	ebi-a-GCST90013410	4	80712000	0.0113466	392871	0.18	Basal cell carcinoma || id:ebi-a-GCST90013410	Basal cell carcinoma	Basal cell carcinoma || ||	TRUE	igd	4	80712000	0.0018	1e-08	681032	ieu-b-40	body mass index || id:ieu-b-40	TRUE	reported	igd	2	TRUE
rs13174863	G	A	G	A	0.0192	0.00949226	0.1548	0.144605	FALSE	FALSE	FALSE	ebi-a-GCST90013410	5	139080745	0.0154932	392871	0.54	Basal cell carcinoma || id:ebi-a-GCST90013410	Basal cell carcinoma	Basal cell carcinoma || ||	TRUE	igd	5	139080745	0.0023	2.90001e-16	773762	ieu-b-40	body mass index || id:ieu-b-40	TRUE	reported	igd	2	TRUE
rs13184896	T	G	T	G	-0.0133	-0.018997	0.4346	0.433607	FALSE	FALSE	FALSE	ebi-a-GCST90013410	5	122734005	0.0109582	392871	0.0830004	Basal cell carcinoma || id:ebi-a-GCST90013410	Basal cell carcinoma	Basal cell carcinoma || ||	TRUE	igd	5	122734005	0.0016	3.29989e-16	794825	ieu-b-40	body mass index || id:ieu-b-40	TRUE	reported	igd	2	TRUE
rs13191362	G	A	G	A	-0.0236	0.00420487	0.1198	0.12366	FALSE	FALSE	FALSE	ebi-a-GCST90013410	6	163033350	0.0164975	392871	0.8	Basal cell carcinoma || id:ebi-a-GCST90013410	Basal cell carcinoma	Basal cell carcinoma || ||	TRUE	igd	6	163033350	0.0025	5.90065e-21	792699	ieu-b-40	body mass index || id:ieu-b-40	TRUE	reported	igd	2	TRUE
rs1320903	A	G	A	G	0.0216	-0.00482912	0.3174	0.319062	FALSE	FALSE	FALSE	ebi-a-GCST90013410	3	131758077	0.0116615	392871	0.68	Basal cell carcinoma || id:ebi-a-GCST90013410	Basal cell carcinoma	Basal cell carcinoma || ||	TRUE	igd	3	131758077	0.0018	9.20026e-32	691519	ieu-b-40	body mass index || id:ieu-b-40	TRUE	reported	igd	2	TRUE
rs1321432	C	A	C	A	0.0201	0.00464274	0.6321	0.629797	FALSE	FALSE	FALSE	ebi-a-GCST90013410	20	6614691	0.0113179	392871	0.68	Basal cell carcinoma || id:ebi-a-GCST90013410	Basal cell carcinoma	Basal cell carcinoma || ||	TRUE	igd	20	6614691	0.0018	3.50026e-29	686481	ieu-b-40	body mass index || id:ieu-b-40	TRUE	reported	igd	2	TRUE
rs13240600	G	A	G	A	-0.0204	0.0193347	0.1552	0.154251	FALSE	FALSE	FALSE	ebi-a-GCST90013410	7	99064466	0.0149318	392871	0.2	Basal cell carcinoma || id:ebi-a-GCST90013410	Basal cell carcinoma	Basal cell carcinoma || ||	TRUE	igd	7	99064466	0.0024	3.50026e-17	692233	ieu-b-40	body mass index || id:ieu-b-40	TRUE	reported	igd	2	TRUE
rs13250058	T	G	T	G	0.0112	0.00830009	0.6771	0.687688	FALSE	FALSE	FALSE	ebi-a-GCST90013410	8	112270826	0.0117442	392871	0.48	Basal cell carcinoma || id:ebi-a-GCST90013410	Basal cell carcinoma	Basal cell carcinoma || ||	TRUE	igd	8	112270826	0.0018	2.90001e-10	787870	ieu-b-40	body mass index || id:ieu-b-40	TRUE	reported	igd	2	TRUE
rs13263601	C	A	C	A	0.0154	-0.0121932	0.3478	0.348505	FALSE	FALSE	FALSE	ebi-a-GCST90013410	8	14095900	0.0113829	392871	0.28	Basal cell carcinoma || id:ebi-a-GCST90013410	Basal cell carcinoma	Basal cell carcinoma || ||	TRUE	igd	8	14095900	0.0018	2.19989e-17	686196	ieu-b-40	body mass index || id:ieu-b-40	TRUE	reported	igd	2	TRUE
rs1327259	G	A	G	A	-0.0155	0.0170439	0.3872	0.385633	FALSE	FALSE	FALSE	ebi-a-GCST90013410	6	51177811	0.0111983	392871	0.13	Basal cell carcinoma || id:ebi-a-GCST90013410	Basal cell carcinoma	Basal cell carcinoma || ||	TRUE	igd	6	51177811	0.0018	1.69981e-18	685922	ieu-b-40	body mass index || id:ieu-b-40	TRUE	reported	igd	2	TRUE
rs13287131	C	T	C	T	0.0123	-0.0181144	0.2491	0.256783	FALSE	FALSE	FALSE	ebi-a-GCST90013410	9	92119579	0.0125748	392871	0.15	Basal cell carcinoma || id:ebi-a-GCST90013410	Basal cell carcinoma	Basal cell carcinoma || ||	TRUE	igd	9	92119579	0.002	6.80002e-10	683808	ieu-b-40	body mass index || id:ieu-b-40	TRUE	reported	igd	2	TRUE
rs1330052	G	C	G	C	0.0132	0.00912367	0.3504	0.360153	FALSE	TRUE	FALSE	ebi-a-GCST90013410	13	86536006	0.0113016	392871	0.42	Basal cell carcinoma || id:ebi-a-GCST90013410	Basal cell carcinoma	Basal cell carcinoma || ||	TRUE	igd	13	86536006	0.0018	1.50003e-13	691613	ieu-b-40	body mass index || id:ieu-b-40	TRUE	reported	igd	2	TRUE
rs13329567	T	C	T	C	-0.0293	0.00707173	0.2308	0.221315	FALSE	FALSE	FALSE	ebi-a-GCST90013410	15	68104367	0.0130349	392871	0.59	Basal cell carcinoma || id:ebi-a-GCST90013410	Basal cell carcinoma	Basal cell carcinoma || ||	TRUE	igd	15	68104367	0.002	1e-50	793953	ieu-b-40	body mass index || id:ieu-b-40	TRUE	reported	igd	2	TRUE
rs1365466	T	C	T	C	-0.0137	0.000266401	0.7406	0.745129	FALSE	FALSE	FALSE	ebi-a-GCST90013410	18	36182440	0.0124916	392871	0.98	Basal cell carcinoma || id:ebi-a-GCST90013410	Basal cell carcinoma	Basal cell carcinoma || ||	TRUE	igd	18	36182440	0.0019	3.29989e-13	791868	ieu-b-40	body mass index || id:ieu-b-40	TRUE	reported	igd	2	TRUE
rs1371108	A	C	A	C	0.0119	0.013295	0.3247	0.31774	FALSE	FALSE	FALSE	ebi-a-GCST90013410	2	81816251	0.0116512	392871	0.25	Basal cell carcinoma || id:ebi-a-GCST90013410	Basal cell carcinoma	Basal cell carcinoma || ||	TRUE	igd	2	81816251	0.0018	8.99912e-11	684620	ieu-b-40	body mass index || id:ieu-b-40	TRUE	reported	igd	2	TRUE
rs138289	T	A	T	A	-0.0103	0.00692267	0.4829	0.470485	FALSE	TRUE	TRUE	ebi-a-GCST90013410	22	32182708	0.0109257	392871	0.53	Basal cell carcinoma || id:ebi-a-GCST90013410	Basal cell carcinoma	Basal cell carcinoma || ||	TRUE	igd	22	32182708	0.0017	3.29997e-09	687258	ieu-b-40	body mass index || id:ieu-b-40	TRUE	reported	igd	2	FALSE
rs1409818	T	C	T	C	0.0201	-0.0162404	0.1156	0.10035	FALSE	FALSE	FALSE	ebi-a-GCST90013410	20	21381121	0.0181726	392871	0.37	Basal cell carcinoma || id:ebi-a-GCST90013410	Basal cell carcinoma	Basal cell carcinoma || ||	TRUE	igd	20	21381121	0.0029	2.49977e-12	690984	ieu-b-40	body mass index || id:ieu-b-40	TRUE	reported	igd	2	TRUE
rs1412235	C	G	C	G	0.0246	-0.0134931	0.3175	0.325181	FALSE	TRUE	FALSE	ebi-a-GCST90013410	9	28410996	0.0116293	392871	0.25	Basal cell carcinoma || id:ebi-a-GCST90013410	Basal cell carcinoma	Basal cell carcinoma || ||	TRUE	igd	9	28410996	0.0017	6.00067e-45	790147	ieu-b-40	body mass index || id:ieu-b-40	TRUE	reported	igd	2	TRUE
rs1421334	C	A	C	A	-0.0125	0.00121985	0.5431	0.549817	FALSE	FALSE	FALSE	ebi-a-GCST90013410	8	30865733	0.0110274	392871	0.91	Basal cell carcinoma || id:ebi-a-GCST90013410	Basal cell carcinoma	Basal cell carcinoma || ||	TRUE	igd	8	30865733	0.0018	1e-12	680665	ieu-b-40	body mass index || id:ieu-b-40	TRUE	reported	igd	2	TRUE
rs1430387	C	T	C	T	-0.0114	0.00816622	0.4295	0.422045	FALSE	FALSE	FALSE	ebi-a-GCST90013410	18	58227112	0.0110235	392871	0.46	Basal cell carcinoma || id:ebi-a-GCST90013410	Basal cell carcinoma	Basal cell carcinoma || ||	TRUE	igd	18	58227112	0.0017	5.79963e-11	689325	ieu-b-40	body mass index || id:ieu-b-40	TRUE	reported	igd	2	TRUE
rs1431659	G	A	G	A	-0.0196	-0.00216377	0.7344	0.729551	FALSE	FALSE	FALSE	ebi-a-GCST90013410	8	73439070	0.0122722	392871	0.86	Basal cell carcinoma || id:ebi-a-GCST90013410	Basal cell carcinoma	Basal cell carcinoma || ||	TRUE	igd	8	73439070	0.0019	6.00067e-24	689739	ieu-b-40	body mass index || id:ieu-b-40	TRUE	reported	igd	2	TRUE
rs1436344	C	G	C	G	0.0141	-0.0147564	0.5922	0.582729	FALSE	TRUE	FALSE	ebi-a-GCST90013410	3	104606144	0.010991	392871	0.18	Basal cell carcinoma || id:ebi-a-GCST90013410	Basal cell carcinoma	Basal cell carcinoma || ||	TRUE	igd	3	104606144	0.0017	4.10015e-16	692017	ieu-b-40	body mass index || id:ieu-b-40	TRUE	reported	igd	2	TRUE
rs1445652	A	G	A	G	0.0123	0.000457462	0.1855	0.181345	FALSE	FALSE	FALSE	ebi-a-GCST90013410	2	155668460	0.0141279	392871	0.97	Basal cell carcinoma || id:ebi-a-GCST90013410	Basal cell carcinoma	Basal cell carcinoma || ||	TRUE	igd	2	155668460	0.0022	4.30002e-08	682166	ieu-b-40	body mass index || id:ieu-b-40	TRUE	reported	igd	2	TRUE
rs1452075	T	C	T	C	0.0141	-0.00747988	0.7277	0.734769	FALSE	FALSE	FALSE	ebi-a-GCST90013410	3	62481063	0.0122578	392871	0.54	Basal cell carcinoma || id:ebi-a-GCST90013410	Basal cell carcinoma	Basal cell carcinoma || ||	TRUE	igd	3	62481063	0.0018	1.29987e-14	783729	ieu-b-40	body mass index || id:ieu-b-40	TRUE	reported	igd	2	TRUE
rs1454687	G	C	G	C	-0.0202	0.0155127	0.5227	0.51549	FALSE	TRUE	TRUE	ebi-a-GCST90013410	3	94038085	0.0108509	392871	0.15	Basal cell carcinoma || id:ebi-a-GCST90013410	Basal cell carcinoma	Basal cell carcinoma || ||	TRUE	igd	3	94038085	0.0017	5.19996e-32	692324	ieu-b-40	body mass index || id:ieu-b-40	TRUE	reported	igd	2	FALSE
rs1465900	C	A	C	A	-0.0125	0.000596968	0.2188	0.210122	FALSE	FALSE	FALSE	ebi-a-GCST90013410	11	76473138	0.0135415	392871	0.96	Basal cell carcinoma || id:ebi-a-GCST90013410	Basal cell carcinoma	Basal cell carcinoma || ||	TRUE	igd	11	76473138	0.002	4.79999e-10	779748	ieu-b-40	body mass index || id:ieu-b-40	TRUE	reported	igd	2	TRUE
rs1472169	T	C	T	C	-0.0139	0.0112627	0.3772	0.388444	FALSE	FALSE	FALSE	ebi-a-GCST90013410	9	37209396	0.0111002	392871	0.31	Basal cell carcinoma || id:ebi-a-GCST90013410	Basal cell carcinoma	Basal cell carcinoma || ||	TRUE	igd	9	37209396	0.0018	2.80027e-15	689945	ieu-b-40	body mass index || id:ieu-b-40	TRUE	reported	igd	2	TRUE
rs1477199	G	A	G	A	0.0228	0.0298325	0.1451	0.135919	FALSE	FALSE	FALSE	ebi-a-GCST90013410	16	53712135	0.015683	392871	0.0569994	Basal cell carcinoma || id:ebi-a-GCST90013410	Basal cell carcinoma	Basal cell carcinoma || ||	TRUE	igd	16	53712135	0.0024	9.3994e-22	794442	ieu-b-40	body mass index || id:ieu-b-40	TRUE	reported	igd	2	TRUE
rs1492767	T	C	T	C	0.0094	0.0210793	0.4957	0.506275	FALSE	FALSE	FALSE	ebi-a-GCST90013410	4	55221467	0.010835	392871	0.0519996	Basal cell carcinoma || id:ebi-a-GCST90013410	Basal cell carcinoma	Basal cell carcinoma || ||	TRUE	igd	4	55221467	0.0016	1e-08	794161	ieu-b-40	body mass index || id:ieu-b-40	TRUE	reported	igd	2	TRUE
rs1503526	C	T	C	T	0.014	-0.0268182	0.4838	0.479393	FALSE	FALSE	FALSE	ebi-a-GCST90013410	5	63020706	0.0108613	392871	0.0140001	Basal cell carcinoma || id:ebi-a-GCST90013410	Basal cell carcinoma	Basal cell carcinoma || ||	TRUE	igd	5	63020706	0.0017	5.50047e-17	747347	ieu-b-40	body mass index || id:ieu-b-40	TRUE	reported	igd	2	TRUE
rs1521527	C	G	C	G	-0.0121	0.0174408	0.5324	0.537955	FALSE	TRUE	TRUE	ebi-a-GCST90013410	2	165427825	0.0109678	392871	0.11	Basal cell carcinoma || id:ebi-a-GCST90013410	Basal cell carcinoma	Basal cell carcinoma || ||	TRUE	igd	2	165427825	0.0017	3.10027e-12	678175	ieu-b-40	body mass index || id:ieu-b-40	TRUE	reported	igd	2	FALSE
rs1522569	G	T	G	T	-0.0164	0.0111232	0.1819	0.182558	FALSE	FALSE	FALSE	ebi-a-GCST90013410	4	171632637	0.014037	392871	0.43	Basal cell carcinoma || id:ebi-a-GCST90013410	Basal cell carcinoma	Basal cell carcinoma || ||	TRUE	igd	4	171632637	0.0022	2.90001e-13	689573	ieu-b-40	body mass index || id:ieu-b-40	TRUE	reported	igd	2	TRUE
rs1528435	T	C	T	C	0.0164	-0.0172501	0.6331	0.620993	FALSE	FALSE	FALSE	ebi-a-GCST90013410	2	181550962	0.0111651	392871	0.12	Basal cell carcinoma || id:ebi-a-GCST90013410	Basal cell carcinoma	Basal cell carcinoma || ||	TRUE	igd	2	181550962	0.0017	9.09913e-23	794198	ieu-b-40	body mass index || id:ieu-b-40	TRUE	reported	igd	2	TRUE
rs1535660	C	T	C	T	-0.0147	-0.0309258	0.8554	0.863158	FALSE	FALSE	FALSE	ebi-a-GCST90013410	9	10371073	0.0156353	392871	0.0479999	Basal cell carcinoma || id:ebi-a-GCST90013410	Basal cell carcinoma	Basal cell carcinoma || ||	TRUE	igd	9	10371073	0.0025	5.19996e-09	690624	ieu-b-40	body mass index || id:ieu-b-40	TRUE	reported	igd	2	TRUE
rs1538247	C	T	C	T	0.0108	-0.00237973	0.3181	0.303346	FALSE	FALSE	FALSE	ebi-a-GCST90013410	6	153395344	0.0118187	392871	0.84	Basal cell carcinoma || id:ebi-a-GCST90013410	Basal cell carcinoma	Basal cell carcinoma || ||	TRUE	igd	6	153395344	0.0019	1e-08	682726	ieu-b-40	body mass index || id:ieu-b-40	TRUE	reported	igd	2	TRUE
rs156201	C	G	C	G	0.0123	0.0156711	0.7606	0.754261	FALSE	TRUE	FALSE	ebi-a-GCST90013410	6	104847441	0.0126307	392871	0.21	Basal cell carcinoma || id:ebi-a-GCST90013410	Basal cell carcinoma	Basal cell carcinoma || ||	TRUE	igd	6	104847441	0.002	5.80003e-10	691835	ieu-b-40	body mass index || id:ieu-b-40	TRUE	reported	igd	2	TRUE
rs1624134	C	G	C	G	0.0101	-0.01612	0.4068	0.395415	FALSE	TRUE	FALSE	ebi-a-GCST90013410	10	34834482	0.0111297	392871	0.15	Basal cell carcinoma || id:ebi-a-GCST90013410	Basal cell carcinoma	Basal cell carcinoma || ||	TRUE	igd	10	34834482	0.0018	1.09999e-08	690572	ieu-b-40	body mass index || id:ieu-b-40	TRUE	reported	igd	2	TRUE
rs1656377	C	T	C	T	0.0099	0.00150064	0.5885	0.588667	FALSE	FALSE	FALSE	ebi-a-GCST90013410	3	158285280	0.0110209	392871	0.89	Basal cell carcinoma || id:ebi-a-GCST90013410	Basal cell carcinoma	Basal cell carcinoma || ||	TRUE	igd	3	158285280	0.0017	1.6e-08	691955	ieu-b-40	body mass index || id:ieu-b-40	TRUE	reported	igd	2	TRUE
rs1681740	C	A	C	A	-0.0115	0.0123168	0.3933	0.404656	FALSE	FALSE	FALSE	ebi-a-GCST90013410	10	118564313	0.0112885	392871	0.28	Basal cell carcinoma || id:ebi-a-GCST90013410	Basal cell carcinoma	Basal cell carcinoma || ||	TRUE	igd	10	118564313	0.0018	1.09999e-10	673459	ieu-b-40	body mass index || id:ieu-b-40	TRUE	reported	igd	2	TRUE
rs16849710	G	A	G	A	-0.0116	0.00179294	0.515	0.528615	FALSE	FALSE	FALSE	ebi-a-GCST90013410	1	202106797	0.0109976	392871	0.87	Basal cell carcinoma || id:ebi-a-GCST90013410	Basal cell carcinoma	Basal cell carcinoma || ||	TRUE	igd	1	202106797	0.0018	6.00067e-11	666229	ieu-b-40	body mass index || id:ieu-b-40	TRUE	reported	igd	2	TRUE
rs16851483	T	G	T	G	0.0369	-0.0062733	0.06928	0.065753	FALSE	FALSE	FALSE	ebi-a-GCST90013410	3	141275436	0.0219441	392871	0.77	Basal cell carcinoma || id:ebi-a-GCST90013410	Basal cell carcinoma	Basal cell carcinoma || ||	TRUE	igd	3	141275436	0.0035	3.19963e-26	692316	ieu-b-40	body mass index || id:ieu-b-40	TRUE	reported	igd	2	TRUE
rs16871902	A	G	A	G	0.0125	-0.00278122	0.4877	0.485889	FALSE	FALSE	FALSE	ebi-a-GCST90013410	5	3488462	0.0108636	392871	0.8	Basal cell carcinoma || id:ebi-a-GCST90013410	Basal cell carcinoma	Basal cell carcinoma || ||	TRUE	igd	5	3488462	0.0017	4.60045e-13	690830	ieu-b-40	body mass index || id:ieu-b-40	TRUE	reported	igd	2	TRUE
rs16903285	C	T	C	T	0.0331	0.0102241	0.1407	0.128235	FALSE	FALSE	FALSE	ebi-a-GCST90013410	5	87978252	0.0162384	392871	0.53	Basal cell carcinoma || id:ebi-a-GCST90013410	Basal cell carcinoma	Basal cell carcinoma || ||	TRUE	igd	5	87978252	0.0026	7.59976e-38	687944	ieu-b-40	body mass index || id:ieu-b-40	TRUE	reported	igd	2	TRUE
rs17001561	A	G	A	G	0.0151	0.029421	0.1573	0.149846	FALSE	FALSE	FALSE	ebi-a-GCST90013410	4	77096118	0.0150768	392871	0.051	Basal cell carcinoma || id:ebi-a-GCST90013410	Basal cell carcinoma	Basal cell carcinoma || ||	TRUE	igd	4	77096118	0.0023	3.80014e-11	794327	ieu-b-40	body mass index || id:ieu-b-40	TRUE	reported	igd	2	TRUE
rs17014375	G	T	G	T	0.0172	-0.0224892	0.1348	0.131678	FALSE	FALSE	FALSE	ebi-a-GCST90013410	1	209543560	0.0161694	392871	0.16	Basal cell carcinoma || id:ebi-a-GCST90013410	Basal cell carcinoma	Basal cell carcinoma || ||	TRUE	igd	1	209543560	0.0025	1.10002e-11	690856	ieu-b-40	body mass index || id:ieu-b-40	TRUE	reported	igd	2	TRUE
rs17033117	T	C	T	C	0.0137	0.0186439	0.1872	0.17632	FALSE	FALSE	FALSE	ebi-a-GCST90013410	3	35443653	0.014142	392871	0.19	Basal cell carcinoma || id:ebi-a-GCST90013410	Basal cell carcinoma	Basal cell carcinoma || ||	TRUE	igd	3	35443653	0.0022	8.9e-10	691863	ieu-b-40	body mass index || id:ieu-b-40	TRUE	reported	igd	2	TRUE
rs17056301	C	T	C	T	0.0118	-0.0208946	0.2636	0.254758	FALSE	FALSE	FALSE	ebi-a-GCST90013410	5	158271680	0.0125733	392871	0.0969996	Basal cell carcinoma || id:ebi-a-GCST90013410	Basal cell carcinoma	Basal cell carcinoma || ||	TRUE	igd	5	158271680	0.002	2.39999e-09	688085	ieu-b-40	body mass index || id:ieu-b-40	TRUE	reported	igd	2	TRUE
rs17113297	T	C	T	C	0.0166	0.0114769	0.2082	0.216842	FALSE	FALSE	FALSE	ebi-a-GCST90013410	10	102395982	0.0131144	392871	0.38	Basal cell carcinoma || id:ebi-a-GCST90013410	Basal cell carcinoma	Basal cell carcinoma || ||	TRUE	igd	10	102395982	0.0021	2.09991e-15	686357	ieu-b-40	body mass index || id:ieu-b-40	TRUE	reported	igd	2	TRUE
rs17119937	C	T	C	T	0.0212	-0.00638624	0.06905	0.0642308	FALSE	FALSE	FALSE	ebi-a-GCST90013410	8	14502274	0.0222742	392871	0.77	Basal cell carcinoma || id:ebi-a-GCST90013410	Basal cell carcinoma	Basal cell carcinoma || ||	TRUE	igd	8	14502274	0.0036	5.60003e-09	668272	ieu-b-40	body mass index || id:ieu-b-40	TRUE	reported	igd	2	TRUE
rs17203016	G	A	G	A	0.015	-0.0052026	0.196	0.200617	FALSE	FALSE	FALSE	ebi-a-GCST90013410	2	208255518	0.0136263	392871	0.7	Basal cell carcinoma || id:ebi-a-GCST90013410	Basal cell carcinoma	Basal cell carcinoma || ||	TRUE	igd	2	208255518	0.002	2.09991e-13	786272	ieu-b-40	body mass index || id:ieu-b-40	TRUE	reported	igd	2	TRUE
rs17207196	T	C	T	C	-0.0221	0.0052576	0.4118	0.419666	FALSE	FALSE	FALSE	ebi-a-GCST90013410	7	75101065	0.0109791	392871	0.630001	Basal cell carcinoma || id:ebi-a-GCST90013410	Basal cell carcinoma	Basal cell carcinoma || ||	TRUE	igd	7	75101065	0.0018	2.09991e-35	668894	ieu-b-40	body mass index || id:ieu-b-40	TRUE	reported	igd	2	TRUE
rs17238110	G	A	G	A	-0.0353	-0.00764127	0.1634	0.0223483	FALSE	FALSE	FALSE	ebi-a-GCST90013410	15	62150364	0.0368265	392871	0.84	Basal cell carcinoma || id:ebi-a-GCST90013410	Basal cell carcinoma	Basal cell carcinoma || ||	TRUE	igd	15	62150364	0.005	1.99986e-12	775505	ieu-b-40	body mass index || id:ieu-b-40	TRUE	reported	igd	2	TRUE
rs17311369	T	C	T	C	-0.0104	-0.00602943	0.3278	0.318546	FALSE	FALSE	FALSE	ebi-a-GCST90013410	15	47709199	0.0117992	392871	0.61	Basal cell carcinoma || id:ebi-a-GCST90013410	Basal cell carcinoma	Basal cell carcinoma || ||	TRUE	igd	15	47709199	0.0019	3.09999e-08	673102	ieu-b-40	body mass index || id:ieu-b-40	TRUE	reported	igd	2	TRUE
rs17399237	C	T	C	T	-0.0129	-0.000557999	0.5497	0.560562	FALSE	FALSE	FALSE	ebi-a-GCST90013410	2	35471626	0.0109418	392871	0.96	Basal cell carcinoma || id:ebi-a-GCST90013410	Basal cell carcinoma	Basal cell carcinoma || ||	TRUE	igd	2	35471626	0.0017	6.70039e-14	690950	ieu-b-40	body mass index || id:ieu-b-40	TRUE	reported	igd	2	TRUE
rs17405819	C	T	C	T	-0.0215	0.012878	0.301	0.298103	FALSE	FALSE	FALSE	ebi-a-GCST90013410	8	76806584	0.0118382	392871	0.28	Basal cell carcinoma || id:ebi-a-GCST90013410	Basal cell carcinoma	Basal cell carcinoma || ||	TRUE	igd	8	76806584	0.0018	4.30031e-33	795493	ieu-b-40	body mass index || id:ieu-b-40	TRUE	reported	igd	2	TRUE
rs17424296	A	G	A	G	-0.0108	0.010382	0.3659	0.369275	FALSE	FALSE	FALSE	ebi-a-GCST90013410	5	60838903	0.0113115	392871	0.36	Basal cell carcinoma || id:ebi-a-GCST90013410	Basal cell carcinoma	Basal cell carcinoma || ||	TRUE	igd	5	60838903	0.0018	2.39999e-09	684366	ieu-b-40	body mass index || id:ieu-b-40	TRUE	reported	igd	2	TRUE
rs17425707	C	T	C	T	0.0167	-0.00518616	0.1003	0.103888	FALSE	FALSE	FALSE	ebi-a-GCST90013410	1	57874879	0.0177905	392871	0.77	Basal cell carcinoma || id:ebi-a-GCST90013410	Basal cell carcinoma	Basal cell carcinoma || ||	TRUE	igd	1	57874879	0.0028	4.39997e-09	688867	ieu-b-40	body mass index || id:ieu-b-40	TRUE	reported	igd	2	TRUE
rs17446257	A	G	A	G	0.0153	-0.0376329	0.1292	0.128056	FALSE	FALSE	FALSE	ebi-a-GCST90013410	13	40749213	0.0164349	392871	0.0219999	Basal cell carcinoma || id:ebi-a-GCST90013410	Basal cell carcinoma	Basal cell carcinoma || ||	TRUE	igd	13	40749213	0.0026	2.90001e-09	690630	ieu-b-40	body mass index || id:ieu-b-40	TRUE	reported	igd	2	TRUE
rs17499593	G	C	G	C	0.0125	-0.00514872	0.1897	0.194045	FALSE	TRUE	FALSE	ebi-a-GCST90013410	2	172649755	0.0137127	392871	0.709999	Basal cell carcinoma || id:ebi-a-GCST90013410	Basal cell carcinoma	Basal cell carcinoma || ||	TRUE	igd	2	172649755	0.0022	1.09999e-08	691663	ieu-b-40	body mass index || id:ieu-b-40	TRUE	reported	igd	2	TRUE
rs17513613	C	T	C	T	0.0186	-0.0141547	0.3236	0.326915	FALSE	FALSE	FALSE	ebi-a-GCST90013410	19	30286822	0.0116742	392871	0.23	Basal cell carcinoma || id:ebi-a-GCST90013410	Basal cell carcinoma	Basal cell carcinoma || ||	TRUE	igd	19	30286822	0.0018	3.59998e-26	789575	ieu-b-40	body mass index || id:ieu-b-40	TRUE	reported	igd	2	TRUE
rs175165	G	T	G	T	-0.0103	-0.00841833	0.3941	0.395425	FALSE	FALSE	FALSE	ebi-a-GCST90013410	22	20116015	0.0111363	392871	0.450001	Basal cell carcinoma || id:ebi-a-GCST90013410	Basal cell carcinoma	Basal cell carcinoma || ||	TRUE	igd	22	20116015	0.0018	5.19996e-09	690545	ieu-b-40	body mass index || id:ieu-b-40	TRUE	reported	igd	2	TRUE
rs17535749	A	G	A	G	0.015	-0.0145746	0.1023	0.107574	FALSE	FALSE	FALSE	ebi-a-GCST90013410	3	10027724	0.0176602	392871	0.41	Basal cell carcinoma || id:ebi-a-GCST90013410	Basal cell carcinoma	Basal cell carcinoma || ||	TRUE	igd	3	10027724	0.0027	2.5e-08	777038	ieu-b-40	body mass index || id:ieu-b-40	TRUE	reported	igd	2	TRUE
rs17551974	A	C	A	C	-0.0141	-0.0369217	0.1782	0.185049	FALSE	FALSE	FALSE	ebi-a-GCST90013410	2	142293146	0.014116	392871	0.0089	Basal cell carcinoma || id:ebi-a-GCST90013410	Basal cell carcinoma	Basal cell carcinoma || ||	TRUE	igd	2	142293146	0.0022	1.89998e-10	691115	ieu-b-40	body mass index || id:ieu-b-40	TRUE	reported	igd	2	TRUE
rs17636031	C	T	C	T	0.016	0.0224893	0.2701	0.288633	FALSE	FALSE	FALSE	ebi-a-GCST90013410	10	126594078	0.0119756	392871	0.0599998	Basal cell carcinoma || id:ebi-a-GCST90013410	Basal cell carcinoma	Basal cell carcinoma || ||	TRUE	igd	10	126594078	0.0019	1.20005e-17	782807	ieu-b-40	body mass index || id:ieu-b-40	TRUE	reported	igd	2	TRUE
rs17663412	A	C	A	C	0.0157	0.0143517	0.1139	0.116524	FALSE	FALSE	FALSE	ebi-a-GCST90013410	5	167595121	0.0168023	392871	0.39	Basal cell carcinoma || id:ebi-a-GCST90013410	Basal cell carcinoma	Basal cell carcinoma || ||	TRUE	igd	5	167595121	0.0027	6.1e-09	691018	ieu-b-40	body mass index || id:ieu-b-40	TRUE	reported	igd	2	TRUE
rs17710386	C	T	C	T	0.0126	0.0114338	0.3319	0.313912	FALSE	FALSE	FALSE	ebi-a-GCST90013410	18	63461201	0.0117347	392871	0.33	Basal cell carcinoma || id:ebi-a-GCST90013410	Basal cell carcinoma	Basal cell carcinoma || ||	TRUE	igd	18	63461201	0.0018	1e-12	783810	ieu-b-40	body mass index || id:ieu-b-40	TRUE	reported	igd	2	TRUE
rs17724992	G	A	G	A	-0.0183	0.00557673	0.2596	0.266227	FALSE	FALSE	FALSE	ebi-a-GCST90013410	19	18454825	0.0123029	392871	0.649999	Basal cell carcinoma || id:ebi-a-GCST90013410	Basal cell carcinoma	Basal cell carcinoma || ||	TRUE	igd	19	18454825	0.0019	1e-22	785851	ieu-b-40	body mass index || id:ieu-b-40	TRUE	reported	igd	2	TRUE
rs17789218	C	T	C	T	0.013	-0.0302572	0.2392	0.243883	FALSE	FALSE	FALSE	ebi-a-GCST90013410	6	100600097	0.0127265	392871	0.017	Basal cell carcinoma || id:ebi-a-GCST90013410	Basal cell carcinoma	Basal cell carcinoma || ||	TRUE	igd	6	100600097	0.0019	7.39946e-12	793904	ieu-b-40	body mass index || id:ieu-b-40	TRUE	reported	igd	2	TRUE
rs17806379	T	C	T	C	-0.0258	0.0220253	0.1789	0.182403	FALSE	FALSE	FALSE	ebi-a-GCST90013410	20	51107290	0.0139848	392871	0.12	Basal cell carcinoma || id:ebi-a-GCST90013410	Basal cell carcinoma	Basal cell carcinoma || ||	TRUE	igd	20	51107290	0.0022	1.50003e-30	690043	ieu-b-40	body mass index || id:ieu-b-40	TRUE	reported	igd	2	TRUE
rs1784460	A	T	A	T	0.0132	0.0250874	0.4035	0.404647	FALSE	TRUE	FALSE	ebi-a-GCST90013410	11	118938371	0.0110394	392871	0.0230001	Basal cell carcinoma || id:ebi-a-GCST90013410	Basal cell carcinoma	Basal cell carcinoma || ||	TRUE	igd	11	118938371	0.0018	8.99912e-14	680042	ieu-b-40	body mass index || id:ieu-b-40	TRUE	reported	igd	2	TRUE
rs1804528	A	G	A	G	0.0109	-0.00242589	0.3507	0.361717	FALSE	FALSE	FALSE	ebi-a-GCST90013410	4	146056320	0.0113126	392871	0.83	Basal cell carcinoma || id:ebi-a-GCST90013410	Basal cell carcinoma	Basal cell carcinoma || ||	TRUE	igd	4	146056320	0.002	2.99999e-08	518856	ieu-b-40	body mass index || id:ieu-b-40	TRUE	reported	igd	2	TRUE
rs1830074	C	T	C	T	0.0115	0.000826217	0.288	0.296031	FALSE	FALSE	FALSE	ebi-a-GCST90013410	7	6718674	0.0118953	392871	0.94	Basal cell carcinoma || id:ebi-a-GCST90013410	Basal cell carcinoma	Basal cell carcinoma || ||	TRUE	igd	7	6718674	0.0019	1.40001e-09	689911	ieu-b-40	body mass index || id:ieu-b-40	TRUE	reported	igd	2	TRUE
rs1836303	G	A	G	A	0.0116	0.00472076	0.3873	0.395607	FALSE	FALSE	FALSE	ebi-a-GCST90013410	15	46539116	0.0111346	392871	0.67	Basal cell carcinoma || id:ebi-a-GCST90013410	Basal cell carcinoma	Basal cell carcinoma || ||	TRUE	igd	15	46539116	0.0018	5.30029e-11	688991	ieu-b-40	body mass index || id:ieu-b-40	TRUE	reported	igd	2	TRUE
rs1863652	A	G	A	G	-0.0115	0.00528968	0.3449	0.347702	FALSE	FALSE	FALSE	ebi-a-GCST90013410	4	95991417	0.0113747	392871	0.64	Basal cell carcinoma || id:ebi-a-GCST90013410	Basal cell carcinoma	Basal cell carcinoma || ||	TRUE	igd	4	95991417	0.0018	1.40001e-10	692539	ieu-b-40	body mass index || id:ieu-b-40	TRUE	reported	igd	2	TRUE
rs1884389	T	C	T	C	-0.0103	0.020661	0.4289	0.438063	FALSE	FALSE	FALSE	ebi-a-GCST90013410	20	1410582	0.0110235	392871	0.061	Basal cell carcinoma || id:ebi-a-GCST90013410	Basal cell carcinoma	Basal cell carcinoma || ||	TRUE	igd	20	1410582	0.0017	4e-09	683669	ieu-b-40	body mass index || id:ieu-b-40	TRUE	reported	igd	2	TRUE
rs1885728	A	G	A	G	0.0108	-0.00128306	0.6787	0.684691	FALSE	FALSE	FALSE	ebi-a-GCST90013410	6	5977833	0.011779	392871	0.91	Basal cell carcinoma || id:ebi-a-GCST90013410	Basal cell carcinoma	Basal cell carcinoma || ||	TRUE	igd	6	5977833	0.0019	1e-08	682316	ieu-b-40	body mass index || id:ieu-b-40	TRUE	reported	igd	2	TRUE
rs1891216	G	T	G	T	0.0107	-0.0131485	0.3759	0.37502	FALSE	FALSE	FALSE	ebi-a-GCST90013410	1	7728391	0.0113128	392871	0.25	Basal cell carcinoma || id:ebi-a-GCST90013410	Basal cell carcinoma	Basal cell carcinoma || ||	TRUE	igd	1	7728391	0.0018	2.39999e-09	685079	ieu-b-40	body mass index || id:ieu-b-40	TRUE	reported	igd	2	TRUE
rs1896767	A	G	A	G	-0.0109	-0.0208089	0.5376	0.536905	FALSE	FALSE	FALSE	ebi-a-GCST90013410	16	62838304	0.0108813	392871	0.0560003	Basal cell carcinoma || id:ebi-a-GCST90013410	Basal cell carcinoma	Basal cell carcinoma || ||	TRUE	igd	16	62838304	0.0017	2.39999e-10	686262	ieu-b-40	body mass index || id:ieu-b-40	TRUE	reported	igd	2	TRUE
rs189843	C	G	C	G	-0.0098	0.00121458	0.5557	0.562961	FALSE	TRUE	TRUE	ebi-a-GCST90013410	5	164600151	0.0110193	392871	0.91	Basal cell carcinoma || id:ebi-a-GCST90013410	Basal cell carcinoma	Basal cell carcinoma || ||	TRUE	igd	5	164600151	0.0017	1.7e-08	685314	ieu-b-40	body mass index || id:ieu-b-40	TRUE	reported	igd	2	FALSE
rs1927790	C	T	C	T	0.0148	-0.0130616	0.4109	0.412533	FALSE	FALSE	FALSE	ebi-a-GCST90013410	13	96922191	0.01104	392871	0.24	Basal cell carcinoma || id:ebi-a-GCST90013410	Basal cell carcinoma	Basal cell carcinoma || ||	TRUE	igd	13	96922191	0.0016	1.80011e-19	794326	ieu-b-40	body mass index || id:ieu-b-40	TRUE	reported	igd	2	TRUE
rs1928295	C	T	C	T	-0.0141	0.00725905	0.4461	0.431052	FALSE	FALSE	FALSE	ebi-a-GCST90013410	9	120378483	0.0109464	392871	0.51	Basal cell carcinoma || id:ebi-a-GCST90013410	Basal cell carcinoma	Basal cell carcinoma || ||	TRUE	igd	9	120378483	0.0016	5.40008e-18	793649	ieu-b-40	body mass index || id:ieu-b-40	TRUE	reported	igd	2	TRUE
rs1937683	T	C	T	C	0.0109	-0.0154523	0.6699	0.666676	FALSE	FALSE	FALSE	ebi-a-GCST90013410	10	53679060	0.0114959	392871	0.18	Basal cell carcinoma || id:ebi-a-GCST90013410	Basal cell carcinoma	Basal cell carcinoma || ||	TRUE	igd	10	53679060	0.0018	3.2e-09	692539	ieu-b-40	body mass index || id:ieu-b-40	TRUE	reported	igd	2	TRUE
rs1948080	G	T	G	T	-0.0137	0.0226818	0.3749	0.374074	FALSE	FALSE	FALSE	ebi-a-GCST90013410	9	11852043	0.011177	392871	0.0420001	Basal cell carcinoma || id:ebi-a-GCST90013410	Basal cell carcinoma	Basal cell carcinoma || ||	TRUE	igd	9	11852043	0.0018	1.10002e-14	690633	ieu-b-40	body mass index || id:ieu-b-40	TRUE	reported	igd	2	TRUE
rs1982441	T	G	T	G	0.0175	-0.0045845	0.1381	0.129985	FALSE	FALSE	FALSE	ebi-a-GCST90013410	8	28021769	0.0162011	392871	0.780001	Basal cell carcinoma || id:ebi-a-GCST90013410	Basal cell carcinoma	Basal cell carcinoma || ||	TRUE	igd	8	28021769	0.0026	7.00003e-12	687705	ieu-b-40	body mass index || id:ieu-b-40	TRUE	reported	igd	2	TRUE
rs1982725	T	C	T	C	0.0097	0.012497	0.4778	0.473438	FALSE	FALSE	FALSE	ebi-a-GCST90013410	19	30618771	0.0109773	392871	0.25	Basal cell carcinoma || id:ebi-a-GCST90013410	Basal cell carcinoma	Basal cell carcinoma || ||	TRUE	igd	19	30618771	0.0017	3.29997e-08	683155	ieu-b-40	body mass index || id:ieu-b-40	TRUE	reported	igd	2	TRUE
rs1993709	G	A	G	A	0.0331	0.00328645	0.8177	0.802784	FALSE	FALSE	FALSE	ebi-a-GCST90013410	1	72838529	0.0136809	392871	0.81	Basal cell carcinoma || id:ebi-a-GCST90013410	Basal cell carcinoma	Basal cell carcinoma || ||	TRUE	igd	1	72838529	0.0021	1.9002e-57	786001	ieu-b-40	body mass index || id:ieu-b-40	TRUE	reported	igd	2	TRUE
rs2007231	T	C	T	C	-0.0104	0.0164967	0.6387	0.643957	FALSE	FALSE	FALSE	ebi-a-GCST90013410	1	115266306	0.0113492	392871	0.15	Basal cell carcinoma || id:ebi-a-GCST90013410	Basal cell carcinoma	Basal cell carcinoma || ||	TRUE	igd	1	115266306	0.0018	5.19996e-09	691969	ieu-b-40	body mass index || id:ieu-b-40	TRUE	reported	igd	2	TRUE
rs200810	C	T	C	T	-0.0136	-0.00082875	0.3716	0.371244	FALSE	FALSE	FALSE	ebi-a-GCST90013410	6	97922184	0.0112105	392871	0.94	Basal cell carcinoma || id:ebi-a-GCST90013410	Basal cell carcinoma	Basal cell carcinoma || ||	TRUE	igd	6	97922184	0.0017	5.50047e-16	793699	ieu-b-40	body mass index || id:ieu-b-40	TRUE	reported	igd	2	TRUE
rs2009416	T	C	T	C	-0.0121	-0.029095	0.361	0.358719	FALSE	FALSE	FALSE	ebi-a-GCST90013410	5	92415111	0.0113598	392871	0.01	Basal cell carcinoma || id:ebi-a-GCST90013410	Basal cell carcinoma	Basal cell carcinoma || ||	TRUE	igd	5	92415111	0.0018	1.10002e-11	691741	ieu-b-40	body mass index || id:ieu-b-40	TRUE	reported	igd	2	TRUE
rs2051559	C	T	C	T	0.0176	0.00559063	0.1308	0.131818	FALSE	FALSE	FALSE	ebi-a-GCST90013410	4	3298800	0.0160582	392871	0.73	Basal cell carcinoma || id:ebi-a-GCST90013410	Basal cell carcinoma	Basal cell carcinoma || ||	TRUE	igd	4	3298800	0.0026	5.00035e-12	689307	ieu-b-40	body mass index || id:ieu-b-40	TRUE	reported	igd	2	TRUE
rs2065418	G	T	G	T	-0.0166	0.0203991	0.3623	0.360579	FALSE	FALSE	FALSE	ebi-a-GCST90013410	11	30422068	0.0112508	392871	0.0700003	Basal cell carcinoma || id:ebi-a-GCST90013410	Basal cell carcinoma	Basal cell carcinoma || ||	TRUE	igd	11	30422068	0.0018	3.59998e-20	691707	ieu-b-40	body mass index || id:ieu-b-40	TRUE	reported	igd	2	TRUE
rs208015	C	T	C	T	-0.0356	-0.0169962	0.9216	0.932468	FALSE	FALSE	FALSE	ebi-a-GCST90013410	17	46252346	0.0214736	392871	0.43	Basal cell carcinoma || id:ebi-a-GCST90013410	Basal cell carcinoma	Basal cell carcinoma || ||	TRUE	igd	17	46252346	0.0034	1.39991e-25	691575	ieu-b-40	body mass index || id:ieu-b-40	TRUE	reported	igd	2	TRUE
rs2124499	C	G	C	G	-0.0123	0.00427192	0.3718	0.368469	FALSE	TRUE	FALSE	ebi-a-GCST90013410	3	123093541	0.0112655	392871	0.7	Basal cell carcinoma || id:ebi-a-GCST90013410	Basal cell carcinoma	Basal cell carcinoma || ||	TRUE	igd	3	123093541	0.0017	3.40017e-13	785955	ieu-b-40	body mass index || id:ieu-b-40	TRUE	reported	igd	2	TRUE
rs2143253	A	G	A	G	-0.0188	0.00660925	0.1189	0.123406	FALSE	FALSE	FALSE	ebi-a-GCST90013410	20	41987392	0.016494	392871	0.69	Basal cell carcinoma || id:ebi-a-GCST90013410	Basal cell carcinoma	Basal cell carcinoma || ||	TRUE	igd	20	41987392	0.0026	1.10002e-12	684760	ieu-b-40	body mass index || id:ieu-b-40	TRUE	reported	igd	2	TRUE
rs215634	G	A	G	A	-0.0152	-0.00635548	0.6212	0.613877	FALSE	FALSE	FALSE	ebi-a-GCST90013410	7	32369148	0.011209	392871	0.57	Basal cell carcinoma || id:ebi-a-GCST90013410	Basal cell carcinoma	Basal cell carcinoma || ||	TRUE	igd	7	32369148	0.0018	2.60016e-17	681296	ieu-b-40	body mass index || id:ieu-b-40	TRUE	reported	igd	2	TRUE
rs2162524	C	T	C	T	0.0155	-0.0253523	0.3321	0.320729	FALSE	FALSE	FALSE	ebi-a-GCST90013410	2	230817437	0.0116851	392871	0.0299999	Basal cell carcinoma || id:ebi-a-GCST90013410	Basal cell carcinoma	Basal cell carcinoma || ||	TRUE	igd	2	230817437	0.0018	4.10015e-17	691302	ieu-b-40	body mass index || id:ieu-b-40	TRUE	reported	igd	2	TRUE
rs2163188	C	G	C	G	0.0131	-0.00581086	0.474	0.486331	FALSE	TRUE	TRUE	ebi-a-GCST90013410	10	65314711	0.0108634	392871	0.59	Basal cell carcinoma || id:ebi-a-GCST90013410	Basal cell carcinoma	Basal cell carcinoma || ||	TRUE	igd	10	65314711	0.0017	1.99986e-14	686502	ieu-b-40	body mass index || id:ieu-b-40	TRUE	reported	igd	2	FALSE
rs2174307	C	G	C	G	0.0121	0.00559792	0.4067	0.414858	FALSE	TRUE	FALSE	ebi-a-GCST90013410	9	73791849	0.0109839	392871	0.61	Basal cell carcinoma || id:ebi-a-GCST90013410	Basal cell carcinoma	Basal cell carcinoma || ||	TRUE	igd	9	73791849	0.0017	4.90004e-12	686559	ieu-b-40	body mass index || id:ieu-b-40	TRUE	reported	igd	2	TRUE
rs217671	G	A	G	A	0.0144	0.00740144	0.2719	0.272541	FALSE	FALSE	FALSE	ebi-a-GCST90013410	14	62360464	0.0121814	392871	0.54	Basal cell carcinoma || id:ebi-a-GCST90013410	Basal cell carcinoma	Basal cell carcinoma || ||	TRUE	igd	14	62360464	0.0019	1.29987e-13	691456	ieu-b-40	body mass index || id:ieu-b-40	TRUE	reported	igd	2	TRUE
rs2228213	A	G	A	G	-0.0139	0.0358344	0.3481	0.346783	FALSE	FALSE	FALSE	ebi-a-GCST90013410	6	12124855	0.0113312	392871	0.0016	Basal cell carcinoma || id:ebi-a-GCST90013410	Basal cell carcinoma	Basal cell carcinoma || ||	TRUE	igd	6	12124855	0.0017	4.60045e-16	795595	ieu-b-40	body mass index || id:ieu-b-40	TRUE	reported	igd	2	TRUE
rs2235564	T	C	T	C	0.0131	-0.00487636	0.3466	0.340895	FALSE	FALSE	FALSE	ebi-a-GCST90013410	1	6713114	0.0114706	392871	0.67	Basal cell carcinoma || id:ebi-a-GCST90013410	Basal cell carcinoma	Basal cell carcinoma || ||	TRUE	igd	1	6713114	0.0018	3.69999e-13	691544	ieu-b-40	body mass index || id:ieu-b-40	TRUE	reported	igd	2	TRUE
rs2246012	C	T	C	T	0.0158	-0.0012637	0.1628	0.166775	FALSE	FALSE	FALSE	ebi-a-GCST90013410	6	131898208	0.0145489	392871	0.93	Basal cell carcinoma || id:ebi-a-GCST90013410	Basal cell carcinoma	Basal cell carcinoma || ||	TRUE	igd	6	131898208	0.0022	3.10027e-13	795598	ieu-b-40	body mass index || id:ieu-b-40	TRUE	reported	igd	2	TRUE
rs2283093	T	C	T	C	0.0127	0.00599466	0.2066	0.203218	FALSE	FALSE	FALSE	ebi-a-GCST90013410	7	126721231	0.013455	392871	0.66	Basal cell carcinoma || id:ebi-a-GCST90013410	Basal cell carcinoma	Basal cell carcinoma || ||	TRUE	igd	7	126721231	0.0021	3.09999e-09	691773	ieu-b-40	body mass index || id:ieu-b-40	TRUE	reported	igd	2	TRUE
rs2284746	G	C	G	C	-0.0104	0.00720433	0.5238	0.521711	FALSE	TRUE	TRUE	ebi-a-GCST90013410	1	17306675	0.0108404	392871	0.51	Basal cell carcinoma || id:ebi-a-GCST90013410	Basal cell carcinoma	Basal cell carcinoma || ||	TRUE	igd	1	17306675	0.0017	1.40001e-09	692206	ieu-b-40	body mass index || id:ieu-b-40	TRUE	reported	igd	2	FALSE
rs2285178	C	T	C	T	0.0112	-0.0167779	0.3109	0.298884	FALSE	FALSE	FALSE	ebi-a-GCST90013410	22	38205989	0.0118737	392871	0.16	Basal cell carcinoma || id:ebi-a-GCST90013410	Basal cell carcinoma	Basal cell carcinoma || ||	TRUE	igd	22	38205989	0.0019	9.40005e-09	638268	ieu-b-40	body mass index || id:ieu-b-40	TRUE	reported	igd	2	TRUE
rs2306537	G	A	G	A	0.0133	0.0114355	0.3092	0.309151	FALSE	FALSE	FALSE	ebi-a-GCST90013410	12	133423695	0.0117231	392871	0.33	Basal cell carcinoma || id:ebi-a-GCST90013410	Basal cell carcinoma	Basal cell carcinoma || ||	TRUE	igd	12	133423695	0.0019	8.69961e-13	691923	ieu-b-40	body mass index || id:ieu-b-40	TRUE	reported	igd	2	TRUE
rs2307111	C	T	C	T	-0.0265	0.00725259	0.3962	0.393675	FALSE	FALSE	FALSE	ebi-a-GCST90013410	5	75003678	0.011104	392871	0.51	Basal cell carcinoma || id:ebi-a-GCST90013410	Basal cell carcinoma	Basal cell carcinoma || ||	TRUE	igd	5	75003678	0.0016	1.59993e-58	795430	ieu-b-40	body mass index || id:ieu-b-40	TRUE	reported	igd	2	TRUE
rs2317299	C	T	C	T	-0.0106	0.0054218	0.5597	0.554999	FALSE	FALSE	FALSE	ebi-a-GCST90013410	2	236903093	0.0110432	392871	0.62	Basal cell carcinoma || id:ebi-a-GCST90013410	Basal cell carcinoma	Basal cell carcinoma || ||	TRUE	igd	2	236903093	0.0017	1.29999e-09	677983	ieu-b-40	body mass index || id:ieu-b-40	TRUE	reported	igd	2	TRUE
rs2325036	C	A	C	A	-0.0181	-0.0260388	0.3845	0.37669	FALSE	FALSE	FALSE	ebi-a-GCST90013410	3	85819412	0.0112706	392871	0.021	Basal cell carcinoma || id:ebi-a-GCST90013410	Basal cell carcinoma	Basal cell carcinoma || ||	TRUE	igd	3	85819412	0.0017	3.59998e-27	790870	ieu-b-40	body mass index || id:ieu-b-40	TRUE	reported	igd	2	TRUE
rs2357760	A	G	A	G	0.0145	-0.0113374	0.6754	0.680206	FALSE	FALSE	FALSE	ebi-a-GCST90013410	6	120213880	0.0116493	392871	0.33	Basal cell carcinoma || id:ebi-a-GCST90013410	Basal cell carcinoma	Basal cell carcinoma || ||	TRUE	igd	6	120213880	0.0017	6.79986e-17	791053	ieu-b-40	body mass index || id:ieu-b-40	TRUE	reported	igd	2	TRUE
rs2361988	C	T	C	T	-0.0155	-0.0147268	0.2539	0.257668	FALSE	FALSE	FALSE	ebi-a-GCST90013410	16	398151	0.0124743	392871	0.24	Basal cell carcinoma || id:ebi-a-GCST90013410	Basal cell carcinoma	Basal cell carcinoma || ||	TRUE	igd	16	398151	0.002	5.19996e-15	690251	ieu-b-40	body mass index || id:ieu-b-40	TRUE	reported	igd	2	TRUE
rs2365389	T	C	T	C	-0.0174	-0.00238396	0.4143	0.407459	FALSE	FALSE	FALSE	ebi-a-GCST90013410	3	61236462	0.0110927	392871	0.83	Basal cell carcinoma || id:ebi-a-GCST90013410	Basal cell carcinoma	Basal cell carcinoma || ||	TRUE	igd	3	61236462	0.0017	1.29987e-25	783625	ieu-b-40	body mass index || id:ieu-b-40	TRUE	reported	igd	2	TRUE
rs2367112	G	T	G	T	-0.0119	0.00281593	0.4919	0.497934	FALSE	FALSE	FALSE	ebi-a-GCST90013410	5	64168193	0.0108531	392871	0.8	Basal cell carcinoma || id:ebi-a-GCST90013410	Basal cell carcinoma	Basal cell carcinoma || ||	TRUE	igd	5	64168193	0.0016	2.29985e-13	794305	ieu-b-40	body mass index || id:ieu-b-40	TRUE	reported	igd	2	TRUE
rs2423668	C	T	C	T	-0.0105	0.0102213	0.5505	0.546197	FALSE	FALSE	FALSE	ebi-a-GCST90013410	20	12430673	0.0109191	392871	0.35	Basal cell carcinoma || id:ebi-a-GCST90013410	Basal cell carcinoma	Basal cell carcinoma || ||	TRUE	igd	20	12430673	0.0019	2.80001e-08	527352	ieu-b-40	body mass index || id:ieu-b-40	TRUE	reported	igd	2	TRUE
rs2425840	C	A	C	A	0.0119	-0.00471348	0.4059	0.409096	FALSE	FALSE	FALSE	ebi-a-GCST90013410	20	44904838	0.0110896	392871	0.67	Basal cell carcinoma || id:ebi-a-GCST90013410	Basal cell carcinoma	Basal cell carcinoma || ||	TRUE	igd	20	44904838	0.0018	1.59993e-11	681680	ieu-b-40	body mass index || id:ieu-b-40	TRUE	reported	igd	2	TRUE
rs2429150	C	A	C	A	0.0111	0.00670227	0.4164	0.404993	FALSE	FALSE	FALSE	ebi-a-GCST90013410	12	2152655	0.011117	392871	0.55	Basal cell carcinoma || id:ebi-a-GCST90013410	Basal cell carcinoma	Basal cell carcinoma || ||	TRUE	igd	12	2152655	0.0018	2.69998e-10	686276	ieu-b-40	body mass index || id:ieu-b-40	TRUE	reported	igd	2	TRUE
rs2479958	G	A	G	A	-0.0154	-0.00927161	0.5075	0.517726	FALSE	FALSE	FALSE	ebi-a-GCST90013410	13	111984244	0.0111213	392871	0.4	Basal cell carcinoma || id:ebi-a-GCST90013410	Basal cell carcinoma	Basal cell carcinoma || ||	TRUE	igd	13	111984244	0.0018	1.50003e-17	664268	ieu-b-40	body mass index || id:ieu-b-40	TRUE	reported	igd	2	TRUE
rs2481665	C	T	C	T	-0.0161	0.0145208	0.4408	0.436512	FALSE	FALSE	FALSE	ebi-a-GCST90013410	1	62594677	0.0109003	392871	0.18	Basal cell carcinoma || id:ebi-a-GCST90013410	Basal cell carcinoma	Basal cell carcinoma || ||	TRUE	igd	1	62594677	0.0016	7.19946e-23	795247	ieu-b-40	body mass index || id:ieu-b-40	TRUE	reported	igd	2	TRUE
rs2543132	C	G	C	G	0.0146	0.0146894	0.8134	0.815464	FALSE	TRUE	FALSE	ebi-a-GCST90013410	8	15536311	0.0141088	392871	0.3	Basal cell carcinoma || id:ebi-a-GCST90013410	Basal cell carcinoma	Basal cell carcinoma || ||	TRUE	igd	8	15536311	0.0022	5.00035e-11	688326	ieu-b-40	body mass index || id:ieu-b-40	TRUE	reported	igd	2	TRUE
rs2600226	T	C	T	C	-0.0116	-4.82594e-05	0.6697	0.680721	FALSE	FALSE	FALSE	ebi-a-GCST90013410	3	12928762	0.0117204	392871	1	Basal cell carcinoma || id:ebi-a-GCST90013410	Basal cell carcinoma	Basal cell carcinoma || ||	TRUE	igd	3	12928762	0.0019	3.69999e-10	685285	ieu-b-40	body mass index || id:ieu-b-40	TRUE	reported	igd	2	TRUE
rs2605603	A	G	A	G	-0.0103	0.0131344	0.4887	0.480412	FALSE	FALSE	FALSE	ebi-a-GCST90013410	11	93221105	0.01091	392871	0.23	Basal cell carcinoma || id:ebi-a-GCST90013410	Basal cell carcinoma	Basal cell carcinoma || ||	TRUE	igd	11	93221105	0.0016	2.5e-10	790857	ieu-b-40	body mass index || id:ieu-b-40	TRUE	reported	igd	2	TRUE
rs2608703	A	C	A	C	0.0142	0.0138398	0.4546	0.460473	FALSE	FALSE	FALSE	ebi-a-GCST90013410	12	41846769	0.0109144	392871	0.2	Basal cell carcinoma || id:ebi-a-GCST90013410	Basal cell carcinoma	Basal cell carcinoma || ||	TRUE	igd	12	41846769	0.0017	1.9002e-16	686700	ieu-b-40	body mass index || id:ieu-b-40	TRUE	reported	igd	2	TRUE
rs262130	T	C	T	C	0.0127	-0.0129529	0.1969	0.187843	FALSE	FALSE	FALSE	ebi-a-GCST90013410	6	142853486	0.0139344	392871	0.35	Basal cell carcinoma || id:ebi-a-GCST90013410	Basal cell carcinoma	Basal cell carcinoma || ||	TRUE	igd	6	142853486	0.0023	1.79999e-08	679542	ieu-b-40	body mass index || id:ieu-b-40	TRUE	reported	igd	2	TRUE
rs2643452	A	T	A	T	0.0136	-0.00581767	0.5448	0.536535	FALSE	TRUE	TRUE	ebi-a-GCST90013410	4	18529220	0.0109103	392871	0.59	Basal cell carcinoma || id:ebi-a-GCST90013410	Basal cell carcinoma	Basal cell carcinoma || ||	TRUE	igd	4	18529220	0.0017	4.70002e-15	690573	ieu-b-40	body mass index || id:ieu-b-40	TRUE	reported	igd	2	FALSE
rs2693826	A	G	A	G	-0.0137	0.00676875	0.4421	0.436363	FALSE	FALSE	FALSE	ebi-a-GCST90013410	2	6160943	0.0109427	392871	0.54	Basal cell carcinoma || id:ebi-a-GCST90013410	Basal cell carcinoma	Basal cell carcinoma || ||	TRUE	igd	2	6160943	0.0017	1.99986e-15	690808	ieu-b-40	body mass index || id:ieu-b-40	TRUE	reported	igd	2	TRUE
rs2694047	G	A	G	A	0.0188	0.0165555	0.747	0.752648	FALSE	FALSE	FALSE	ebi-a-GCST90013410	8	116750548	0.0126369	392871	0.19	Basal cell carcinoma || id:ebi-a-GCST90013410	Basal cell carcinoma	Basal cell carcinoma || ||	TRUE	igd	8	116750548	0.002	3.90032e-21	690295	ieu-b-40	body mass index || id:ieu-b-40	TRUE	reported	igd	2	TRUE
rs273504	G	A	G	A	0.0153	0.0121141	0.4266	0.421336	FALSE	FALSE	FALSE	ebi-a-GCST90013410	19	18215247	0.010987	392871	0.27	Basal cell carcinoma || id:ebi-a-GCST90013410	Basal cell carcinoma	Basal cell carcinoma || ||	TRUE	igd	19	18215247	0.0018	4.40048e-18	690672	ieu-b-40	body mass index || id:ieu-b-40	TRUE	reported	igd	2	TRUE
rs2744974	T	C	T	C	0.0249	-0.00123898	0.338	0.326409	FALSE	FALSE	FALSE	ebi-a-GCST90013410	6	34579431	0.0115772	392871	0.91	Basal cell carcinoma || id:ebi-a-GCST90013410	Basal cell carcinoma	Basal cell carcinoma || ||	TRUE	igd	6	34579431	0.0018	1.39991e-45	789647	ieu-b-40	body mass index || id:ieu-b-40	TRUE	reported	igd	2	TRUE
rs2791653	G	A	G	A	-0.0141	-0.00039966	0.7577	0.765288	FALSE	FALSE	FALSE	ebi-a-GCST90013410	1	11129848	0.0127952	392871	0.98	Basal cell carcinoma || id:ebi-a-GCST90013410	Basal cell carcinoma	Basal cell carcinoma || ||	TRUE	igd	1	11129848	0.0019	1.29987e-13	795271	ieu-b-40	body mass index || id:ieu-b-40	TRUE	reported	igd	2	TRUE
rs2820311	G	A	G	A	0.0235	-0.00719735	0.3369	0.336863	FALSE	FALSE	FALSE	ebi-a-GCST90013410	1	201841476	0.0114928	392871	0.53	Basal cell carcinoma || id:ebi-a-GCST90013410	Basal cell carcinoma	Basal cell carcinoma || ||	TRUE	igd	1	201841476	0.0018	4.10015e-38	691876	ieu-b-40	body mass index || id:ieu-b-40	TRUE	reported	igd	2	TRUE
rs2832283	A	G	A	G	0.0115	0.0101051	0.2208	0.214284	FALSE	FALSE	FALSE	ebi-a-GCST90013410	21	30690558	0.013228	392871	0.44	Basal cell carcinoma || id:ebi-a-GCST90013410	Basal cell carcinoma	Basal cell carcinoma || ||	TRUE	igd	21	30690558	0.002	5.80003e-09	792324	ieu-b-40	body mass index || id:ieu-b-40	TRUE	reported	igd	2	TRUE
rs2836964	C	T	C	T	-0.011	0.0108979	0.3576	0.368406	FALSE	FALSE	FALSE	ebi-a-GCST90013410	21	40631006	0.0112305	392871	0.33	Basal cell carcinoma || id:ebi-a-GCST90013410	Basal cell carcinoma	Basal cell carcinoma || ||	TRUE	igd	21	40631006	0.0018	1.29999e-09	692353	ieu-b-40	body mass index || id:ieu-b-40	TRUE	reported	igd	2	TRUE
rs2861683	C	A	C	A	-0.0144	0.0125968	0.407	0.412868	FALSE	FALSE	FALSE	ebi-a-GCST90013410	2	67836507	0.0109899	392871	0.25	Basal cell carcinoma || id:ebi-a-GCST90013410	Basal cell carcinoma	Basal cell carcinoma || ||	TRUE	igd	2	67836507	0.0017	1.29987e-16	691163	ieu-b-40	body mass index || id:ieu-b-40	TRUE	reported	igd	2	TRUE
rs2868975	A	G	A	G	-0.0143	-0.0125885	0.178	0.175167	FALSE	FALSE	FALSE	ebi-a-GCST90013410	3	116935323	0.0143091	392871	0.38	Basal cell carcinoma || id:ebi-a-GCST90013410	Basal cell carcinoma	Basal cell carcinoma || ||	TRUE	igd	3	116935323	0.0023	2.19999e-10	690613	ieu-b-40	body mass index || id:ieu-b-40	TRUE	reported	igd	2	TRUE
rs287104	A	G	A	G	0.0115	0.0293964	0.6604	0.651831	FALSE	FALSE	FALSE	ebi-a-GCST90013410	19	34290995	0.0115103	392871	0.0109999	Basal cell carcinoma || id:ebi-a-GCST90013410	Basal cell carcinoma	Basal cell carcinoma || ||	TRUE	igd	19	34290995	0.0017	4.40048e-11	787307	ieu-b-40	body mass index || id:ieu-b-40	TRUE	reported	igd	2	TRUE
rs2875762	C	G	C	G	0.0139	0.0145505	0.2473	0.240262	FALSE	TRUE	FALSE	ebi-a-GCST90013410	6	124925032	0.0127454	392871	0.25	Basal cell carcinoma || id:ebi-a-GCST90013410	Basal cell carcinoma	Basal cell carcinoma || ||	TRUE	igd	6	124925032	0.002	1.20005e-11	685199	ieu-b-40	body mass index || id:ieu-b-40	TRUE	reported	igd	2	TRUE
rs2907948	A	G	A	G	-0.0141	-0.0113107	0.2427	0.247952	FALSE	FALSE	FALSE	ebi-a-GCST90013410	7	150638484	0.0126023	392871	0.37	Basal cell carcinoma || id:ebi-a-GCST90013410	Basal cell carcinoma	Basal cell carcinoma || ||	TRUE	igd	7	150638484	0.0019	1.29987e-13	794299	ieu-b-40	body mass index || id:ieu-b-40	TRUE	reported	igd	2	TRUE
rs2931434	T	C	T	C	-0.0104	-0.00266901	0.3168	0.335031	FALSE	FALSE	FALSE	ebi-a-GCST90013410	5	73159098	0.0115176	392871	0.82	Basal cell carcinoma || id:ebi-a-GCST90013410	Basal cell carcinoma	Basal cell carcinoma || ||	TRUE	igd	5	73159098	0.0018	1.40001e-08	690664	ieu-b-40	body mass index || id:ieu-b-40	TRUE	reported	igd	2	TRUE
rs2943465	C	T	C	T	0.0248	0.00309186	0.9444	0.950815	FALSE	FALSE	FALSE	ebi-a-GCST90013410	12	19265921	0.0251045	392871	0.9	Basal cell carcinoma || id:ebi-a-GCST90013410	Basal cell carcinoma	Basal cell carcinoma || ||	TRUE	igd	12	19265921	0.0039	2e-10	686547	ieu-b-40	body mass index || id:ieu-b-40	TRUE	reported	igd	2	TRUE
rs294704	T	G	T	G	-0.0113	0.0068068	0.7239	0.721241	FALSE	FALSE	FALSE	ebi-a-GCST90013410	5	152519088	0.0121426	392871	0.58	Basal cell carcinoma || id:ebi-a-GCST90013410	Basal cell carcinoma	Basal cell carcinoma || ||	TRUE	igd	5	152519088	0.0019	4e-09	690036	ieu-b-40	body mass index || id:ieu-b-40	TRUE	reported	igd	2	TRUE
rs3007105	T	C	T	C	0.0142	-0.00991953	0.4697	0.42321	FALSE	FALSE	FALSE	ebi-a-GCST90013410	14	47367616	0.0110479	392871	0.37	Basal cell carcinoma || id:ebi-a-GCST90013410	Basal cell carcinoma	Basal cell carcinoma || ||	TRUE	igd	14	47367616	0.0017	1.10002e-17	785488	ieu-b-40	body mass index || id:ieu-b-40	TRUE	reported	igd	2	TRUE
rs326896	T	C	T	C	-0.0128	-0.00301288	0.3925	0.396777	FALSE	FALSE	FALSE	ebi-a-GCST90013410	4	112669571	0.0111123	392871	0.79	Basal cell carcinoma || id:ebi-a-GCST90013410	Basal cell carcinoma	Basal cell carcinoma || ||	TRUE	igd	4	112669571	0.0018	2.80027e-13	690324	ieu-b-40	body mass index || id:ieu-b-40	TRUE	reported	igd	2	TRUE
rs331966	C	A	C	A	0.0112	-0.0226807	0.3792	0.374943	FALSE	FALSE	FALSE	ebi-a-GCST90013410	4	143675717	0.0112936	392871	0.0449997	Basal cell carcinoma || id:ebi-a-GCST90013410	Basal cell carcinoma	Basal cell carcinoma || ||	TRUE	igd	4	143675717	0.0018	3.2e-10	687189	ieu-b-40	body mass index || id:ieu-b-40	TRUE	reported	igd	2	TRUE
rs33500	T	C	T	C	-0.0167	0.0111172	0.8082	0.818283	FALSE	FALSE	FALSE	ebi-a-GCST90013410	3	42427191	0.0141383	392871	0.43	Basal cell carcinoma || id:ebi-a-GCST90013410	Basal cell carcinoma	Basal cell carcinoma || ||	TRUE	igd	3	42427191	0.0022	4.30031e-14	689500	ieu-b-40	body mass index || id:ieu-b-40	TRUE	reported	igd	2	TRUE
rs339991	G	A	G	A	0.0124	0.0175965	0.5631	0.571312	FALSE	FALSE	FALSE	ebi-a-GCST90013410	15	60913637	0.0110217	392871	0.11	Basal cell carcinoma || id:ebi-a-GCST90013410	Basal cell carcinoma	Basal cell carcinoma || ||	TRUE	igd	15	60913637	0.0018	1.20005e-12	686476	ieu-b-40	body mass index || id:ieu-b-40	TRUE	reported	igd	2	TRUE
rs349088	A	C	A	C	-0.0128	-3.34058e-05	0.4976	0.50067	FALSE	FALSE	FALSE	ebi-a-GCST90013410	11	84814393	0.0109442	392871	1	Basal cell carcinoma || id:ebi-a-GCST90013410	Basal cell carcinoma	Basal cell carcinoma || ||	TRUE	igd	11	84814393	0.0017	1.80011e-13	684401	ieu-b-40	body mass index || id:ieu-b-40	TRUE	reported	igd	2	TRUE
rs355777	C	G	C	G	0.0153	-0.00103417	0.4106	0.406275	FALSE	TRUE	FALSE	ebi-a-GCST90013410	3	154034950	0.0110798	392871	0.93	Basal cell carcinoma || id:ebi-a-GCST90013410	Basal cell carcinoma	Basal cell carcinoma || ||	TRUE	igd	3	154034950	0.0017	1.39991e-18	689978	ieu-b-40	body mass index || id:ieu-b-40	TRUE	reported	igd	2	TRUE
rs3731695	C	T	C	T	0.0116	-0.01111	0.5582	0.551392	FALSE	FALSE	FALSE	ebi-a-GCST90013410	2	203820275	0.0108941	392871	0.31	Basal cell carcinoma || id:ebi-a-GCST90013410	Basal cell carcinoma	Basal cell carcinoma || ||	TRUE	igd	2	203820275	0.0016	7.89951e-13	793581	ieu-b-40	body mass index || id:ieu-b-40	TRUE	reported	igd	2	TRUE
rs3732084	C	T	C	T	0.0107	-0.0134144	0.6139	0.620001	FALSE	FALSE	FALSE	ebi-a-GCST90013410	2	207174316	0.0111661	392871	0.23	Basal cell carcinoma || id:ebi-a-GCST90013410	Basal cell carcinoma	Basal cell carcinoma || ||	TRUE	igd	2	207174316	0.0018	1.09999e-09	691763	ieu-b-40	body mass index || id:ieu-b-40	TRUE	reported	igd	2	TRUE
rs3736485	G	A	G	A	-0.0134	0.00951039	0.5443	0.539754	FALSE	FALSE	FALSE	ebi-a-GCST90013410	15	51748610	0.0109674	392871	0.39	Basal cell carcinoma || id:ebi-a-GCST90013410	Basal cell carcinoma	Basal cell carcinoma || ||	TRUE	igd	15	51748610	0.0016	2.49977e-16	790404	ieu-b-40	body mass index || id:ieu-b-40	TRUE	reported	igd	2	TRUE
rs3749897	T	C	T	C	0.0122	0.0038286	0.4172	0.41002	FALSE	FALSE	FALSE	ebi-a-GCST90013410	6	42532102	0.0110006	392871	0.73	Basal cell carcinoma || id:ebi-a-GCST90013410	Basal cell carcinoma	Basal cell carcinoma || ||	TRUE	igd	6	42532102	0.0018	8.4004e-12	638224	ieu-b-40	body mass index || id:ieu-b-40	TRUE	reported	igd	2	TRUE
rs3754963	T	A	T	A	-0.0123	0.0166541	0.2574	0.256188	FALSE	TRUE	FALSE	ebi-a-GCST90013410	2	166185707	0.0123922	392871	0.18	Basal cell carcinoma || id:ebi-a-GCST90013410	Basal cell carcinoma	Basal cell carcinoma || ||	TRUE	igd	2	166185707	0.002	3.29997e-10	691535	ieu-b-40	body mass index || id:ieu-b-40	TRUE	reported	igd	2	TRUE
rs3764835	A	G	A	G	-0.0141	0.00982115	0.1528	0.152004	FALSE	FALSE	FALSE	ebi-a-GCST90013410	2	159519368	0.0150894	392871	0.52	Basal cell carcinoma || id:ebi-a-GCST90013410	Basal cell carcinoma	Basal cell carcinoma || ||	TRUE	igd	2	159519368	0.0024	3.09999e-09	689505	ieu-b-40	body mass index || id:ieu-b-40	TRUE	reported	igd	2	TRUE
rs3772882	A	C	A	C	0.0127	0.00728892	0.3661	0.373451	FALSE	FALSE	FALSE	ebi-a-GCST90013410	3	81808602	0.0112119	392871	0.52	Basal cell carcinoma || id:ebi-a-GCST90013410	Basal cell carcinoma	Basal cell carcinoma || ||	TRUE	igd	3	81808602	0.0018	6.59933e-13	691912	ieu-b-40	body mass index || id:ieu-b-40	TRUE	reported	igd	2	TRUE
rs3800229	T	G	T	G	0.0175	0.0162631	0.7123	0.714567	FALSE	FALSE	FALSE	ebi-a-GCST90013410	6	108996963	0.0120787	392871	0.18	Basal cell carcinoma || id:ebi-a-GCST90013410	Basal cell carcinoma	Basal cell carcinoma || ||	TRUE	igd	6	108996963	0.0018	1.39991e-22	792474	ieu-b-40	body mass index || id:ieu-b-40	TRUE	reported	igd	2	TRUE
rs3800637	C	T	C	T	0.0115	0.0226134	0.336	0.332754	FALSE	FALSE	FALSE	ebi-a-GCST90013410	7	137403432	0.0116028	392871	0.051	Basal cell carcinoma || id:ebi-a-GCST90013410	Basal cell carcinoma	Basal cell carcinoma || ||	TRUE	igd	7	137403432	0.0018	5.1e-10	682001	ieu-b-40	body mass index || id:ieu-b-40	TRUE	reported	igd	2	TRUE
rs3806114	A	G	A	G	-0.0113	-0.00372909	0.6773	0.670159	FALSE	FALSE	FALSE	ebi-a-GCST90013410	6	20482335	0.0117484	392871	0.75	Basal cell carcinoma || id:ebi-a-GCST90013410	Basal cell carcinoma	Basal cell carcinoma || ||	TRUE	igd	6	20482335	0.0018	3.40001e-10	778855	ieu-b-40	body mass index || id:ieu-b-40	TRUE	reported	igd	2	TRUE
rs3806572	A	G	A	G	-0.0145	-0.010655	0.2788	0.290602	FALSE	FALSE	FALSE	ebi-a-GCST90013410	2	55238677	0.0120225	392871	0.38	Basal cell carcinoma || id:ebi-a-GCST90013410	Basal cell carcinoma	Basal cell carcinoma || ||	TRUE	igd	2	55238677	0.0019	1.59993e-14	687646	ieu-b-40	body mass index || id:ieu-b-40	TRUE	reported	igd	2	TRUE
rs3807645	A	G	A	G	-0.0166	0.0046703	0.221	0.221785	FALSE	FALSE	FALSE	ebi-a-GCST90013410	7	77830091	0.013162	392871	0.719999	Basal cell carcinoma || id:ebi-a-GCST90013410	Basal cell carcinoma	Basal cell carcinoma || ||	TRUE	igd	7	77830091	0.0021	2.39994e-15	683086	ieu-b-40	body mass index || id:ieu-b-40	TRUE	reported	igd	2	TRUE
rs380857	A	C	A	C	-0.0151	0.0163519	0.8878	0.88601	FALSE	FALSE	FALSE	ebi-a-GCST90013410	9	101491066	0.017164	392871	0.34	Basal cell carcinoma || id:ebi-a-GCST90013410	Basal cell carcinoma	Basal cell carcinoma || ||	TRUE	igd	9	101491066	0.0027	3.59998e-08	691507	ieu-b-40	body mass index || id:ieu-b-40	TRUE	reported	igd	2	TRUE
rs3814883	T	C	T	C	0.0232	0.0113733	0.4764	0.482668	FALSE	FALSE	FALSE	ebi-a-GCST90013410	16	29994922	0.0109266	392871	0.3	Basal cell carcinoma || id:ebi-a-GCST90013410	Basal cell carcinoma	Basal cell carcinoma || ||	TRUE	igd	16	29994922	0.0017	1.10002e-40	685519	ieu-b-40	body mass index || id:ieu-b-40	TRUE	reported	igd	2	TRUE
rs3828783	A	G	A	G	-0.0165	-0.00931173	0.1809	0.182591	FALSE	FALSE	FALSE	ebi-a-GCST90013410	6	33767727	0.0140995	392871	0.51	Basal cell carcinoma || id:ebi-a-GCST90013410	Basal cell carcinoma	Basal cell carcinoma || ||	TRUE	igd	6	33767727	0.0021	5.60015e-15	792749	ieu-b-40	body mass index || id:ieu-b-40	TRUE	reported	igd	2	TRUE
rs3829849	T	C	T	C	0.0098	-0.00816626	0.3589	0.368559	FALSE	FALSE	FALSE	ebi-a-GCST90013410	9	129390800	0.011257	392871	0.47	Basal cell carcinoma || id:ebi-a-GCST90013410	Basal cell carcinoma	Basal cell carcinoma || ||	TRUE	igd	9	129390800	0.0017	5.89997e-09	793851	ieu-b-40	body mass index || id:ieu-b-40	TRUE	reported	igd	2	TRUE
rs38314	A	G	A	G	-0.012	-0.004452	0.4912	0.492866	FALSE	FALSE	FALSE	ebi-a-GCST90013410	7	70067315	0.0108734	392871	0.68	Basal cell carcinoma || id:ebi-a-GCST90013410	Basal cell carcinoma	Basal cell carcinoma || ||	TRUE	igd	7	70067315	0.0017	4.70002e-12	689782	ieu-b-40	body mass index || id:ieu-b-40	TRUE	reported	igd	2	TRUE
rs3902951	G	T	G	T	0.0134	0.00467166	0.2455	0.234787	FALSE	FALSE	FALSE	ebi-a-GCST90013410	14	69789755	0.012919	392871	0.719999	Basal cell carcinoma || id:ebi-a-GCST90013410	Basal cell carcinoma	Basal cell carcinoma || ||	TRUE	igd	14	69789755	0.002	7.00003e-12	773819	ieu-b-40	body mass index || id:ieu-b-40	TRUE	reported	igd	2	TRUE
rs3904244	A	T	A	T	0.0155	0.0143816	0.1377	0.137787	FALSE	TRUE	FALSE	ebi-a-GCST90013410	10	27361527	0.0156647	392871	0.36	Basal cell carcinoma || id:ebi-a-GCST90013410	Basal cell carcinoma	Basal cell carcinoma || ||	TRUE	igd	10	27361527	0.0025	4.30002e-10	691180	ieu-b-40	body mass index || id:ieu-b-40	TRUE	reported	igd	2	TRUE
rs391300	C	T	C	T	-0.0119	0.0273754	0.6275	0.640991	FALSE	FALSE	FALSE	ebi-a-GCST90013410	17	2216258	0.0113986	392871	0.016	Basal cell carcinoma || id:ebi-a-GCST90013410	Basal cell carcinoma	Basal cell carcinoma || ||	TRUE	igd	17	2216258	0.0017	3.10027e-12	791120	ieu-b-40	body mass index || id:ieu-b-40	TRUE	reported	igd	2	TRUE
rs3935648	G	C	G	C	-0.0125	-0.00573345	0.2328	0.225776	FALSE	TRUE	FALSE	ebi-a-GCST90013410	17	79085335	0.0131005	392871	0.66	Basal cell carcinoma || id:ebi-a-GCST90013410	Basal cell carcinoma	Basal cell carcinoma || ||	TRUE	igd	17	79085335	0.0022	6.80002e-09	629303	ieu-b-40	body mass index || id:ieu-b-40	TRUE	reported	igd	2	TRUE
rs3977755	T	C	T	C	-0.0135	0.00233775	0.2804	0.28466	FALSE	FALSE	FALSE	ebi-a-GCST90013410	10	104420210	0.0120058	392871	0.85	Basal cell carcinoma || id:ebi-a-GCST90013410	Basal cell carcinoma	Basal cell carcinoma || ||	TRUE	igd	10	104420210	0.0019	5.90065e-13	731529	ieu-b-40	body mass index || id:ieu-b-40	TRUE	reported	igd	2	TRUE
rs40067	A	G	A	G	-0.0266	0.0270814	0.1713	0.168638	FALSE	FALSE	FALSE	ebi-a-GCST90013410	5	107439012	0.0144168	392871	0.0599998	Basal cell carcinoma || id:ebi-a-GCST90013410	Basal cell carcinoma	Basal cell carcinoma || ||	TRUE	igd	5	107439012	0.0023	7.10068e-30	681695	ieu-b-40	body mass index || id:ieu-b-40	TRUE	reported	igd	2	TRUE
rs4072917	A	G	A	G	0.0115	0.0287605	0.4694	0.473791	FALSE	FALSE	FALSE	ebi-a-GCST90013410	8	143300279	0.010939	392871	0.00860003	Basal cell carcinoma || id:ebi-a-GCST90013410	Basal cell carcinoma	Basal cell carcinoma || ||	TRUE	igd	8	143300279	0.0018	6.89922e-11	684720	ieu-b-40	body mass index || id:ieu-b-40	TRUE	reported	igd	2	TRUE
rs4148155	G	A	G	A	-0.0188	-0.01005	0.1127	0.114166	FALSE	FALSE	FALSE	ebi-a-GCST90013410	4	89054667	0.0170958	392871	0.56	Basal cell carcinoma || id:ebi-a-GCST90013410	Basal cell carcinoma	Basal cell carcinoma || ||	TRUE	igd	4	89054667	0.0026	5.00035e-13	794889	ieu-b-40	body mass index || id:ieu-b-40	TRUE	reported	igd	2	TRUE
rs4148866	T	C	T	C	0.0098	-0.00462254	0.4068	0.410267	FALSE	FALSE	FALSE	ebi-a-GCST90013410	12	123425575	0.0110408	392871	0.68	Basal cell carcinoma || id:ebi-a-GCST90013410	Basal cell carcinoma	Basal cell carcinoma || ||	TRUE	igd	12	123425575	0.0018	4e-08	676418	ieu-b-40	body mass index || id:ieu-b-40	TRUE	reported	igd	2	TRUE
rs4237643	G	T	G	T	-0.0223	-0.00353676	0.6938	0.689726	FALSE	FALSE	FALSE	ebi-a-GCST90013410	11	43648368	0.0117254	392871	0.760001	Basal cell carcinoma || id:ebi-a-GCST90013410	Basal cell carcinoma	Basal cell carcinoma || ||	TRUE	igd	11	43648368	0.0019	4.30031e-33	692491	ieu-b-40	body mass index || id:ieu-b-40	TRUE	reported	igd	2	TRUE
rs427943	C	A	C	A	0.017	-0.0125055	0.5669	0.560361	FALSE	FALSE	FALSE	ebi-a-GCST90013410	21	46570896	0.010993	392871	0.26	Basal cell carcinoma || id:ebi-a-GCST90013410	Basal cell carcinoma	Basal cell carcinoma || ||	TRUE	igd	21	46570896	0.0017	7.29962e-23	712095	ieu-b-40	body mass index || id:ieu-b-40	TRUE	reported	igd	2	TRUE
rs429343	G	A	G	A	-0.015	-0.00573362	0.5813	0.577337	FALSE	FALSE	FALSE	ebi-a-GCST90013410	2	147903382	0.011013	392871	0.6	Basal cell carcinoma || id:ebi-a-GCST90013410	Basal cell carcinoma	Basal cell carcinoma || ||	TRUE	igd	2	147903382	0.0017	6.79986e-18	689345	ieu-b-40	body mass index || id:ieu-b-40	TRUE	reported	igd	2	TRUE
rs4307239	G	A	G	A	0.0115	-0.0226945	0.4578	0.457679	FALSE	FALSE	FALSE	ebi-a-GCST90013410	7	24354300	0.0109467	392871	0.0379997	Basal cell carcinoma || id:ebi-a-GCST90013410	Basal cell carcinoma	Basal cell carcinoma || ||	TRUE	igd	7	24354300	0.0017	3.90032e-11	687289	ieu-b-40	body mass index || id:ieu-b-40	TRUE	reported	igd	2	TRUE
rs4310573	T	C	T	C	0.0116	0.041522	0.7813	0.77797	FALSE	FALSE	FALSE	ebi-a-GCST90013410	11	97855562	0.0133054	392871	0.00179999	Basal cell carcinoma || id:ebi-a-GCST90013410	Basal cell carcinoma	Basal cell carcinoma || ||	TRUE	igd	11	97855562	0.0021	3.50002e-08	682567	ieu-b-40	body mass index || id:ieu-b-40	TRUE	reported	igd	2	TRUE
rs4358081	C	A	C	A	0.0097	-0.0120688	0.4631	0.476148	FALSE	FALSE	FALSE	ebi-a-GCST90013410	2	29100642	0.0108707	392871	0.27	Basal cell carcinoma || id:ebi-a-GCST90013410	Basal cell carcinoma	Basal cell carcinoma || ||	TRUE	igd	2	29100642	0.0017	1.5e-08	690038	ieu-b-40	body mass index || id:ieu-b-40	TRUE	reported	igd	2	TRUE
rs4414033	A	G	A	G	0.0129	0.00390851	0.627	0.623285	FALSE	FALSE	FALSE	ebi-a-GCST90013410	1	156406853	0.0113667	392871	0.73	Basal cell carcinoma || id:ebi-a-GCST90013410	Basal cell carcinoma	Basal cell carcinoma || ||	TRUE	igd	1	156406853	0.0018	1.39991e-12	672697	ieu-b-40	body mass index || id:ieu-b-40	TRUE	reported	igd	2	TRUE
rs4430672	C	T	C	T	-0.0127	0.0101838	0.8004	0.801698	FALSE	FALSE	FALSE	ebi-a-GCST90013410	14	63094407	0.0136647	392871	0.46	Basal cell carcinoma || id:ebi-a-GCST90013410	Basal cell carcinoma	Basal cell carcinoma || ||	TRUE	igd	14	63094407	0.0022	3.89996e-09	691400	ieu-b-40	body mass index || id:ieu-b-40	TRUE	reported	igd	2	TRUE
rs4482463	A	C	A	C	-0.0331	0.00870492	0.9213	0.924891	FALSE	FALSE	FALSE	ebi-a-GCST90013410	2	205375909	0.0206748	392871	0.67	Basal cell carcinoma || id:ebi-a-GCST90013410	Basal cell carcinoma	Basal cell carcinoma || ||	TRUE	igd	2	205375909	0.0033	2.80027e-23	635414	ieu-b-40	body mass index || id:ieu-b-40	TRUE	reported	igd	2	TRUE
rs4516268	A	C	A	C	-0.0217	-0.0223322	0.1925	0.192509	FALSE	FALSE	FALSE	ebi-a-GCST90013410	17	1846831	0.0138999	392871	0.11	Basal cell carcinoma || id:ebi-a-GCST90013410	Basal cell carcinoma	Basal cell carcinoma || ||	TRUE	igd	17	1846831	0.0021	5.19996e-25	786617	ieu-b-40	body mass index || id:ieu-b-40	TRUE	reported	igd	2	TRUE
rs4518345	A	G	A	G	-0.0117	-0.0245245	0.2842	0.281596	FALSE	FALSE	FALSE	ebi-a-GCST90013410	5	27185904	0.0121699	392871	0.0439997	Basal cell carcinoma || id:ebi-a-GCST90013410	Basal cell carcinoma	Basal cell carcinoma || ||	TRUE	igd	5	27185904	0.0019	1e-09	688609	ieu-b-40	body mass index || id:ieu-b-40	TRUE	reported	igd	2	TRUE
rs4556997	A	C	A	C	0.0197	0.0363247	0.1349	0.13352	FALSE	FALSE	FALSE	ebi-a-GCST90013410	2	100814858	0.0157929	392871	0.021	Basal cell carcinoma || id:ebi-a-GCST90013410	Basal cell carcinoma	Basal cell carcinoma || ||	TRUE	igd	2	100814858	0.0024	6.90081e-17	792972	ieu-b-40	body mass index || id:ieu-b-40	TRUE	reported	igd	2	TRUE
rs4589691	G	C	G	C	0.0141	-0.00503746	0.1579	0.150262	FALSE	TRUE	FALSE	ebi-a-GCST90013410	2	144051398	0.0152736	392871	0.74	Basal cell carcinoma || id:ebi-a-GCST90013410	Basal cell carcinoma	Basal cell carcinoma || ||	TRUE	igd	2	144051398	0.0024	4.70002e-09	688253	ieu-b-40	body mass index || id:ieu-b-40	TRUE	reported	igd	2	TRUE
rs4639527	G	A	G	A	0.0172	0.0111225	0.3012	0.308387	FALSE	FALSE	FALSE	ebi-a-GCST90013410	2	416815	0.0117253	392871	0.34	Basal cell carcinoma || id:ebi-a-GCST90013410	Basal cell carcinoma	Basal cell carcinoma || ||	TRUE	igd	2	416815	0.0019	3.29989e-20	691706	ieu-b-40	body mass index || id:ieu-b-40	TRUE	reported	igd	2	TRUE
rs4653017	T	C	T	C	0.0122	0.00314308	0.6818	0.683858	FALSE	FALSE	FALSE	ebi-a-GCST90013410	1	33776728	0.011719	392871	0.79	Basal cell carcinoma || id:ebi-a-GCST90013410	Basal cell carcinoma	Basal cell carcinoma || ||	TRUE	igd	1	33776728	0.0018	4.49987e-11	686378	ieu-b-40	body mass index || id:ieu-b-40	TRUE	reported	igd	2	TRUE
rs4660443	T	C	T	C	0.0164	0.0304792	0.2218	0.213968	FALSE	FALSE	FALSE	ebi-a-GCST90013410	1	39591779	0.0131383	392871	0.02	Basal cell carcinoma || id:ebi-a-GCST90013410	Basal cell carcinoma	Basal cell carcinoma || ||	TRUE	igd	1	39591779	0.0021	6.79986e-15	687234	ieu-b-40	body mass index || id:ieu-b-40	TRUE	reported	igd	2	TRUE
rs4671328	G	T	G	T	-0.0219	0.00761024	0.5533	0.552093	FALSE	FALSE	FALSE	ebi-a-GCST90013410	2	58935282	0.0110589	392871	0.49	Basal cell carcinoma || id:ebi-a-GCST90013410	Basal cell carcinoma	Basal cell carcinoma || ||	TRUE	igd	2	58935282	0.0017	2.19989e-36	679487	ieu-b-40	body mass index || id:ieu-b-40	TRUE	reported	igd	2	TRUE
rs4722398	T	C	T	C	0.0158	0.00345748	0.1336	0.135597	FALSE	FALSE	FALSE	ebi-a-GCST90013410	7	3125220	0.0157986	392871	0.83	Basal cell carcinoma || id:ebi-a-GCST90013410	Basal cell carcinoma	Basal cell carcinoma || ||	TRUE	igd	7	3125220	0.0025	3.59998e-10	692509	ieu-b-40	body mass index || id:ieu-b-40	TRUE	reported	igd	2	TRUE
rs4740619	C	T	C	T	-0.0186	-0.00532525	0.4521	0.448608	FALSE	FALSE	FALSE	ebi-a-GCST90013410	9	15634326	0.0109182	392871	0.630001	Basal cell carcinoma || id:ebi-a-GCST90013410	Basal cell carcinoma	Basal cell carcinoma || ||	TRUE	igd	9	15634326	0.0016	2.29985e-30	794491	ieu-b-40	body mass index || id:ieu-b-40	TRUE	reported	igd	2	TRUE
rs4757144	A	G	A	G	0.0169	0.0113774	0.5878	0.59145	FALSE	FALSE	FALSE	ebi-a-GCST90013410	11	13331226	0.0110751	392871	0.3	Basal cell carcinoma || id:ebi-a-GCST90013410	Basal cell carcinoma	Basal cell carcinoma || ||	TRUE	igd	11	13331226	0.0018	5.60015e-22	690082	ieu-b-40	body mass index || id:ieu-b-40	TRUE	reported	igd	2	TRUE
rs4783830	A	G	A	G	-0.0105	0.0295814	0.3074	0.305161	FALSE	FALSE	FALSE	ebi-a-GCST90013410	16	54255346	0.0117398	392871	0.012	Basal cell carcinoma || id:ebi-a-GCST90013410	Basal cell carcinoma	Basal cell carcinoma || ||	TRUE	igd	16	54255346	0.0019	2.39999e-08	675527	ieu-b-40	body mass index || id:ieu-b-40	TRUE	reported	igd	2	TRUE
rs4786903	G	A	G	A	0.0125	-0.0253102	0.7368	0.733391	FALSE	FALSE	FALSE	ebi-a-GCST90013410	16	6697104	0.0123318	392871	0.04	Basal cell carcinoma || id:ebi-a-GCST90013410	Basal cell carcinoma	Basal cell carcinoma || ||	TRUE	igd	16	6697104	0.002	3.50002e-10	680139	ieu-b-40	body mass index || id:ieu-b-40	TRUE	reported	igd	2	TRUE
rs4800191	C	G	C	G	0.0103	-0.0211636	0.6369	0.642869	FALSE	TRUE	FALSE	ebi-a-GCST90013410	18	22461398	0.0113945	392871	0.0629999	Basal cell carcinoma || id:ebi-a-GCST90013410	Basal cell carcinoma	Basal cell carcinoma || ||	TRUE	igd	18	22461398	0.0017	2.5e-09	785353	ieu-b-40	body mass index || id:ieu-b-40	TRUE	reported	igd	2	TRUE
rs4813619	T	G	T	G	-0.0108	-0.0116508	0.5101	0.509354	FALSE	FALSE	FALSE	ebi-a-GCST90013410	20	2815715	0.0110313	392871	0.29	Basal cell carcinoma || id:ebi-a-GCST90013410	Basal cell carcinoma	Basal cell carcinoma || ||	TRUE	igd	20	2815715	0.0018	2.30001e-09	622760	ieu-b-40	body mass index || id:ieu-b-40	TRUE	reported	igd	2	TRUE
rs4818225	G	A	G	A	0.0117	0.00296685	0.6606	0.662946	FALSE	FALSE	FALSE	ebi-a-GCST90013410	21	42629895	0.0115282	392871	0.8	Basal cell carcinoma || id:ebi-a-GCST90013410	Basal cell carcinoma	Basal cell carcinoma || ||	TRUE	igd	21	42629895	0.0018	2.30001e-10	688274	ieu-b-40	body mass index || id:ieu-b-40	TRUE	reported	igd	2	TRUE
rs4820408	G	T	G	T	-0.0151	0.00491677	0.592	0.5988	FALSE	FALSE	FALSE	ebi-a-GCST90013410	22	40604945	0.0110691	392871	0.66	Basal cell carcinoma || id:ebi-a-GCST90013410	Basal cell carcinoma	Basal cell carcinoma || ||	TRUE	igd	22	40604945	0.0017	2.09991e-19	794185	ieu-b-40	body mass index || id:ieu-b-40	TRUE	reported	igd	2	TRUE
rs4842491	T	C	T	C	0.0098	-0.0217981	0.7138	0.713638	FALSE	FALSE	FALSE	ebi-a-GCST90013410	12	89905537	0.0119427	392871	0.0680002	Basal cell carcinoma || id:ebi-a-GCST90013410	Basal cell carcinoma	Basal cell carcinoma || ||	TRUE	igd	12	89905537	0.0018	4e-08	795312	ieu-b-40	body mass index || id:ieu-b-40	TRUE	reported	igd	2	TRUE
rs4851029	G	T	G	T	0.0121	0.0044251	0.5247	0.527511	FALSE	FALSE	FALSE	ebi-a-GCST90013410	2	104159785	0.0108945	392871	0.68	Basal cell carcinoma || id:ebi-a-GCST90013410	Basal cell carcinoma	Basal cell carcinoma || ||	TRUE	igd	2	104159785	0.0017	1.69981e-12	689752	ieu-b-40	body mass index || id:ieu-b-40	TRUE	reported	igd	2	TRUE
rs4858193	C	T	C	T	-0.0129	0.0216107	0.2779	0.276216	FALSE	FALSE	FALSE	ebi-a-GCST90013410	3	20441050	0.012141	392871	0.0749998	Basal cell carcinoma || id:ebi-a-GCST90013410	Basal cell carcinoma	Basal cell carcinoma || ||	TRUE	igd	3	20441050	0.0019	1.59993e-11	686850	ieu-b-40	body mass index || id:ieu-b-40	TRUE	reported	igd	2	TRUE
rs486359	C	G	C	G	0.0112	0.00188987	0.4853	0.473385	FALSE	TRUE	TRUE	ebi-a-GCST90013410	6	160774441	0.0109141	392871	0.86	Basal cell carcinoma || id:ebi-a-GCST90013410	Basal cell carcinoma	Basal cell carcinoma || ||	TRUE	igd	6	160774441	0.0017	1.59993e-11	770999	ieu-b-40	body mass index || id:ieu-b-40	TRUE	reported	igd	2	FALSE
rs4864201	C	T	C	T	-0.0141	0.00507078	0.6469	0.653026	FALSE	FALSE	FALSE	ebi-a-GCST90013410	4	130731284	0.0113914	392871	0.66	Basal cell carcinoma || id:ebi-a-GCST90013410	Basal cell carcinoma	Basal cell carcinoma || ||	TRUE	igd	4	130731284	0.0017	1.50003e-16	795263	ieu-b-40	body mass index || id:ieu-b-40	TRUE	reported	igd	2	TRUE
rs4880341	T	C	T	C	-0.0118	0.0145025	0.5606	0.576989	FALSE	FALSE	FALSE	ebi-a-GCST90013410	10	133992689	0.0110093	392871	0.19	Basal cell carcinoma || id:ebi-a-GCST90013410	Basal cell carcinoma	Basal cell carcinoma || ||	TRUE	igd	10	133992689	0.0017	1.10002e-11	689012	ieu-b-40	body mass index || id:ieu-b-40	TRUE	reported	igd	2	TRUE
rs4906908	G	T	G	T	0.0103	0.00454271	0.5253	0.524297	FALSE	FALSE	FALSE	ebi-a-GCST90013410	15	27040082	0.0108648	392871	0.68	Basal cell carcinoma || id:ebi-a-GCST90013410	Basal cell carcinoma	Basal cell carcinoma || ||	TRUE	igd	15	27040082	0.0017	2.5e-09	691345	ieu-b-40	body mass index || id:ieu-b-40	TRUE	reported	igd	2	TRUE
rs491711	C	A	C	A	-0.0115	0.00394724	0.316	0.309603	FALSE	FALSE	FALSE	ebi-a-GCST90013410	11	28742220	0.0118269	392871	0.74	Basal cell carcinoma || id:ebi-a-GCST90013410	Basal cell carcinoma	Basal cell carcinoma || ||	TRUE	igd	11	28742220	0.0019	1.09999e-09	685113	ieu-b-40	body mass index || id:ieu-b-40	TRUE	reported	igd	2	TRUE
rs4929923	C	T	C	T	0.0181	0.0237337	0.6376	0.645703	FALSE	FALSE	FALSE	ebi-a-GCST90013410	11	8639200	0.0113707	392871	0.0369999	Basal cell carcinoma || id:ebi-a-GCST90013410	Basal cell carcinoma	Basal cell carcinoma || ||	TRUE	igd	11	8639200	0.0017	7.19946e-27	794933	ieu-b-40	body mass index || id:ieu-b-40	TRUE	reported	igd	2	TRUE
rs4936175	C	T	C	T	0.0122	-0.00356726	0.4445	0.44356	FALSE	FALSE	FALSE	ebi-a-GCST90013410	11	132641959	0.0109147	392871	0.74	Basal cell carcinoma || id:ebi-a-GCST90013410	Basal cell carcinoma	Basal cell carcinoma || ||	TRUE	igd	11	132641959	0.0017	1.39991e-12	692569	ieu-b-40	body mass index || id:ieu-b-40	TRUE	reported	igd	2	TRUE
rs4937870	G	A	G	A	-0.0109	0.0250569	0.3172	0.309326	FALSE	FALSE	FALSE	ebi-a-GCST90013410	11	112826709	0.0118036	392871	0.0340001	Basal cell carcinoma || id:ebi-a-GCST90013410	Basal cell carcinoma	Basal cell carcinoma || ||	TRUE	igd	11	112826709	0.0019	8.79995e-09	683154	ieu-b-40	body mass index || id:ieu-b-40	TRUE	reported	igd	2	TRUE
rs4952843	G	A	G	A	-0.0131	-0.000134901	0.3807	0.392847	FALSE	FALSE	FALSE	ebi-a-GCST90013410	2	46957845	0.0110941	392871	0.99	Basal cell carcinoma || id:ebi-a-GCST90013410	Basal cell carcinoma	Basal cell carcinoma || ||	TRUE	igd	2	46957845	0.0018	6.79986e-14	692482	ieu-b-40	body mass index || id:ieu-b-40	TRUE	reported	igd	2	TRUE
rs4954638	C	A	C	A	-0.0118	-0.00128241	0.2492	0.239266	FALSE	FALSE	FALSE	ebi-a-GCST90013410	2	137435455	0.0127621	392871	0.92	Basal cell carcinoma || id:ebi-a-GCST90013410	Basal cell carcinoma	Basal cell carcinoma || ||	TRUE	igd	2	137435455	0.002	2.90001e-09	689971	ieu-b-40	body mass index || id:ieu-b-40	TRUE	reported	igd	2	TRUE
rs4968656	G	A	G	A	0.0116	-0.0188331	0.3216	0.314645	FALSE	FALSE	FALSE	ebi-a-GCST90013410	17	61616959	0.0119551	392871	0.12	Basal cell carcinoma || id:ebi-a-GCST90013410	Basal cell carcinoma	Basal cell carcinoma || ||	TRUE	igd	17	61616959	0.0019	8.19993e-10	675153	ieu-b-40	body mass index || id:ieu-b-40	TRUE	reported	igd	2	TRUE
rs4981693	A	G	A	G	0.0206	-0.0265573	0.771	0.77393	FALSE	FALSE	FALSE	ebi-a-GCST90013410	14	29680331	0.0129284	392871	0.04	Basal cell carcinoma || id:ebi-a-GCST90013410	Basal cell carcinoma	Basal cell carcinoma || ||	TRUE	igd	14	29680331	0.002	6.90081e-24	689120	ieu-b-40	body mass index || id:ieu-b-40	TRUE	reported	igd	2	TRUE
rs4986044	T	C	T	C	-0.0164	-0.000233488	0.4687	0.453259	FALSE	FALSE	FALSE	ebi-a-GCST90013410	17	21261560	0.0109484	392871	0.98	Basal cell carcinoma || id:ebi-a-GCST90013410	Basal cell carcinoma	Basal cell carcinoma || ||	TRUE	igd	17	21261560	0.0016	3.29989e-23	787219	ieu-b-40	body mass index || id:ieu-b-40	TRUE	reported	igd	2	TRUE
rs538579	C	G	C	G	0.0137	0.00914593	0.3228	0.314095	FALSE	TRUE	FALSE	ebi-a-GCST90013410	3	62711674	0.0117065	392871	0.43	Basal cell carcinoma || id:ebi-a-GCST90013410	Basal cell carcinoma	Basal cell carcinoma || ||	TRUE	igd	3	62711674	0.0019	1.29987e-13	688452	ieu-b-40	body mass index || id:ieu-b-40	TRUE	reported	igd	2	TRUE
rs543874	G	A	G	A	0.0475	0.0294075	0.1952	0.206238	FALSE	FALSE	FALSE	ebi-a-GCST90013410	1	177889480	0.0133003	392871	0.0269998	Basal cell carcinoma || id:ebi-a-GCST90013410	Basal cell carcinoma	Basal cell carcinoma || ||	TRUE	igd	1	177889480	0.002	1.1995e-122	795504	ieu-b-40	body mass index || id:ieu-b-40	TRUE	reported	igd	2	TRUE
rs559231	T	G	T	G	0.0135	-0.0101308	0.3956	0.391469	FALSE	FALSE	FALSE	ebi-a-GCST90013410	18	39644247	0.0112129	392871	0.37	Basal cell carcinoma || id:ebi-a-GCST90013410	Basal cell carcinoma	Basal cell carcinoma || ||	TRUE	igd	18	39644247	0.0018	2.39994e-14	685154	ieu-b-40	body mass index || id:ieu-b-40	TRUE	reported	igd	2	TRUE
rs577525	C	T	C	T	0.0166	0.000936826	0.5676	0.562959	FALSE	FALSE	FALSE	ebi-a-GCST90013410	10	99769388	0.0109532	392871	0.93	Basal cell carcinoma || id:ebi-a-GCST90013410	Basal cell carcinoma	Basal cell carcinoma || ||	TRUE	igd	10	99769388	0.0017	9.70063e-22	690616	ieu-b-40	body mass index || id:ieu-b-40	TRUE	reported	igd	2	TRUE
rs592483	T	C	T	C	-0.0147	0.0185852	0.5716	0.578186	FALSE	FALSE	FALSE	ebi-a-GCST90013410	11	69445173	0.0110962	392871	0.0940005	Basal cell carcinoma || id:ebi-a-GCST90013410	Basal cell carcinoma	Basal cell carcinoma || ||	TRUE	igd	11	69445173	0.0017	1.99986e-18	781871	ieu-b-40	body mass index || id:ieu-b-40	TRUE	reported	igd	2	TRUE
rs6011457	A	T	A	T	-0.0116	0.00627653	0.4975	0.497994	FALSE	TRUE	TRUE	ebi-a-GCST90013410	20	61530915	0.0108768	392871	0.56	Basal cell carcinoma || id:ebi-a-GCST90013410	Basal cell carcinoma	Basal cell carcinoma || ||	TRUE	igd	20	61530915	0.0017	2.70023e-11	690692	ieu-b-40	body mass index || id:ieu-b-40	TRUE	reported	igd	2	FALSE
rs6050446	G	A	G	A	0.0343	-0.064453	0.97001	0.96811	FALSE	FALSE	FALSE	ebi-a-GCST90013410	20	25195509	0.0300575	392871	0.032	Basal cell carcinoma || id:ebi-a-GCST90013410	Basal cell carcinoma	Basal cell carcinoma || ||	TRUE	igd	20	25195509	0.0047	4.40048e-13	766287	ieu-b-40	body mass index || id:ieu-b-40	TRUE	reported	igd	2	TRUE
rs6235	G	C	G	C	0.0175	0.00181417	0.2702	0.268087	FALSE	TRUE	FALSE	ebi-a-GCST90013410	5	95728898	0.0122374	392871	0.88	Basal cell carcinoma || id:ebi-a-GCST90013410	Basal cell carcinoma	Basal cell carcinoma || ||	TRUE	igd	5	95728898	0.0019	1.50003e-19	691708	ieu-b-40	body mass index || id:ieu-b-40	TRUE	reported	igd	2	TRUE
rs6265	T	C	T	C	-0.0412	0.0138708	0.1951	0.188638	FALSE	FALSE	FALSE	ebi-a-GCST90013410	11	27679916	0.013821	392871	0.32	Basal cell carcinoma || id:ebi-a-GCST90013410	Basal cell carcinoma	Basal cell carcinoma || ||	TRUE	igd	11	27679916	0.0021	1e-86	795458	ieu-b-40	body mass index || id:ieu-b-40	TRUE	reported	igd	2	TRUE
rs6443750	C	T	C	T	0.0148	-0.0287482	0.8068	0.806803	FALSE	FALSE	FALSE	ebi-a-GCST90013410	3	181329682	0.013635	392871	0.0350002	Basal cell carcinoma || id:ebi-a-GCST90013410	Basal cell carcinoma	Basal cell carcinoma || ||	TRUE	igd	3	181329682	0.0021	3.19963e-12	776837	ieu-b-40	body mass index || id:ieu-b-40	TRUE	reported	igd	2	TRUE
rs6448587	C	A	C	A	-0.0167	0.0103223	0.1891	0.171175	FALSE	FALSE	FALSE	ebi-a-GCST90013410	4	28561990	0.0143909	392871	0.47	Basal cell carcinoma || id:ebi-a-GCST90013410	Basal cell carcinoma	Basal cell carcinoma || ||	TRUE	igd	4	28561990	0.0023	2.29985e-13	691097	ieu-b-40	body mass index || id:ieu-b-40	TRUE	reported	igd	2	TRUE
rs645040	T	G	T	G	0.0171	-0.0119128	0.7762	0.773382	FALSE	FALSE	FALSE	ebi-a-GCST90013410	3	135926622	0.0129074	392871	0.36	Basal cell carcinoma || id:ebi-a-GCST90013410	Basal cell carcinoma	Basal cell carcinoma || ||	TRUE	igd	3	135926622	0.002	2.49977e-18	795579	ieu-b-40	body mass index || id:ieu-b-40	TRUE	reported	igd	2	TRUE
rs6461115	G	A	G	A	-0.0144	0.0114609	0.2285	0.221081	FALSE	FALSE	FALSE	ebi-a-GCST90013410	7	2103668	0.0130751	392871	0.38	Basal cell carcinoma || id:ebi-a-GCST90013410	Basal cell carcinoma	Basal cell carcinoma || ||	TRUE	igd	7	2103668	0.0019	1.20005e-13	791735	ieu-b-40	body mass index || id:ieu-b-40	TRUE	reported	igd	2	TRUE
rs6471941	A	G	A	G	0.0156	0.00493027	0.1684	0.16708	FALSE	FALSE	FALSE	ebi-a-GCST90013410	8	62117973	0.0145268	392871	0.73	Basal cell carcinoma || id:ebi-a-GCST90013410	Basal cell carcinoma	Basal cell carcinoma || ||	TRUE	igd	8	62117973	0.0021	3.10027e-13	793986	ieu-b-40	body mass index || id:ieu-b-40	TRUE	reported	igd	2	TRUE
rs6500208	A	G	A	G	0.014	0.014294	0.2006	0.206553	FALSE	FALSE	FALSE	ebi-a-GCST90013410	16	49011249	0.0133769	392871	0.29	Basal cell carcinoma || id:ebi-a-GCST90013410	Basal cell carcinoma	Basal cell carcinoma || ||	TRUE	igd	16	49011249	0.002	4.10015e-12	781931	ieu-b-40	body mass index || id:ieu-b-40	TRUE	reported	igd	2	TRUE
rs6512302	C	G	C	G	0.0142	-0.029565	0.7511	0.743614	FALSE	TRUE	FALSE	ebi-a-GCST90013410	20	62691550	0.0124326	392871	0.017	Basal cell carcinoma || id:ebi-a-GCST90013410	Basal cell carcinoma	Basal cell carcinoma || ||	TRUE	igd	20	62691550	0.002	2.09991e-12	686053	ieu-b-40	body mass index || id:ieu-b-40	TRUE	reported	igd	2	TRUE
rs6545714	A	G	A	G	-0.0191	0.00470143	0.6139	0.601412	FALSE	FALSE	FALSE	ebi-a-GCST90013410	2	59307725	0.0111097	392871	0.67	Basal cell carcinoma || id:ebi-a-GCST90013410	Basal cell carcinoma	Basal cell carcinoma || ||	TRUE	igd	2	59307725	0.0017	9.09913e-31	793368	ieu-b-40	body mass index || id:ieu-b-40	TRUE	reported	igd	2	TRUE
rs6556301	T	G	T	G	-0.0111	0.0037087	0.3596	0.369407	FALSE	FALSE	FALSE	ebi-a-GCST90013410	5	176527577	0.0113962	392871	0.74	Basal cell carcinoma || id:ebi-a-GCST90013410	Basal cell carcinoma	Basal cell carcinoma || ||	TRUE	igd	5	176527577	0.0018	4.09996e-10	734744	ieu-b-40	body mass index || id:ieu-b-40	TRUE	reported	igd	2	TRUE
rs6561943	T	C	T	C	0.0119	-0.00625439	0.2595	0.256696	FALSE	FALSE	FALSE	ebi-a-GCST90013410	13	58356761	0.0124489	392871	0.62	Basal cell carcinoma || id:ebi-a-GCST90013410	Basal cell carcinoma	Basal cell carcinoma || ||	TRUE	igd	13	58356761	0.0019	4.20001e-10	793951	ieu-b-40	body mass index || id:ieu-b-40	TRUE	reported	igd	2	TRUE
rs657452	G	A	G	A	-0.0188	0.00682678	0.6216	0.609451	FALSE	FALSE	FALSE	ebi-a-GCST90013410	1	49589847	0.0111843	392871	0.54	Basal cell carcinoma || id:ebi-a-GCST90013410	Basal cell carcinoma	Basal cell carcinoma || ||	TRUE	igd	1	49589847	0.0017	7.19946e-29	767846	ieu-b-40	body mass index || id:ieu-b-40	TRUE	reported	igd	2	TRUE
rs6587552	G	A	G	A	-0.0173	0.0259923	0.7591	0.769274	FALSE	FALSE	FALSE	ebi-a-GCST90013410	1	151018861	0.0129631	392871	0.0449997	Basal cell carcinoma || id:ebi-a-GCST90013410	Basal cell carcinoma	Basal cell carcinoma || ||	TRUE	igd	1	151018861	0.002	1.59993e-17	689723	ieu-b-40	body mass index || id:ieu-b-40	TRUE	reported	igd	2	TRUE
rs6591407	A	C	A	C	-0.0118	0.0154821	0.1861	0.184259	FALSE	FALSE	FALSE	ebi-a-GCST90013410	11	56914157	0.0139723	392871	0.27	Basal cell carcinoma || id:ebi-a-GCST90013410	Basal cell carcinoma	Basal cell carcinoma || ||	TRUE	igd	11	56914157	0.0021	1.89998e-08	794246	ieu-b-40	body mass index || id:ieu-b-40	TRUE	reported	igd	2	TRUE
rs6593688	G	A	G	A	0.0137	-0.000256481	0.3733	0.382433	FALSE	FALSE	FALSE	ebi-a-GCST90013410	1	96322205	0.0111596	392871	0.98	Basal cell carcinoma || id:ebi-a-GCST90013410	Basal cell carcinoma	Basal cell carcinoma || ||	TRUE	igd	1	96322205	0.0018	8.60003e-15	691779	ieu-b-40	body mass index || id:ieu-b-40	TRUE	reported	igd	2	TRUE
rs6595205	G	C	G	C	-0.0114	0.012518	0.5305	0.536603	FALSE	TRUE	TRUE	ebi-a-GCST90013410	5	119372533	0.0108893	392871	0.25	Basal cell carcinoma || id:ebi-a-GCST90013410	Basal cell carcinoma	Basal cell carcinoma || ||	TRUE	igd	5	119372533	0.0016	1.99986e-12	794525	ieu-b-40	body mass index || id:ieu-b-40	TRUE	reported	igd	2	FALSE
rs663129	A	G	A	G	0.0545	-0.0235257	0.2301	0.233036	FALSE	FALSE	FALSE	ebi-a-GCST90013410	18	57838401	0.0128977	392871	0.0680002	Basal cell carcinoma || id:ebi-a-GCST90013410	Basal cell carcinoma	Basal cell carcinoma || ||	TRUE	igd	18	57838401	0.0019	1.59956e-178	788948	ieu-b-40	body mass index || id:ieu-b-40	TRUE	reported	igd	2	TRUE
rs6692586	G	A	G	A	-0.0192	0.0297193	0.832	0.835444	FALSE	FALSE	FALSE	ebi-a-GCST90013410	1	23299906	0.0147725	392871	0.0439997	Basal cell carcinoma || id:ebi-a-GCST90013410	Basal cell carcinoma	Basal cell carcinoma || ||	TRUE	igd	1	23299906	0.0023	1.10002e-16	690921	ieu-b-40	body mass index || id:ieu-b-40	TRUE	reported	igd	2	TRUE
rs6712	C	G	C	G	0.0138	0.0136887	0.1368	0.132012	FALSE	TRUE	FALSE	ebi-a-GCST90013410	22	50637922	0.0159985	392871	0.39	Basal cell carcinoma || id:ebi-a-GCST90013410	Basal cell carcinoma	Basal cell carcinoma || ||	TRUE	igd	22	50637922	0.0025	4.39997e-08	688469	ieu-b-40	body mass index || id:ieu-b-40	TRUE	reported	igd	2	TRUE
rs6764533	A	G	A	G	0.0116	-0.0150199	0.359	0.357955	FALSE	FALSE	FALSE	ebi-a-GCST90013410	3	196088464	0.0113493	392871	0.19	Basal cell carcinoma || id:ebi-a-GCST90013410	Basal cell carcinoma	Basal cell carcinoma || ||	TRUE	igd	3	196088464	0.0018	1.40001e-10	690832	ieu-b-40	body mass index || id:ieu-b-40	TRUE	reported	igd	2	TRUE
rs6772756	G	A	G	A	-0.0104	0.0133144	0.3372	0.326887	FALSE	FALSE	FALSE	ebi-a-GCST90013410	3	182312152	0.0116622	392871	0.25	Basal cell carcinoma || id:ebi-a-GCST90013410	Basal cell carcinoma	Basal cell carcinoma || ||	TRUE	igd	3	182312152	0.0019	4e-08	681709	ieu-b-40	body mass index || id:ieu-b-40	TRUE	reported	igd	2	TRUE
rs6785245	C	T	C	T	0.0132	0.0168581	0.3969	0.400195	FALSE	FALSE	FALSE	ebi-a-GCST90013410	3	82647990	0.0110391	392871	0.13	Basal cell carcinoma || id:ebi-a-GCST90013410	Basal cell carcinoma	Basal cell carcinoma || ||	TRUE	igd	3	82647990	0.0017	4.00037e-14	692250	ieu-b-40	body mass index || id:ieu-b-40	TRUE	reported	igd	2	TRUE
rs6804842	G	A	G	A	0.0156	-0.002984	0.572	0.573699	FALSE	FALSE	FALSE	ebi-a-GCST90013410	3	25106437	0.0110269	392871	0.79	Basal cell carcinoma || id:ebi-a-GCST90013410	Basal cell carcinoma	Basal cell carcinoma || ||	TRUE	igd	3	25106437	0.0017	3.59998e-21	789179	ieu-b-40	body mass index || id:ieu-b-40	TRUE	reported	igd	2	TRUE
rs6815910	A	T	A	T	-0.0128	-0.00733292	0.5435	0.557234	FALSE	TRUE	TRUE	ebi-a-GCST90013410	4	55495793	0.0109365	392871	0.5	Basal cell carcinoma || id:ebi-a-GCST90013410	Basal cell carcinoma	Basal cell carcinoma || ||	TRUE	igd	4	55495793	0.0017	1.39991e-13	689263	ieu-b-40	body mass index || id:ieu-b-40	TRUE	reported	igd	2	FALSE
rs6841761	T	G	T	G	-0.0131	-0.014793	0.5252	0.538717	FALSE	FALSE	FALSE	ebi-a-GCST90013410	4	25423538	0.0109062	392871	0.17	Basal cell carcinoma || id:ebi-a-GCST90013410	Basal cell carcinoma	Basal cell carcinoma || ||	TRUE	igd	4	25423538	0.0016	6.4003e-16	793477	ieu-b-40	body mass index || id:ieu-b-40	TRUE	reported	igd	2	TRUE
rs685870	C	T	C	T	0.012	0.0282539	0.7035	0.702742	FALSE	FALSE	FALSE	ebi-a-GCST90013410	11	64111928	0.0119809	392871	0.0179999	Basal cell carcinoma || id:ebi-a-GCST90013410	Basal cell carcinoma	Basal cell carcinoma || ||	TRUE	igd	11	64111928	0.0019	2.39999e-10	688423	ieu-b-40	body mass index || id:ieu-b-40	TRUE	reported	igd	2	TRUE
rs6985109	A	G	A	G	-0.0177	-0.0235099	0.5338	0.542289	FALSE	FALSE	FALSE	ebi-a-GCST90013410	8	10761585	0.0108808	392871	0.0309999	Basal cell carcinoma || id:ebi-a-GCST90013410	Basal cell carcinoma	Basal cell carcinoma || ||	TRUE	igd	8	10761585	0.0017	1.50003e-26	793993	ieu-b-40	body mass index || id:ieu-b-40	TRUE	reported	igd	2	TRUE
rs7024334	G	T	G	T	-0.0138	0.0189919	0.7742	0.779948	FALSE	FALSE	FALSE	ebi-a-GCST90013410	9	109072075	0.0131669	392871	0.15	Basal cell carcinoma || id:ebi-a-GCST90013410	Basal cell carcinoma	Basal cell carcinoma || ||	TRUE	igd	9	109072075	0.002	3.10027e-12	782431	ieu-b-40	body mass index || id:ieu-b-40	TRUE	reported	igd	2	TRUE
rs7025938	G	C	G	C	0.0166	0.00154693	0.3187	0.313742	FALSE	TRUE	FALSE	ebi-a-GCST90013410	9	103088321	0.0116789	392871	0.89	Basal cell carcinoma || id:ebi-a-GCST90013410	Basal cell carcinoma	Basal cell carcinoma || ||	TRUE	igd	9	103088321	0.0019	3.69999e-19	691581	ieu-b-40	body mass index || id:ieu-b-40	TRUE	reported	igd	2	TRUE
rs7037266	A	C	A	C	-0.0112	0.00758377	0.3739	0.361516	FALSE	FALSE	FALSE	ebi-a-GCST90013410	9	6942940	0.0112792	392871	0.5	Basal cell carcinoma || id:ebi-a-GCST90013410	Basal cell carcinoma	Basal cell carcinoma || ||	TRUE	igd	9	6942940	0.0018	3.50002e-10	691603	ieu-b-40	body mass index || id:ieu-b-40	TRUE	reported	igd	2	TRUE
rs705217	G	T	G	T	-0.0102	-0.0244721	0.3652	0.368236	FALSE	FALSE	FALSE	ebi-a-GCST90013410	1	34581472	0.0113169	392871	0.0309999	Basal cell carcinoma || id:ebi-a-GCST90013410	Basal cell carcinoma	Basal cell carcinoma || ||	TRUE	igd	1	34581472	0.0018	9.29994e-09	688609	ieu-b-40	body mass index || id:ieu-b-40	TRUE	reported	igd	2	TRUE
rs705704	A	G	A	G	-0.0131	-0.0319226	0.3304	0.341831	FALSE	FALSE	FALSE	ebi-a-GCST90013410	12	56435412	0.0115097	392871	0.00549997	Basal cell carcinoma || id:ebi-a-GCST90013410	Basal cell carcinoma	Basal cell carcinoma || ||	TRUE	igd	12	56435412	0.0018	1.9002e-13	743597	ieu-b-40	body mass index || id:ieu-b-40	TRUE	reported	igd	2	TRUE
rs7084454	A	G	A	G	0.0193	0.0181747	0.335	0.321011	FALSE	FALSE	FALSE	ebi-a-GCST90013410	10	21821274	0.0116051	392871	0.12	Basal cell carcinoma || id:ebi-a-GCST90013410	Basal cell carcinoma	Basal cell carcinoma || ||	TRUE	igd	10	21821274	0.0019	4.00037e-25	678564	ieu-b-40	body mass index || id:ieu-b-40	TRUE	reported	igd	2	TRUE
rs709400	G	A	G	A	-0.015	-0.0265767	0.3818	0.373653	FALSE	FALSE	FALSE	ebi-a-GCST90013410	14	104149475	0.0112587	392871	0.0179999	Basal cell carcinoma || id:ebi-a-GCST90013410	Basal cell carcinoma	Basal cell carcinoma || ||	TRUE	igd	14	104149475	0.0017	4.60045e-19	795379	ieu-b-40	body mass index || id:ieu-b-40	TRUE	reported	igd	2	TRUE
rs7117238	A	G	A	G	-0.0131	-0.0138976	0.168	0.159473	FALSE	FALSE	FALSE	ebi-a-GCST90013410	11	78040259	0.0148851	392871	0.35	Basal cell carcinoma || id:ebi-a-GCST90013410	Basal cell carcinoma	Basal cell carcinoma || ||	TRUE	igd	11	78040259	0.0022	2.5e-09	788879	ieu-b-40	body mass index || id:ieu-b-40	TRUE	reported	igd	2	TRUE
rs7124681	A	C	A	C	0.0263	0.0130388	0.4133	0.409086	FALSE	FALSE	FALSE	ebi-a-GCST90013410	11	47529947	0.0109975	392871	0.24	Basal cell carcinoma || id:ebi-a-GCST90013410	Basal cell carcinoma	Basal cell carcinoma || ||	TRUE	igd	11	47529947	0.0016	3.19963e-58	795474	ieu-b-40	body mass index || id:ieu-b-40	TRUE	reported	igd	2	TRUE
rs7144011	T	G	T	G	0.0282	0.0249473	0.2136	0.221849	FALSE	FALSE	FALSE	ebi-a-GCST90013410	14	79940383	0.0129934	392871	0.0549997	Basal cell carcinoma || id:ebi-a-GCST90013410	Basal cell carcinoma	Basal cell carcinoma || ||	TRUE	igd	14	79940383	0.002	5.19996e-47	794117	ieu-b-40	body mass index || id:ieu-b-40	TRUE	reported	igd	2	TRUE
rs7148846	G	T	G	T	0.0124	0.00795948	0.1896	0.189914	FALSE	FALSE	FALSE	ebi-a-GCST90013410	14	40133821	0.0138396	392871	0.57	Basal cell carcinoma || id:ebi-a-GCST90013410	Basal cell carcinoma	Basal cell carcinoma || ||	TRUE	igd	14	40133821	0.0022	2.19999e-08	687940	ieu-b-40	body mass index || id:ieu-b-40	TRUE	reported	igd	2	TRUE
rs7172627	G	A	G	A	0.0117	-0.00102354	0.4719	0.465602	FALSE	FALSE	FALSE	ebi-a-GCST90013410	15	31877690	0.0109038	392871	0.93	Basal cell carcinoma || id:ebi-a-GCST90013410	Basal cell carcinoma	Basal cell carcinoma || ||	TRUE	igd	15	31877690	0.0017	1.10002e-11	690458	ieu-b-40	body mass index || id:ieu-b-40	TRUE	reported	igd	2	TRUE
rs7181498	C	T	C	T	-0.0163	0.00242994	0.6309	0.645318	FALSE	FALSE	FALSE	ebi-a-GCST90013410	15	95271404	0.0113668	392871	0.83	Basal cell carcinoma || id:ebi-a-GCST90013410	Basal cell carcinoma	Basal cell carcinoma || ||	TRUE	igd	15	95271404	0.0018	1e-19	690980	ieu-b-40	body mass index || id:ieu-b-40	TRUE	reported	igd	2	TRUE
rs7196720	C	T	C	T	-0.0129	0.0101723	0.5068	0.513269	FALSE	FALSE	FALSE	ebi-a-GCST90013410	16	24534662	0.0108718	392871	0.35	Basal cell carcinoma || id:ebi-a-GCST90013410	Basal cell carcinoma	Basal cell carcinoma || ||	TRUE	igd	16	24534662	0.0017	7.29962e-14	689863	ieu-b-40	body mass index || id:ieu-b-40	TRUE	reported	igd	2	TRUE
rs7206608	G	C	G	C	0.0132	-0.00220231	0.3146	0.321692	FALSE	TRUE	FALSE	ebi-a-GCST90013410	16	82872628	0.0116442	392871	0.85	Basal cell carcinoma || id:ebi-a-GCST90013410	Basal cell carcinoma	Basal cell carcinoma || ||	TRUE	igd	16	82872628	0.0019	1.29987e-12	689058	ieu-b-40	body mass index || id:ieu-b-40	TRUE	reported	igd	2	TRUE
rs7222349	A	G	A	G	0.0115	0.0281447	0.3441	0.341977	FALSE	FALSE	FALSE	ebi-a-GCST90013410	17	42304644	0.0113969	392871	0.0140001	Basal cell carcinoma || id:ebi-a-GCST90013410	Basal cell carcinoma	Basal cell carcinoma || ||	TRUE	igd	17	42304644	0.0018	3.29997e-10	692215	ieu-b-40	body mass index || id:ieu-b-40	TRUE	reported	igd	2	TRUE
rs7239575	C	T	C	T	-0.0202	0.0197663	0.4832	0.49166	FALSE	FALSE	FALSE	ebi-a-GCST90013410	18	21120035	0.010867	392871	0.0690001	Basal cell carcinoma || id:ebi-a-GCST90013410	Basal cell carcinoma	Basal cell carcinoma || ||	TRUE	igd	18	21120035	0.0017	7.39946e-32	692313	ieu-b-40	body mass index || id:ieu-b-40	TRUE	reported	igd	2	TRUE
rs7318817	T	C	T	C	-0.0155	0.00842965	0.6071	0.626767	FALSE	FALSE	FALSE	ebi-a-GCST90013410	13	28617708	0.0112271	392871	0.450001	Basal cell carcinoma || id:ebi-a-GCST90013410	Basal cell carcinoma	Basal cell carcinoma || ||	TRUE	igd	13	28617708	0.0018	2.70023e-18	691917	ieu-b-40	body mass index || id:ieu-b-40	TRUE	reported	igd	2	TRUE
rs7334078	C	T	C	T	-0.0121	0.00671425	0.2882	0.282205	FALSE	FALSE	FALSE	ebi-a-GCST90013410	13	99120484	0.0120639	392871	0.58	Basal cell carcinoma || id:ebi-a-GCST90013410	Basal cell carcinoma	Basal cell carcinoma || ||	TRUE	igd	13	99120484	0.0019	2.19999e-10	688374	ieu-b-40	body mass index || id:ieu-b-40	TRUE	reported	igd	2	TRUE
rs7358465	T	C	T	C	0.0103	-0.0208302	0.6781	0.680394	FALSE	FALSE	FALSE	ebi-a-GCST90013410	11	89990280	0.0116589	392871	0.0739997	Basal cell carcinoma || id:ebi-a-GCST90013410	Basal cell carcinoma	Basal cell carcinoma || ||	TRUE	igd	11	89990280	0.0019	2.99999e-08	686935	ieu-b-40	body mass index || id:ieu-b-40	TRUE	reported	igd	2	TRUE
rs7488867	T	C	T	C	-0.0204	0.0112641	0.2639	0.253635	FALSE	FALSE	FALSE	ebi-a-GCST90013410	12	103699685	0.0124592	392871	0.37	Basal cell carcinoma || id:ebi-a-GCST90013410	Basal cell carcinoma	Basal cell carcinoma || ||	TRUE	igd	12	103699685	0.002	8.4004e-24	635746	ieu-b-40	body mass index || id:ieu-b-40	TRUE	reported	igd	2	TRUE
rs7498665	G	A	G	A	0.0271	-0.020048	0.4038	0.400932	FALSE	FALSE	FALSE	ebi-a-GCST90013410	16	28883241	0.0111093	392871	0.0710003	Basal cell carcinoma || id:ebi-a-GCST90013410	Basal cell carcinoma	Basal cell carcinoma || ||	TRUE	igd	16	28883241	0.0017	5.60015e-60	790299	ieu-b-40	body mass index || id:ieu-b-40	TRUE	reported	igd	2	TRUE
rs7535528	A	G	A	G	-0.0152	0.0158513	0.3741	0.37066	FALSE	FALSE	FALSE	ebi-a-GCST90013410	1	2444414	0.0113242	392871	0.16	Basal cell carcinoma || id:ebi-a-GCST90013410	Basal cell carcinoma	Basal cell carcinoma || ||	TRUE	igd	1	2444414	0.0018	1.39991e-16	632868	ieu-b-40	body mass index || id:ieu-b-40	TRUE	reported	igd	2	TRUE
rs754635	G	C	G	C	0.0198	-0.0124385	0.8873	0.886835	FALSE	TRUE	FALSE	ebi-a-GCST90013410	3	42305131	0.0170417	392871	0.47	Basal cell carcinoma || id:ebi-a-GCST90013410	Basal cell carcinoma	Basal cell carcinoma || ||	TRUE	igd	3	42305131	0.0027	2.19989e-13	690346	ieu-b-40	body mass index || id:ieu-b-40	TRUE	reported	igd	2	TRUE
rs7550711	T	C	T	C	0.0649	-0.0109835	0.03058	0.0258508	FALSE	FALSE	FALSE	ebi-a-GCST90013410	1	110082886	0.034357	392871	0.75	Basal cell carcinoma || id:ebi-a-GCST90013410	Basal cell carcinoma	Basal cell carcinoma || ||	TRUE	igd	1	110082886	0.005	3.19963e-38	769184	ieu-b-40	body mass index || id:ieu-b-40	TRUE	reported	igd	2	TRUE
rs7551507	T	C	T	C	-0.0184	-0.0103285	0.5633	0.563037	FALSE	FALSE	FALSE	ebi-a-GCST90013410	1	74995225	0.0109324	392871	0.34	Basal cell carcinoma || id:ebi-a-GCST90013410	Basal cell carcinoma	Basal cell carcinoma || ||	TRUE	igd	1	74995225	0.0016	9.30037e-30	794579	ieu-b-40	body mass index || id:ieu-b-40	TRUE	reported	igd	2	TRUE
rs7557796	C	T	C	T	-0.016	0.0224284	0.6524	0.647804	FALSE	FALSE	FALSE	ebi-a-GCST90013410	2	86766153	0.0113838	392871	0.0490004	Basal cell carcinoma || id:ebi-a-GCST90013410	Basal cell carcinoma	Basal cell carcinoma || ||	TRUE	igd	2	86766153	0.0018	2.29985e-19	692414	ieu-b-40	body mass index || id:ieu-b-40	TRUE	reported	igd	2	TRUE
rs756717	A	G	A	G	-0.0148	0.00641391	0.3973	0.397321	FALSE	FALSE	FALSE	ebi-a-GCST90013410	16	72996162	0.011353	392871	0.57	Basal cell carcinoma || id:ebi-a-GCST90013410	Basal cell carcinoma	Basal cell carcinoma || ||	TRUE	igd	16	72996162	0.0017	5.40008e-18	771976	ieu-b-40	body mass index || id:ieu-b-40	TRUE	reported	igd	2	TRUE
rs7599312	A	G	A	G	-0.0186	-0.00238919	0.2652	0.264151	FALSE	FALSE	FALSE	ebi-a-GCST90013410	2	213413231	0.0124868	392871	0.85	Basal cell carcinoma || id:ebi-a-GCST90013410	Basal cell carcinoma	Basal cell carcinoma || ||	TRUE	igd	2	213413231	0.0019	6.90081e-24	780823	ieu-b-40	body mass index || id:ieu-b-40	TRUE	reported	igd	2	TRUE
rs7615297	G	C	G	C	-0.0149	0.0306919	0.1465	0.150613	FALSE	TRUE	FALSE	ebi-a-GCST90013410	3	156299313	0.0150296	392871	0.0409996	Basal cell carcinoma || id:ebi-a-GCST90013410	Basal cell carcinoma	Basal cell carcinoma || ||	TRUE	igd	3	156299313	0.0024	5.69994e-10	689710	ieu-b-40	body mass index || id:ieu-b-40	TRUE	reported	igd	2	TRUE
rs7626079	T	C	T	C	0.011	0.00302046	0.3434	0.339155	FALSE	FALSE	FALSE	ebi-a-GCST90013410	3	66427259	0.0114571	392871	0.79	Basal cell carcinoma || id:ebi-a-GCST90013410	Basal cell carcinoma	Basal cell carcinoma || ||	TRUE	igd	3	66427259	0.0018	1.6e-09	692571	ieu-b-40	body mass index || id:ieu-b-40	TRUE	reported	igd	2	TRUE
rs7637852	G	A	G	A	-0.0139	-0.00684415	0.6951	0.70338	FALSE	FALSE	FALSE	ebi-a-GCST90013410	3	44041777	0.011861	392871	0.56	Basal cell carcinoma || id:ebi-a-GCST90013410	Basal cell carcinoma	Basal cell carcinoma || ||	TRUE	igd	3	44041777	0.0019	1.69981e-13	691815	ieu-b-40	body mass index || id:ieu-b-40	TRUE	reported	igd	2	TRUE
rs7640424	T	C	T	C	-0.0136	-0.0103732	0.2969	0.311624	FALSE	FALSE	FALSE	ebi-a-GCST90013410	3	107820063	0.0117914	392871	0.38	Basal cell carcinoma || id:ebi-a-GCST90013410	Basal cell carcinoma	Basal cell carcinoma || ||	TRUE	igd	3	107820063	0.0018	2.29985e-14	790612	ieu-b-40	body mass index || id:ieu-b-40	TRUE	reported	igd	2	TRUE
rs765875	T	C	T	C	-0.0121	-0.00376965	0.4808	0.489298	FALSE	FALSE	FALSE	ebi-a-GCST90013410	6	143185683	0.0108508	392871	0.73	Basal cell carcinoma || id:ebi-a-GCST90013410	Basal cell carcinoma	Basal cell carcinoma || ||	TRUE	igd	6	143185683	0.0017	2.99985e-12	690961	ieu-b-40	body mass index || id:ieu-b-40	TRUE	reported	igd	2	TRUE
rs7683836	A	G	A	G	-0.0114	-0.00978831	0.5405	0.557666	FALSE	FALSE	FALSE	ebi-a-GCST90013410	4	180167906	0.0109634	392871	0.37	Basal cell carcinoma || id:ebi-a-GCST90013410	Basal cell carcinoma	Basal cell carcinoma || ||	TRUE	igd	4	180167906	0.0017	6.29941e-11	686968	ieu-b-40	body mass index || id:ieu-b-40	TRUE	reported	igd	2	TRUE
rs7685048	T	C	T	C	-0.0101	0.0304871	0.4654	0.461383	FALSE	FALSE	FALSE	ebi-a-GCST90013410	4	95027784	0.0108741	392871	0.0051	Basal cell carcinoma || id:ebi-a-GCST90013410	Basal cell carcinoma	Basal cell carcinoma || ||	TRUE	igd	4	95027784	0.0017	4.09996e-09	692398	ieu-b-40	body mass index || id:ieu-b-40	TRUE	reported	igd	2	TRUE
rs768840	A	G	A	G	0.0114	0.00213064	0.4183	0.4335	FALSE	FALSE	FALSE	ebi-a-GCST90013410	14	73143457	0.0111267	392871	0.85	Basal cell carcinoma || id:ebi-a-GCST90013410	Basal cell carcinoma	Basal cell carcinoma || ||	TRUE	igd	14	73143457	0.0018	2e-10	677485	ieu-b-40	body mass index || id:ieu-b-40	TRUE	reported	igd	2	TRUE
rs769449	A	G	A	G	-0.0254	-0.00688754	0.1161	0.125786	FALSE	FALSE	FALSE	ebi-a-GCST90013410	19	45410002	0.0164014	392871	0.67	Basal cell carcinoma || id:ebi-a-GCST90013410	Basal cell carcinoma	Basal cell carcinoma || ||	TRUE	igd	19	45410002	0.0027	2.29985e-20	566857	ieu-b-40	body mass index || id:ieu-b-40	TRUE	reported	igd	2	TRUE
rs7694732	G	A	G	A	-0.0099	-0.00295722	0.4378	0.439638	FALSE	FALSE	FALSE	ebi-a-GCST90013410	4	115124089	0.0109423	392871	0.79	Basal cell carcinoma || id:ebi-a-GCST90013410	Basal cell carcinoma	Basal cell carcinoma || ||	TRUE	igd	4	115124089	0.0017	8.70001e-09	690622	ieu-b-40	body mass index || id:ieu-b-40	TRUE	reported	igd	2	TRUE
rs7703576	C	T	C	T	0.0103	-0.00721861	0.2885	0.29563	FALSE	FALSE	FALSE	ebi-a-GCST90013410	5	144543996	0.0119186	392871	0.54	Basal cell carcinoma || id:ebi-a-GCST90013410	Basal cell carcinoma	Basal cell carcinoma || ||	TRUE	igd	5	144543996	0.0019	4.79999e-08	690818	ieu-b-40	body mass index || id:ieu-b-40	TRUE	reported	igd	2	TRUE
rs7704281	A	G	A	G	0.0271	0.0391895	0.04531	0.0392103	FALSE	FALSE	FALSE	ebi-a-GCST90013410	5	50591460	0.0275124	392871	0.15	Basal cell carcinoma || id:ebi-a-GCST90013410	Basal cell carcinoma	Basal cell carcinoma || ||	TRUE	igd	5	50591460	0.0041	6.4998e-11	788585	ieu-b-40	body mass index || id:ieu-b-40	TRUE	reported	igd	2	TRUE
rs7715256	T	G	T	G	-0.0166	0.00168558	0.5781	0.573261	FALSE	FALSE	FALSE	ebi-a-GCST90013410	5	153537893	0.0109563	392871	0.88	Basal cell carcinoma || id:ebi-a-GCST90013410	Basal cell carcinoma	Basal cell carcinoma || ||	TRUE	igd	5	153537893	0.0016	2.19989e-24	795302	ieu-b-40	body mass index || id:ieu-b-40	TRUE	reported	igd	2	TRUE
rs7724675	A	G	A	G	-0.0119	-0.0179127	0.2238	0.216075	FALSE	FALSE	FALSE	ebi-a-GCST90013410	5	130440010	0.0132407	392871	0.18	Basal cell carcinoma || id:ebi-a-GCST90013410	Basal cell carcinoma	Basal cell carcinoma || ||	TRUE	igd	5	130440010	0.0021	9.49992e-09	691968	ieu-b-40	body mass index || id:ieu-b-40	TRUE	reported	igd	2	TRUE
rs7730004	T	C	T	C	0.0148	0.000227614	0.6693	0.677784	FALSE	FALSE	FALSE	ebi-a-GCST90013410	5	43191033	0.0116256	392871	0.98	Basal cell carcinoma || id:ebi-a-GCST90013410	Basal cell carcinoma	Basal cell carcinoma || ||	TRUE	igd	5	43191033	0.0018	9.09913e-16	690164	ieu-b-40	body mass index || id:ieu-b-40	TRUE	reported	igd	2	TRUE
rs7730898	A	G	A	G	0.0168	-0.00819202	0.729	0.728751	FALSE	FALSE	FALSE	ebi-a-GCST90013410	5	170459675	0.0121811	392871	0.5	Basal cell carcinoma || id:ebi-a-GCST90013410	Basal cell carcinoma	Basal cell carcinoma || ||	TRUE	igd	5	170459675	0.0018	4.49987e-20	792975	ieu-b-40	body mass index || id:ieu-b-40	TRUE	reported	igd	2	TRUE
rs774246	G	A	G	A	0.0153	0.00709866	0.1444	0.145004	FALSE	FALSE	FALSE	ebi-a-GCST90013410	7	26990816	0.0155379	392871	0.649999	Basal cell carcinoma || id:ebi-a-GCST90013410	Basal cell carcinoma	Basal cell carcinoma || ||	TRUE	igd	7	26990816	0.0025	5.39995e-10	690818	ieu-b-40	body mass index || id:ieu-b-40	TRUE	reported	igd	2	TRUE
rs7761673	A	T	A	T	-0.0126	0.00341463	0.2058	0.219093	FALSE	TRUE	FALSE	ebi-a-GCST90013410	6	70357368	0.0131054	392871	0.79	Basal cell carcinoma || id:ebi-a-GCST90013410	Basal cell carcinoma	Basal cell carcinoma || ||	TRUE	igd	6	70357368	0.0021	1.89998e-09	691716	ieu-b-40	body mass index || id:ieu-b-40	TRUE	reported	igd	2	TRUE
rs7780752	C	T	C	T	0.0139	0.00468794	0.36	0.361019	FALSE	FALSE	FALSE	ebi-a-GCST90013410	7	93241640	0.0112698	392871	0.68	Basal cell carcinoma || id:ebi-a-GCST90013410	Basal cell carcinoma	Basal cell carcinoma || ||	TRUE	igd	7	93241640	0.0018	1e-14	690830	ieu-b-40	body mass index || id:ieu-b-40	TRUE	reported	igd	2	TRUE
rs7788008	A	G	A	G	-0.0157	0.0122185	0.4445	0.435214	FALSE	FALSE	FALSE	ebi-a-GCST90013410	7	112972483	0.0109473	392871	0.26	Basal cell carcinoma || id:ebi-a-GCST90013410	Basal cell carcinoma	Basal cell carcinoma || ||	TRUE	igd	7	112972483	0.0017	1.10002e-19	690410	ieu-b-40	body mass index || id:ieu-b-40	TRUE	reported	igd	2	TRUE
rs7811342	C	T	C	T	-0.0197	0.0228278	0.1058	0.0976076	FALSE	FALSE	FALSE	ebi-a-GCST90013410	7	138794618	0.0182103	392871	0.21	Basal cell carcinoma || id:ebi-a-GCST90013410	Basal cell carcinoma	Basal cell carcinoma || ||	TRUE	igd	7	138794618	0.0029	1.10002e-11	676265	ieu-b-40	body mass index || id:ieu-b-40	TRUE	reported	igd	2	TRUE
rs7819514	A	G	A	G	-0.0107	0.0155833	0.3216	0.335503	FALSE	FALSE	FALSE	ebi-a-GCST90013410	8	93204442	0.0115448	392871	0.18	Basal cell carcinoma || id:ebi-a-GCST90013410	Basal cell carcinoma	Basal cell carcinoma || ||	TRUE	igd	8	93204442	0.0018	5.69994e-09	684955	ieu-b-40	body mass index || id:ieu-b-40	TRUE	reported	igd	2	TRUE
rs7826312	C	T	C	T	0.0104	-0.0286448	0.5879	0.594461	FALSE	FALSE	FALSE	ebi-a-GCST90013410	8	32400115	0.0111329	392871	0.01	Basal cell carcinoma || id:ebi-a-GCST90013410	Basal cell carcinoma	Basal cell carcinoma || ||	TRUE	igd	8	32400115	0.0017	4.90004e-10	785343	ieu-b-40	body mass index || id:ieu-b-40	TRUE	reported	igd	2	TRUE
rs7844647	C	T	C	T	-0.0123	-0.000612621	0.2681	0.263971	FALSE	FALSE	FALSE	ebi-a-GCST90013410	8	34503776	0.012338	392871	0.96	Basal cell carcinoma || id:ebi-a-GCST90013410	Basal cell carcinoma	Basal cell carcinoma || ||	TRUE	igd	8	34503776	0.0018	2.80027e-11	793703	ieu-b-40	body mass index || id:ieu-b-40	TRUE	reported	igd	2	TRUE
rs7869771	C	A	C	A	-0.014	0.00369661	0.2647	0.278791	FALSE	FALSE	FALSE	ebi-a-GCST90013410	9	94180627	0.0120864	392871	0.760001	Basal cell carcinoma || id:ebi-a-GCST90013410	Basal cell carcinoma	Basal cell carcinoma || ||	TRUE	igd	9	94180627	0.0019	4.90004e-13	679436	ieu-b-40	body mass index || id:ieu-b-40	TRUE	reported	igd	2	TRUE
rs7871866	C	G	C	G	0.0187	0.0241947	0.1531	0.15067	FALSE	TRUE	FALSE	ebi-a-GCST90013410	9	131027982	0.0150926	392871	0.11	Basal cell carcinoma || id:ebi-a-GCST90013410	Basal cell carcinoma	Basal cell carcinoma || ||	TRUE	igd	9	131027982	0.0024	2.29985e-14	683494	ieu-b-40	body mass index || id:ieu-b-40	TRUE	reported	igd	2	TRUE
rs7899106	G	A	G	A	0.0331	0.0222363	0.04777	0.0493759	FALSE	FALSE	FALSE	ebi-a-GCST90013410	10	87410904	0.0248339	392871	0.37	Basal cell carcinoma || id:ebi-a-GCST90013410	Basal cell carcinoma	Basal cell carcinoma || ||	TRUE	igd	10	87410904	0.0037	1e-18	793689	ieu-b-40	body mass index || id:ieu-b-40	TRUE	reported	igd	2	TRUE
rs7903146	T	C	T	C	-0.0181	0.0192418	0.2912	0.289864	FALSE	FALSE	FALSE	ebi-a-GCST90013410	10	114758349	0.0119028	392871	0.11	Basal cell carcinoma || id:ebi-a-GCST90013410	Basal cell carcinoma	Basal cell carcinoma || ||	TRUE	igd	10	114758349	0.0018	1.29987e-23	795624	ieu-b-40	body mass index || id:ieu-b-40	TRUE	reported	igd	2	TRUE
rs7925214	T	C	T	C	0.0147	0.0135114	0.5133	0.518829	FALSE	FALSE	FALSE	ebi-a-GCST90013410	11	130794253	0.0110385	392871	0.22	Basal cell carcinoma || id:ebi-a-GCST90013410	Basal cell carcinoma	Basal cell carcinoma || ||	TRUE	igd	11	130794253	0.0018	4.40048e-17	677603	ieu-b-40	body mass index || id:ieu-b-40	TRUE	reported	igd	2	TRUE
rs7970953	A	G	A	G	0.0135	0.00486655	0.29	0.281069	FALSE	FALSE	FALSE	ebi-a-GCST90013410	12	24075508	0.0121492	392871	0.69	Basal cell carcinoma || id:ebi-a-GCST90013410	Basal cell carcinoma	Basal cell carcinoma || ||	TRUE	igd	12	24075508	0.0018	9.79941e-14	788417	ieu-b-40	body mass index || id:ieu-b-40	TRUE	reported	igd	2	TRUE
rs7983065	T	C	T	C	-0.0148	-0.0119605	0.4503	0.453237	FALSE	FALSE	FALSE	ebi-a-GCST90013410	13	33380786	0.0108944	392871	0.27	Basal cell carcinoma || id:ebi-a-GCST90013410	Basal cell carcinoma	Basal cell carcinoma || ||	TRUE	igd	13	33380786	0.0017	8.9002e-18	690924	ieu-b-40	body mass index || id:ieu-b-40	TRUE	reported	igd	2	TRUE
rs7998796	G	A	G	A	0.0105	-0.000908907	0.3373	0.334495	FALSE	FALSE	FALSE	ebi-a-GCST90013410	13	81020036	0.0115378	392871	0.94	Basal cell carcinoma || id:ebi-a-GCST90013410	Basal cell carcinoma	Basal cell carcinoma || ||	TRUE	igd	13	81020036	0.0018	1.09999e-08	689430	ieu-b-40	body mass index || id:ieu-b-40	TRUE	reported	igd	2	TRUE
rs8027205	G	C	G	C	-0.0108	-0.001476	0.3967	0.377643	FALSE	TRUE	FALSE	ebi-a-GCST90013410	15	98280959	0.0112601	392871	0.9	Basal cell carcinoma || id:ebi-a-GCST90013410	Basal cell carcinoma	Basal cell carcinoma || ||	TRUE	igd	15	98280959	0.0018	1.40001e-09	685725	ieu-b-40	body mass index || id:ieu-b-40	TRUE	reported	igd	2	TRUE
rs8036040	A	C	A	C	0.0109	-0.0260408	0.4932	0.500978	FALSE	FALSE	FALSE	ebi-a-GCST90013410	15	36402716	0.0108721	392871	0.017	Basal cell carcinoma || id:ebi-a-GCST90013410	Basal cell carcinoma	Basal cell carcinoma || ||	TRUE	igd	15	36402716	0.0017	2.69998e-10	691068	ieu-b-40	body mass index || id:ieu-b-40	TRUE	reported	igd	2	TRUE
rs8047395	A	G	A	G	0.0642	-0.00102793	0.5061	0.501577	FALSE	FALSE	FALSE	ebi-a-GCST90013410	16	53798523	0.010903	392871	0.92	Basal cell carcinoma || id:ebi-a-GCST90013410	Basal cell carcinoma	Basal cell carcinoma || ||	TRUE	igd	16	53798523	0.0017	1e-200	788856	ieu-b-40	body mass index || id:ieu-b-40	TRUE	reported	igd	2	TRUE
rs806600	G	A	G	A	-0.0095	0.00494513	0.475	0.47855	FALSE	FALSE	FALSE	ebi-a-GCST90013410	5	172914939	0.0108558	392871	0.649999	Basal cell carcinoma || id:ebi-a-GCST90013410	Basal cell carcinoma	Basal cell carcinoma || ||	TRUE	igd	5	172914939	0.0017	3.29997e-08	691791	ieu-b-40	body mass index || id:ieu-b-40	TRUE	reported	igd	2	TRUE
rs8071182	A	G	A	G	0.0133	-0.00261342	0.1735	0.169458	FALSE	FALSE	FALSE	ebi-a-GCST90013410	17	55336155	0.0144948	392871	0.86	Basal cell carcinoma || id:ebi-a-GCST90013410	Basal cell carcinoma	Basal cell carcinoma || ||	TRUE	igd	17	55336155	0.0022	2.1e-09	771437	ieu-b-40	body mass index || id:ieu-b-40	TRUE	reported	igd	2	TRUE
rs8090983	G	A	G	A	0.0118	0.00775454	0.3314	0.331677	FALSE	FALSE	FALSE	ebi-a-GCST90013410	18	52586691	0.0116282	392871	0.5	Basal cell carcinoma || id:ebi-a-GCST90013410	Basal cell carcinoma	Basal cell carcinoma || ||	TRUE	igd	18	52586691	0.0018	2e-10	682470	ieu-b-40	body mass index || id:ieu-b-40	TRUE	reported	igd	2	TRUE
rs8097672	T	A	T	A	0.02	-0.0217904	0.1528	0.142484	FALSE	TRUE	FALSE	ebi-a-GCST90013410	18	1839601	0.0157208	392871	0.17	Basal cell carcinoma || id:ebi-a-GCST90013410	Basal cell carcinoma	Basal cell carcinoma || ||	TRUE	igd	18	1839601	0.0025	8.4004e-16	686063	ieu-b-40	body mass index || id:ieu-b-40	TRUE	reported	igd	2	TRUE
rs8097783	A	G	A	G	-0.0389	0.0157882	0.07554	0.0725887	FALSE	FALSE	FALSE	ebi-a-GCST90013410	18	58051294	0.0207713	392871	0.450001	Basal cell carcinoma || id:ebi-a-GCST90013410	Basal cell carcinoma	Basal cell carcinoma || ||	TRUE	igd	18	58051294	0.0031	7.19946e-36	795408	ieu-b-40	body mass index || id:ieu-b-40	TRUE	reported	igd	2	TRUE
rs8123881	G	A	G	A	0.0196	0.00641385	0.1299	0.130875	FALSE	FALSE	FALSE	ebi-a-GCST90013410	20	15819495	0.0160722	392871	0.69	Basal cell carcinoma || id:ebi-a-GCST90013410	Basal cell carcinoma	Basal cell carcinoma || ||	TRUE	igd	20	15819495	0.0024	4.40048e-16	793018	ieu-b-40	body mass index || id:ieu-b-40	TRUE	reported	igd	2	TRUE
rs8181823	C	A	C	A	0.0127	-0.00137586	0.7614	0.761409	FALSE	FALSE	FALSE	ebi-a-GCST90013410	13	65477940	0.0127263	392871	0.91	Basal cell carcinoma || id:ebi-a-GCST90013410	Basal cell carcinoma	Basal cell carcinoma || ||	TRUE	igd	13	65477940	0.002	4.09996e-10	691345	ieu-b-40	body mass index || id:ieu-b-40	TRUE	reported	igd	2	TRUE
rs818524	C	T	C	T	0.0106	0.00626901	0.6939	0.699286	FALSE	FALSE	FALSE	ebi-a-GCST90013410	1	85201228	0.0119085	392871	0.6	Basal cell carcinoma || id:ebi-a-GCST90013410	Basal cell carcinoma	Basal cell carcinoma || ||	TRUE	igd	1	85201228	0.0019	3.40001e-08	670078	ieu-b-40	body mass index || id:ieu-b-40	TRUE	reported	igd	2	TRUE
rs8192675	C	T	C	T	0.0152	-0.00969677	0.2888	0.287543	FALSE	FALSE	FALSE	ebi-a-GCST90013410	3	170724883	0.011995	392871	0.42	Basal cell carcinoma || id:ebi-a-GCST90013410	Basal cell carcinoma	Basal cell carcinoma || ||	TRUE	igd	3	170724883	0.0018	1.39991e-17	795515	ieu-b-40	body mass index || id:ieu-b-40	TRUE	reported	igd	2	TRUE
rs825688	T	C	T	C	-0.0095	-0.000164971	0.456	0.450748	FALSE	FALSE	FALSE	ebi-a-GCST90013410	16	73595718	0.0109751	392871	0.99	Basal cell carcinoma || id:ebi-a-GCST90013410	Basal cell carcinoma	Basal cell carcinoma || ||	TRUE	igd	16	73595718	0.0017	4.70002e-08	686144	ieu-b-40	body mass index || id:ieu-b-40	TRUE	reported	igd	2	TRUE
rs845084	A	G	A	G	0.014	0.00852299	0.2678	0.256488	FALSE	FALSE	FALSE	ebi-a-GCST90013410	10	125220036	0.0124849	392871	0.49	Basal cell carcinoma || id:ebi-a-GCST90013410	Basal cell carcinoma	Basal cell carcinoma || ||	TRUE	igd	10	125220036	0.002	1.29987e-12	685413	ieu-b-40	body mass index || id:ieu-b-40	TRUE	reported	igd	2	TRUE
rs852056	C	T	C	T	-0.0128	-0.00231052	0.7584	0.758875	FALSE	FALSE	FALSE	ebi-a-GCST90013410	20	17102860	0.0126596	392871	0.86	Basal cell carcinoma || id:ebi-a-GCST90013410	Basal cell carcinoma	Basal cell carcinoma || ||	TRUE	igd	20	17102860	0.002	1.79999e-10	691874	ieu-b-40	body mass index || id:ieu-b-40	TRUE	reported	igd	2	TRUE
rs865809	G	A	G	A	-0.0127	-0.0181447	0.7678	0.770783	FALSE	FALSE	FALSE	ebi-a-GCST90013410	3	183997735	0.0128965	392871	0.16	Basal cell carcinoma || id:ebi-a-GCST90013410	Basal cell carcinoma	Basal cell carcinoma || ||	TRUE	igd	3	183997735	0.002	5.39995e-10	689186	ieu-b-40	body mass index || id:ieu-b-40	TRUE	reported	igd	2	TRUE
rs872281	T	C	T	C	-0.0151	-0.0125637	0.1728	0.173694	FALSE	FALSE	FALSE	ebi-a-GCST90013410	14	40834177	0.0144743	392871	0.39	Basal cell carcinoma || id:ebi-a-GCST90013410	Basal cell carcinoma	Basal cell carcinoma || ||	TRUE	igd	14	40834177	0.0023	4.70002e-11	685310	ieu-b-40	body mass index || id:ieu-b-40	TRUE	reported	igd	2	TRUE
rs876605	G	A	G	A	-0.0108	0.0107633	0.7352	0.740482	FALSE	FALSE	FALSE	ebi-a-GCST90013410	5	77801359	0.0124012	392871	0.39	Basal cell carcinoma || id:ebi-a-GCST90013410	Basal cell carcinoma	Basal cell carcinoma || ||	TRUE	igd	5	77801359	0.002	3.40001e-08	692586	ieu-b-40	body mass index || id:ieu-b-40	TRUE	reported	igd	2	TRUE
rs889398	T	C	T	C	-0.0196	0.00385206	0.4247	0.412559	FALSE	FALSE	FALSE	ebi-a-GCST90013410	16	69556715	0.0110856	392871	0.73	Basal cell carcinoma || id:ebi-a-GCST90013410	Basal cell carcinoma	Basal cell carcinoma || ||	TRUE	igd	16	69556715	0.0016	1.29987e-32	789694	ieu-b-40	body mass index || id:ieu-b-40	TRUE	reported	igd	2	TRUE
rs895330	G	C	G	C	-0.0201	0.0496074	0.1924	0.192061	FALSE	TRUE	FALSE	ebi-a-GCST90013410	19	4060707	0.0136508	392871	0.000280001	Basal cell carcinoma || id:ebi-a-GCST90013410	Basal cell carcinoma	Basal cell carcinoma || ||	TRUE	igd	19	4060707	0.0023	5.50047e-19	684271	ieu-b-40	body mass index || id:ieu-b-40	TRUE	reported	igd	2	TRUE
rs901630	T	C	T	C	-0.0146	-6.78061e-05	0.3973	0.394034	FALSE	FALSE	FALSE	ebi-a-GCST90013410	6	98539519	0.0111048	392871	1	Basal cell carcinoma || id:ebi-a-GCST90013410	Basal cell carcinoma	Basal cell carcinoma || ||	TRUE	igd	6	98539519	0.0017	1.9002e-18	794597	ieu-b-40	body mass index || id:ieu-b-40	TRUE	reported	igd	2	TRUE
rs902695	A	G	A	G	-0.0103	0.00615396	0.4798	0.481544	FALSE	FALSE	FALSE	ebi-a-GCST90013410	2	113955074	0.010999	392871	0.58	Basal cell carcinoma || id:ebi-a-GCST90013410	Basal cell carcinoma	Basal cell carcinoma || ||	TRUE	igd	2	113955074	0.0017	2.19999e-09	678635	ieu-b-40	body mass index || id:ieu-b-40	TRUE	reported	igd	2	TRUE
rs9294260	A	G	A	G	0.0147	-0.0224603	0.4731	0.476916	FALSE	FALSE	FALSE	ebi-a-GCST90013410	6	83433228	0.0109962	392871	0.0409996	Basal cell carcinoma || id:ebi-a-GCST90013410	Basal cell carcinoma	Basal cell carcinoma || ||	TRUE	igd	6	83433228	0.0016	1.80011e-19	783533	ieu-b-40	body mass index || id:ieu-b-40	TRUE	reported	igd	2	TRUE
rs9300422	G	A	G	A	-0.0103	0.0067493	0.6903	0.678445	FALSE	FALSE	FALSE	ebi-a-GCST90013410	13	98223320	0.0116208	392871	0.56	Basal cell carcinoma || id:ebi-a-GCST90013410	Basal cell carcinoma	Basal cell carcinoma || ||	TRUE	igd	13	98223320	0.0018	4e-09	795011	ieu-b-40	body mass index || id:ieu-b-40	TRUE	reported	igd	2	TRUE
rs930295	C	A	C	A	-0.0211	-0.0102011	0.8417	0.837491	FALSE	FALSE	FALSE	ebi-a-GCST90013410	2	50233352	0.0146418	392871	0.49	Basal cell carcinoma || id:ebi-a-GCST90013410	Basal cell carcinoma	Basal cell carcinoma || ||	TRUE	igd	2	50233352	0.0023	1e-19	690522	ieu-b-40	body mass index || id:ieu-b-40	TRUE	reported	igd	2	TRUE
rs9304665	A	T	A	T	0.0229	0.0117286	0.7633	0.765144	FALSE	TRUE	FALSE	ebi-a-GCST90013410	19	47602577	0.0128645	392871	0.36	Basal cell carcinoma || id:ebi-a-GCST90013410	Basal cell carcinoma	Basal cell carcinoma || ||	TRUE	igd	19	47602577	0.002	2.90001e-29	689470	ieu-b-40	body mass index || id:ieu-b-40	TRUE	reported	igd	2	TRUE
rs934224	T	C	T	C	0.0107	-0.0125332	0.7399	0.745931	FALSE	FALSE	FALSE	ebi-a-GCST90013410	2	16613889	0.0124056	392871	0.31	Basal cell carcinoma || id:ebi-a-GCST90013410	Basal cell carcinoma	Basal cell carcinoma || ||	TRUE	igd	2	16613889	0.002	4.70002e-08	692568	ieu-b-40	body mass index || id:ieu-b-40	TRUE	reported	igd	2	TRUE
rs9362662	G	A	G	A	-0.0112	0.000324844	0.5201	0.521904	FALSE	FALSE	FALSE	ebi-a-GCST90013410	6	90296588	0.0109392	392871	0.98	Basal cell carcinoma || id:ebi-a-GCST90013410	Basal cell carcinoma	Basal cell carcinoma || ||	TRUE	igd	6	90296588	0.0017	1.2e-10	683953	ieu-b-40	body mass index || id:ieu-b-40	TRUE	reported	igd	2	TRUE
rs9367368	C	T	C	T	-0.0121	-0.00507969	0.3033	0.294665	FALSE	FALSE	FALSE	ebi-a-GCST90013410	6	13189275	0.0119492	392871	0.67	Basal cell carcinoma || id:ebi-a-GCST90013410	Basal cell carcinoma	Basal cell carcinoma || ||	TRUE	igd	6	13189275	0.0018	1e-11	786723	ieu-b-40	body mass index || id:ieu-b-40	TRUE	reported	igd	2	TRUE
rs9379827	A	C	A	C	-0.0132	0.0074978	0.2409	0.225031	FALSE	FALSE	FALSE	ebi-a-GCST90013410	6	26153335	0.0129477	392871	0.56	Basal cell carcinoma || id:ebi-a-GCST90013410	Basal cell carcinoma	Basal cell carcinoma || ||	TRUE	igd	6	26153335	0.0019	6.89922e-12	795072	ieu-b-40	body mass index || id:ieu-b-40	TRUE	reported	igd	2	TRUE
rs9408882	A	G	A	G	-0.0093	0.0159213	0.4594	0.460719	FALSE	FALSE	FALSE	ebi-a-GCST90013410	9	118664402	0.0108924	392871	0.14	Basal cell carcinoma || id:ebi-a-GCST90013410	Basal cell carcinoma	Basal cell carcinoma || ||	TRUE	igd	9	118664402	0.0016	1.29999e-08	794283	ieu-b-40	body mass index || id:ieu-b-40	TRUE	reported	igd	2	TRUE
rs946824	C	T	C	T	-0.0206	-0.00209835	0.859	0.870229	FALSE	FALSE	FALSE	ebi-a-GCST90013410	1	243684019	0.0161696	392871	0.9	Basal cell carcinoma || id:ebi-a-GCST90013410	Basal cell carcinoma	Basal cell carcinoma || ||	TRUE	igd	1	243684019	0.0026	1.10002e-15	689849	ieu-b-40	body mass index || id:ieu-b-40	TRUE	reported	igd	2	TRUE
rs947612	A	G	A	G	-0.0116	-0.00347416	0.7516	0.752458	FALSE	FALSE	FALSE	ebi-a-GCST90013410	6	73738661	0.0125483	392871	0.780001	Basal cell carcinoma || id:ebi-a-GCST90013410	Basal cell carcinoma	Basal cell carcinoma || ||	TRUE	igd	6	73738661	0.002	5.60003e-09	692596	ieu-b-40	body mass index || id:ieu-b-40	TRUE	reported	igd	2	TRUE
rs9522285	A	G	A	G	0.0127	-0.00494865	0.4143	0.416896	FALSE	FALSE	FALSE	ebi-a-GCST90013410	13	112230701	0.0110354	392871	0.649999	Basal cell carcinoma || id:ebi-a-GCST90013410	Basal cell carcinoma	Basal cell carcinoma || ||	TRUE	igd	13	112230701	0.0017	2.49977e-13	690681	ieu-b-40	body mass index || id:ieu-b-40	TRUE	reported	igd	2	TRUE
rs9538162	C	T	C	T	-0.0156	0.00131752	0.4138	0.423061	FALSE	FALSE	FALSE	ebi-a-GCST90013410	13	59265043	0.0110121	392871	0.9	Basal cell carcinoma || id:ebi-a-GCST90013410	Basal cell carcinoma	Basal cell carcinoma || ||	TRUE	igd	13	59265043	0.0018	4.79954e-19	690345	ieu-b-40	body mass index || id:ieu-b-40	TRUE	reported	igd	2	TRUE
rs9547153	G	A	G	A	0.0098	0.0192385	0.3839	0.375394	FALSE	FALSE	FALSE	ebi-a-GCST90013410	13	85903717	0.0114551	392871	0.0929994	Basal cell carcinoma || id:ebi-a-GCST90013410	Basal cell carcinoma	Basal cell carcinoma || ||	TRUE	igd	13	85903717	0.0017	8.70001e-09	775400	ieu-b-40	body mass index || id:ieu-b-40	TRUE	reported	igd	2	TRUE
rs9571687	A	C	A	C	-0.0129	-0.00654312	0.329	0.328883	FALSE	FALSE	FALSE	ebi-a-GCST90013410	13	67472713	0.0115815	392871	0.57	Basal cell carcinoma || id:ebi-a-GCST90013410	Basal cell carcinoma	Basal cell carcinoma || ||	TRUE	igd	13	67472713	0.0018	2.80027e-12	690974	ieu-b-40	body mass index || id:ieu-b-40	TRUE	reported	igd	2	TRUE
rs9615905	T	C	T	C	0.011	-0.00180672	0.45	0.457094	FALSE	FALSE	FALSE	ebi-a-GCST90013410	22	48875699	0.0109086	392871	0.87	Basal cell carcinoma || id:ebi-a-GCST90013410	Basal cell carcinoma	Basal cell carcinoma || ||	TRUE	igd	22	48875699	0.0017	2.69998e-10	690274	ieu-b-40	body mass index || id:ieu-b-40	TRUE	reported	igd	2	TRUE
rs962273	C	T	C	T	0.0137	-0.0243367	0.7057	0.696419	FALSE	FALSE	FALSE	ebi-a-GCST90013410	17	46978353	0.0117459	392871	0.0379997	Basal cell carcinoma || id:ebi-a-GCST90013410	Basal cell carcinoma	Basal cell carcinoma || ||	TRUE	igd	17	46978353	0.0019	2.60016e-13	692594	ieu-b-40	body mass index || id:ieu-b-40	TRUE	reported	igd	2	TRUE
rs9650755	G	A	G	A	0.0154	0.0192841	0.2664	0.263438	FALSE	FALSE	FALSE	ebi-a-GCST90013410	9	96484342	0.0122793	392871	0.12	Basal cell carcinoma || id:ebi-a-GCST90013410	Basal cell carcinoma	Basal cell carcinoma || ||	TRUE	igd	9	96484342	0.002	2.80027e-15	691183	ieu-b-40	body mass index || id:ieu-b-40	TRUE	reported	igd	2	TRUE
rs9688431	C	T	C	T	-0.0231	-0.0205169	0.06034	0.05753	FALSE	FALSE	FALSE	ebi-a-GCST90013410	6	73922654	0.0234936	392871	0.38	Basal cell carcinoma || id:ebi-a-GCST90013410	Basal cell carcinoma	Basal cell carcinoma || ||	TRUE	igd	6	73922654	0.0035	2.39994e-11	789356	ieu-b-40	body mass index || id:ieu-b-40	TRUE	reported	igd	2	TRUE
rs977747	G	T	G	T	-0.0169	0.0371596	0.5949	0.584512	FALSE	FALSE	FALSE	ebi-a-GCST90013410	1	47684677	0.0110711	392871	0.000790005	Basal cell carcinoma || id:ebi-a-GCST90013410	Basal cell carcinoma	Basal cell carcinoma || ||	TRUE	igd	1	47684677	0.0017	1.29987e-24	793546	ieu-b-40	body mass index || id:ieu-b-40	TRUE	reported	igd	2	TRUE
rs9783858	T	C	T	C	0.0091	0.00370038	0.5191	0.521304	FALSE	FALSE	FALSE	ebi-a-GCST90013410	18	42534584	0.0109616	392871	0.74	Basal cell carcinoma || id:ebi-a-GCST90013410	Basal cell carcinoma	Basal cell carcinoma || ||	TRUE	igd	18	42534584	0.0017	3.29997e-08	770874	ieu-b-40	body mass index || id:ieu-b-40	TRUE	reported	igd	2	TRUE
rs9806742	A	G	A	G	0.0208	0.00665631	0.8826	0.870955	FALSE	FALSE	FALSE	ebi-a-GCST90013410	15	73051219	0.0162367	392871	0.68	Basal cell carcinoma || id:ebi-a-GCST90013410	Basal cell carcinoma	Basal cell carcinoma || ||	TRUE	igd	15	73051219	0.0026	1.39991e-15	692509	ieu-b-40	body mass index || id:ieu-b-40	TRUE	reported	igd	2	TRUE
rs9816226	T	A	T	A	0.0323	-0.0351759	0.8199	0.816468	FALSE	TRUE	FALSE	ebi-a-GCST90013410	3	185834499	0.0139276	392871	0.012	Basal cell carcinoma || id:ebi-a-GCST90013410	Basal cell carcinoma	Basal cell carcinoma || ||	TRUE	igd	3	185834499	0.0021	1.59993e-52	778333	ieu-b-40	body mass index || id:ieu-b-40	TRUE	reported	igd	2	TRUE
rs9845966	G	T	G	T	-0.0105	0.0133519	0.5479	0.547017	FALSE	FALSE	FALSE	ebi-a-GCST90013410	3	13433158	0.010904	392871	0.22	Basal cell carcinoma || id:ebi-a-GCST90013410	Basal cell carcinoma	Basal cell carcinoma || ||	TRUE	igd	3	13433158	0.0017	2.5e-10	778076	ieu-b-40	body mass index || id:ieu-b-40	TRUE	reported	igd	2	TRUE
rs987237	G	A	G	A	0.0409	0.00100703	0.1803	0.179691	FALSE	FALSE	FALSE	ebi-a-GCST90013410	6	50803050	0.0141259	392871	0.94	Basal cell carcinoma || id:ebi-a-GCST90013410	Basal cell carcinoma	Basal cell carcinoma || ||	TRUE	igd	6	50803050	0.0021	9.30037e-84	795612	ieu-b-40	body mass index || id:ieu-b-40	TRUE	reported	igd	2	TRUE
rs9926784	C	T	C	T	-0.0258	-0.0128326	0.1822	0.183926	FALSE	FALSE	FALSE	ebi-a-GCST90013410	16	19941968	0.0140531	392871	0.36	Basal cell carcinoma || id:ebi-a-GCST90013410	Basal cell carcinoma	Basal cell carcinoma || ||	TRUE	igd	16	19941968	0.0021	9.8992e-35	789617	ieu-b-40	body mass index || id:ieu-b-40	TRUE	reported	igd	2	TRUE
rs9927848	A	C	A	C	-0.0122	-0.00142001	0.7326	0.736343	FALSE	FALSE	FALSE	ebi-a-GCST90013410	16	23833071	0.0123556	392871	0.91	Basal cell carcinoma || id:ebi-a-GCST90013410	Basal cell carcinoma	Basal cell carcinoma || ||	TRUE	igd	16	23833071	0.002	6.4e-10	687060	ieu-b-40	body mass index || id:ieu-b-40	TRUE	reported	igd	2	TRUE
rs9951619	G	T	G	T	0.0156	0.0113356	0.7643	0.771604	FALSE	FALSE	FALSE	ebi-a-GCST90013410	18	56882326	0.0130735	392871	0.39	Basal cell carcinoma || id:ebi-a-GCST90013410	Basal cell carcinoma	Basal cell carcinoma || ||	TRUE	igd	18	56882326	0.002	1.39991e-15	772643	ieu-b-40	body mass index || id:ieu-b-40	TRUE	reported	igd	2	TRUE
rs998732	G	A	G	A	-0.0171	0.0225161	0.1578	0.160164	FALSE	FALSE	FALSE	ebi-a-GCST90013410	19	19378671	0.0147078	392871	0.13	Basal cell carcinoma || id:ebi-a-GCST90013410	Basal cell carcinoma	Basal cell carcinoma || ||	TRUE	igd	19	19378671	0.0022	1.99986e-14	793852	ieu-b-40	body mass index || id:ieu-b-40	TRUE	reported	igd	2	TRUE
rs9989141	T	C	T	C	0.0162	-0.00214837	0.6387	0.634068	FALSE	FALSE	FALSE	ebi-a-GCST90013410	14	94006257	0.0113023	392871	0.85	Basal cell carcinoma || id:ebi-a-GCST90013410	Basal cell carcinoma	Basal cell carcinoma || ||	TRUE	igd	14	94006257	0.0017	3.59998e-21	752768	ieu-b-40	body mass index || id:ieu-b-40	TRUE	reported	igd	2	TRUE
rs999889	A	G	A	G	-0.0108	0.00650193	0.2818	0.28139	FALSE	FALSE	FALSE	ebi-a-GCST90013410	10	84279949	0.012065	392871	0.59	Basal cell carcinoma || id:ebi-a-GCST90013410	Basal cell carcinoma	Basal cell carcinoma || ||	TRUE	igd	10	84279949	0.0019	1.40001e-08	690572	ieu-b-40	body mass index || id:ieu-b-40	TRUE	reported	igd	2	TRUE
