# Supplementary material for: Body mass index and the risk of basal cell carcinoma: evidence from Mendelian randomization analysis
Source: PeerJ. 2023 Jan 24;11:e14781. doi: 10.7717/peerj.14781 (PMC9881466; doi:10.7717/peerj.14781)
Supplement: Supplemental Information 6 [file peerj-11-14781-s006.zip › RAW_data_csv_files/dataset2.csv]

	SNP	effect_allele.exposure	other_allele.exposure	effect_allele.outcome	other_allele.outcome	beta.exposure	beta.outcome	eaf.exposure	eaf.outcome	remove	palindromic	ambiguous	id.outcome	chr	pos	se.outcome	samplesize.outcome	pval.outcome	outcome	originalname.outcome	outcome.deprecated	mr_keep.outcome	data_source.outcome	proxy.outcome	target_snp.outcome	proxy_snp.outcome	target_a1.outcome	target_a2.outcome	proxy_a1.outcome	proxy_a2.outcome	samplesize.exposure	pos.exposure	chr.exposure	se.exposure	pval.exposure	id.exposure	exposure	mr_keep.exposure	pval_origin.exposure	data_source.exposure	action	mr_keep
1	rs10100245	A	G	A	G	0.0206373	-0.000328409	0.56644	0.565417	FALSE	FALSE	FALSE	ebi-a-GCST90013410	8	77226919	0.0109565	392871	0.98	Basal cell carcinoma || id:ebi-a-GCST90013410	Basal cell carcinoma	Basal cell carcinoma || ||	TRUE	igd	NA	NA	NA	NA	NA	NA	NA	336107	77226919	8	0.00242306	1.64324e-17	ukb-a-248	Body mass index (BMI) || id:ukb-a-248	TRUE	reported	igd	2	TRUE
2	rs10187101	T	C	T	C	-0.0157126	0.0188952	0.359822	0.362131	FALSE	FALSE	FALSE	ebi-a-GCST90013410	2	50742227	0.0112844	392871	0.0940005	Basal cell carcinoma || id:ebi-a-GCST90013410	Basal cell carcinoma	Basal cell carcinoma || ||	TRUE	igd	NA	NA	NA	NA	NA	NA	NA	336107	50742227	2	0.00250464	3.53688e-10	ukb-a-248	Body mass index (BMI) || id:ukb-a-248	TRUE	reported	igd	2	TRUE
3	rs10404726	T	C	T	C	-0.0198595	-0.0162893	0.466784	0.466304	FALSE	FALSE	FALSE	ebi-a-GCST90013410	19	18834514	0.0109121	392871	0.14	Basal cell carcinoma || id:ebi-a-GCST90013410	Basal cell carcinoma	Basal cell carcinoma || ||	TRUE	igd	NA	NA	NA	NA	NA	NA	NA	336107	18834514	19	0.0024074	1.59845e-16	ukb-a-248	Body mass index (BMI) || id:ukb-a-248	TRUE	reported	igd	2	TRUE
4	rs10465231	T	C	T	C	0.0171399	-0.00847351	0.5494	0.549679	FALSE	FALSE	FALSE	ebi-a-GCST90013410	9	92183413	0.0110178	392871	0.44	Basal cell carcinoma || id:ebi-a-GCST90013410	Basal cell carcinoma	Basal cell carcinoma || ||	TRUE	igd	NA	NA	NA	NA	NA	NA	NA	336107	92183413	9	0.00242726	1.6512e-12	ukb-a-248	Body mass index (BMI) || id:ukb-a-248	TRUE	reported	igd	2	TRUE
5	rs1064213	A	G	A	G	0.016189	-0.0309059	0.476968	0.477453	FALSE	FALSE	FALSE	ebi-a-GCST90013410	2	198950240	0.0108732	392871	0.00449997	Basal cell carcinoma || id:ebi-a-GCST90013410	Basal cell carcinoma	Basal cell carcinoma || ||	TRUE	igd	NA	NA	NA	NA	NA	NA	NA	336107	198950240	2	0.00240561	1.70294e-11	ukb-a-248	Body mass index (BMI) || id:ukb-a-248	TRUE	reported	igd	2	TRUE
6	rs10749233	C	G	C	G	-0.0189641	-0.00270196	0.75947	0.765053	FALSE	TRUE	FALSE	ebi-a-GCST90013410	10	118777998	0.013065	392871	0.84	Basal cell carcinoma || id:ebi-a-GCST90013410	Basal cell carcinoma	Basal cell carcinoma || ||	TRUE	igd	NA	NA	NA	NA	NA	NA	NA	336107	118777998	10	0.00284774	2.75423e-11	ukb-a-248	Body mass index (BMI) || id:ukb-a-248	TRUE	reported	igd	2	TRUE
7	rs10788493	T	C	T	C	0.0136921	-0.00505682	0.45676	0.454155	FALSE	FALSE	FALSE	ebi-a-GCST90013410	10	88104837	0.0110166	392871	0.649999	Basal cell carcinoma || id:ebi-a-GCST90013410	Basal cell carcinoma	Basal cell carcinoma || ||	TRUE	igd	NA	NA	NA	NA	NA	NA	NA	336107	88104837	10	0.00241992	1.53211e-08	ukb-a-248	Body mass index (BMI) || id:ukb-a-248	TRUE	reported	igd	2	TRUE
8	rs10803762	A	G	A	G	0.0154637	-0.0254859	0.678865	0.680327	FALSE	FALSE	FALSE	ebi-a-GCST90013410	2	161105876	0.0116621	392871	0.0290001	Basal cell carcinoma || id:ebi-a-GCST90013410	Basal cell carcinoma	Basal cell carcinoma || ||	TRUE	igd	NA	NA	NA	NA	NA	NA	NA	336107	161105876	2	0.0025818	2.10708e-09	ukb-a-248	Body mass index (BMI) || id:ukb-a-248	TRUE	reported	igd	2	TRUE
9	rs10805383	A	G	A	G	0.0169488	-0.0272586	0.479558	0.479913	FALSE	FALSE	FALSE	ebi-a-GCST90013410	5	63034606	0.0108626	392871	0.012	Basal cell carcinoma || id:ebi-a-GCST90013410	Basal cell carcinoma	Basal cell carcinoma || ||	TRUE	igd	NA	NA	NA	NA	NA	NA	NA	336107	63034606	5	0.00240894	1.98564e-12	ukb-a-248	Body mass index (BMI) || id:ukb-a-248	TRUE	reported	igd	2	TRUE
10	rs10865612	C	T	C	T	-0.0230841	-0.0316806	0.354736	0.354747	FALSE	FALSE	FALSE	ebi-a-GCST90013410	3	85868529	0.0113962	392871	0.00539995	Basal cell carcinoma || id:ebi-a-GCST90013410	Basal cell carcinoma	Basal cell carcinoma || ||	TRUE	igd	NA	NA	NA	NA	NA	NA	NA	336107	85868529	3	0.00251075	3.80189e-20	ukb-a-248	Body mass index (BMI) || id:ukb-a-248	TRUE	reported	igd	2	TRUE
11	rs10898330	T	C	T	C	-0.0142865	0.00200664	0.525392	0.526093	FALSE	FALSE	FALSE	ebi-a-GCST90013410	11	84630335	0.0109876	392871	0.86	Basal cell carcinoma || id:ebi-a-GCST90013410	Basal cell carcinoma	Basal cell carcinoma || ||	TRUE	igd	NA	NA	NA	NA	NA	NA	NA	336107	84630335	11	0.00241661	3.38704e-09	ukb-a-248	Body mass index (BMI) || id:ukb-a-248	TRUE	reported	igd	2	TRUE
12	rs10938397	G	A	G	A	0.0289533	-0.0173744	0.434075	0.434942	FALSE	FALSE	FALSE	ebi-a-GCST90013410	4	45182527	0.0109743	392871	0.11	Basal cell carcinoma || id:ebi-a-GCST90013410	Basal cell carcinoma	Basal cell carcinoma || ||	TRUE	igd	NA	NA	NA	NA	NA	NA	NA	336107	45182527	4	0.00242913	9.54553e-33	ukb-a-248	Body mass index (BMI) || id:ukb-a-248	TRUE	reported	igd	2	TRUE
13	rs10995427	A	G	A	G	-0.0165308	0.0202644	0.360827	0.359587	FALSE	FALSE	FALSE	ebi-a-GCST90013410	10	64842838	0.0114363	392871	0.0759994	Basal cell carcinoma || id:ebi-a-GCST90013410	Basal cell carcinoma	Basal cell carcinoma || ||	TRUE	igd	NA	NA	NA	NA	NA	NA	NA	336107	64842838	10	0.00251566	5.00035e-11	ukb-a-248	Body mass index (BMI) || id:ukb-a-248	TRUE	reported	igd	2	TRUE
14	rs11012732	G	A	G	A	0.0238495	0.0158027	0.331106	0.329827	FALSE	FALSE	FALSE	ebi-a-GCST90013410	10	21830104	0.0115307	392871	0.17	Basal cell carcinoma || id:ebi-a-GCST90013410	Basal cell carcinoma	Basal cell carcinoma || ||	TRUE	igd	NA	NA	NA	NA	NA	NA	NA	336107	21830104	10	0.00255513	1.02565e-20	ukb-a-248	Body mass index (BMI) || id:ukb-a-248	TRUE	reported	igd	2	TRUE
15	rs11078883	G	C	G	C	0.0156785	-0.02407	0.34744	0.344625	FALSE	TRUE	FALSE	ebi-a-GCST90013410	17	2138828	0.0115418	392871	0.0369999	Basal cell carcinoma || id:ebi-a-GCST90013410	Basal cell carcinoma	Basal cell carcinoma || ||	TRUE	igd	NA	NA	NA	NA	NA	NA	NA	336107	2138828	17	0.00253224	5.96417e-10	ukb-a-248	Body mass index (BMI) || id:ukb-a-248	TRUE	reported	igd	2	TRUE
16	rs11084554	A	G	A	G	-0.021578	-0.00375038	0.156586	0.154397	FALSE	FALSE	FALSE	ebi-a-GCST90013410	19	31019807	0.0150336	392871	0.8	Basal cell carcinoma || id:ebi-a-GCST90013410	Basal cell carcinoma	Basal cell carcinoma || ||	TRUE	igd	NA	NA	NA	NA	NA	NA	NA	336107	31019807	19	0.0033044	6.58415e-11	ukb-a-248	Body mass index (BMI) || id:ukb-a-248	TRUE	reported	igd	2	TRUE
17	rs11099020	T	C	T	C	-0.0153203	0.00131679	0.642739	0.643073	FALSE	FALSE	FALSE	ebi-a-GCST90013410	4	130724902	0.0113402	392871	0.91	Basal cell carcinoma || id:ebi-a-GCST90013410	Basal cell carcinoma	Basal cell carcinoma || ||	TRUE	igd	NA	NA	NA	NA	NA	NA	NA	336107	130724902	4	0.00251168	1.06424e-09	ukb-a-248	Body mass index (BMI) || id:ukb-a-248	TRUE	reported	igd	2	TRUE
18	rs11150745	G	A	G	A	-0.0209841	-0.0109293	0.319489	0.317808	FALSE	FALSE	FALSE	ebi-a-GCST90013410	17	78757626	0.0117118	392871	0.35	Basal cell carcinoma || id:ebi-a-GCST90013410	Basal cell carcinoma	Basal cell carcinoma || ||	TRUE	igd	NA	NA	NA	NA	NA	NA	NA	336107	78757626	17	0.00257946	4.13048e-16	ukb-a-248	Body mass index (BMI) || id:ukb-a-248	TRUE	reported	igd	2	TRUE
19	rs111640872	C	G	C	G	0.0206225	-0.0159066	0.331076	0.329774	FALSE	TRUE	FALSE	ebi-a-GCST90013410	19	30290357	0.0116111	392871	0.17	Basal cell carcinoma || id:ebi-a-GCST90013410	Basal cell carcinoma	Basal cell carcinoma || ||	TRUE	igd	NA	NA	NA	NA	NA	NA	NA	336107	30290357	19	0.00255895	7.71969e-16	ukb-a-248	Body mass index (BMI) || id:ukb-a-248	TRUE	reported	igd	2	TRUE
20	rs11223641	C	T	C	T	-0.0191007	-0.0087721	0.144615	0.141909	FALSE	FALSE	FALSE	ebi-a-GCST90013410	11	133820022	0.0156896	392871	0.58	Basal cell carcinoma || id:ebi-a-GCST90013410	Basal cell carcinoma	Basal cell carcinoma || ||	TRUE	igd	NA	NA	NA	NA	NA	NA	NA	336107	133820022	11	0.00343166	2.60819e-08	ukb-a-248	Body mass index (BMI) || id:ukb-a-248	TRUE	reported	igd	2	TRUE
21	rs112520079	G	T	G	T	0.0204582	-0.00533249	0.198951	0.199191	FALSE	FALSE	FALSE	ebi-a-GCST90013410	8	95594425	0.0136426	392871	0.7	Basal cell carcinoma || id:ebi-a-GCST90013410	Basal cell carcinoma	Basal cell carcinoma || ||	TRUE	igd	NA	NA	NA	NA	NA	NA	NA	336107	95594425	8	0.00301413	1.1434e-11	ukb-a-248	Body mass index (BMI) || id:ukb-a-248	TRUE	reported	igd	2	TRUE
22	rs11264489	G	A	G	A	0.0140849	0.0127969	0.361994	0.360535	FALSE	FALSE	FALSE	ebi-a-GCST90013410	1	156480831	0.0113787	392871	0.26	Basal cell carcinoma || id:ebi-a-GCST90013410	Basal cell carcinoma	Basal cell carcinoma || ||	TRUE	igd	NA	NA	NA	NA	NA	NA	NA	336107	156480831	1	0.00250707	1.93264e-08	ukb-a-248	Body mass index (BMI) || id:ukb-a-248	TRUE	reported	igd	2	TRUE
23	rs112693590	A	G	A	G	-0.0329198	-0.0112213	0.0497066	0.0446919	FALSE	FALSE	FALSE	ebi-a-GCST90013410	19	46274553	0.0265784	392871	0.67	Basal cell carcinoma || id:ebi-a-GCST90013410	Basal cell carcinoma	Basal cell carcinoma || ||	TRUE	igd	NA	NA	NA	NA	NA	NA	NA	336107	46274553	19	0.00567991	6.80472e-09	ukb-a-248	Body mass index (BMI) || id:ukb-a-248	TRUE	reported	igd	2	TRUE
24	rs1127100	C	T	C	T	0.0164916	0.00262139	0.648239	0.647121	FALSE	FALSE	FALSE	ebi-a-GCST90013410	1	32193647	0.0113738	392871	0.82	Basal cell carcinoma || id:ebi-a-GCST90013410	Basal cell carcinoma	Basal cell carcinoma || ||	TRUE	igd	NA	NA	NA	NA	NA	NA	NA	336107	32193647	1	0.00252199	6.19726e-11	ukb-a-248	Body mass index (BMI) || id:ukb-a-248	TRUE	reported	igd	2	TRUE
25	rs113182412	A	G	A	G	-0.0193709	0.00291079	0.165919	0.158705	FALSE	FALSE	FALSE	ebi-a-GCST90013410	15	66503584	0.0151573	392871	0.85	Basal cell carcinoma || id:ebi-a-GCST90013410	Basal cell carcinoma	Basal cell carcinoma || ||	TRUE	igd	NA	NA	NA	NA	NA	NA	NA	336107	66503584	15	0.00328432	3.68256e-09	ukb-a-248	Body mass index (BMI) || id:ukb-a-248	TRUE	reported	igd	2	TRUE
26	rs113230003	A	G	A	G	-0.0197805	0.0070879	0.260185	0.257009	FALSE	FALSE	FALSE	ebi-a-GCST90013410	19	18460956	0.0125407	392871	0.57	Basal cell carcinoma || id:ebi-a-GCST90013410	Basal cell carcinoma	Basal cell carcinoma || ||	TRUE	igd	NA	NA	NA	NA	NA	NA	NA	336107	18460956	19	0.00275909	7.55788e-13	ukb-a-248	Body mass index (BMI) || id:ukb-a-248	TRUE	reported	igd	2	TRUE
27	rs113603865	T	C	T	C	0.0197498	0.0298063	0.212428	0.209731	FALSE	FALSE	FALSE	ebi-a-GCST90013410	1	39564930	0.0133169	392871	0.025	Basal cell carcinoma || id:ebi-a-GCST90013410	Basal cell carcinoma	Basal cell carcinoma || ||	TRUE	igd	NA	NA	NA	NA	NA	NA	NA	336107	39564930	1	0.00295729	2.41991e-11	ukb-a-248	Body mass index (BMI) || id:ukb-a-248	TRUE	reported	igd	2	TRUE
28	rs11515071	T	C	T	C	-0.0228095	-0.00360315	0.365135	0.362441	FALSE	FALSE	FALSE	ebi-a-GCST90013410	9	15855545	0.0113915	392871	0.75	Basal cell carcinoma || id:ebi-a-GCST90013410	Basal cell carcinoma	Basal cell carcinoma || ||	TRUE	igd	NA	NA	NA	NA	NA	NA	NA	336107	15855545	9	0.00250575	8.84301e-20	ukb-a-248	Body mass index (BMI) || id:ukb-a-248	TRUE	reported	igd	2	TRUE
29	rs11642015	T	C	T	C	0.0723688	-0.00268942	0.40236	0.403968	FALSE	FALSE	FALSE	ebi-a-GCST90013410	16	53802494	0.0110583	392871	0.81	Basal cell carcinoma || id:ebi-a-GCST90013410	Basal cell carcinoma	Basal cell carcinoma || ||	TRUE	igd	NA	NA	NA	NA	NA	NA	NA	336107	53802494	16	0.00244736	6.39735e-192	ukb-a-248	Body mass index (BMI) || id:ukb-a-248	TRUE	reported	igd	2	TRUE
30	rs11650012	A	T	A	T	0.018609	0.0170229	0.169618	0.166914	FALSE	TRUE	FALSE	ebi-a-GCST90013410	17	52927879	0.0145731	392871	0.24	Basal cell carcinoma || id:ebi-a-GCST90013410	Basal cell carcinoma	Basal cell carcinoma || ||	TRUE	igd	NA	NA	NA	NA	NA	NA	NA	336107	52927879	17	0.00321826	7.37497e-09	ukb-a-248	Body mass index (BMI) || id:ukb-a-248	TRUE	reported	igd	2	TRUE
31	rs11655587	T	C	T	C	-0.0196375	0.016985	0.359868	0.36045	FALSE	FALSE	FALSE	ebi-a-GCST90013410	17	47140794	0.0113147	392871	0.13	Basal cell carcinoma || id:ebi-a-GCST90013410	Basal cell carcinoma	Basal cell carcinoma || ||	TRUE	igd	NA	NA	NA	NA	NA	NA	NA	336107	47140794	17	0.00251089	5.25775e-15	ukb-a-248	Body mass index (BMI) || id:ukb-a-248	TRUE	reported	igd	2	TRUE
32	rs11666480	G	C	G	C	0.0185076	0.0134008	0.536833	0.537829	FALSE	TRUE	TRUE	ebi-a-GCST90013410	19	1856554	0.0110224	392871	0.22	Basal cell carcinoma || id:ebi-a-GCST90013410	Basal cell carcinoma	Basal cell carcinoma || ||	TRUE	igd	NA	NA	NA	NA	NA	NA	NA	336107	1856554	19	0.00241942	2.02162e-14	ukb-a-248	Body mass index (BMI) || id:ukb-a-248	TRUE	reported	igd	2	FALSE
33	rs11742930	T	C	T	C	0.0143076	-0.0163244	0.566428	0.567009	FALSE	FALSE	FALSE	ebi-a-GCST90013410	5	105774098	0.010978	392871	0.14	Basal cell carcinoma || id:ebi-a-GCST90013410	Basal cell carcinoma	Basal cell carcinoma || ||	TRUE	igd	NA	NA	NA	NA	NA	NA	NA	336107	105774098	5	0.00242869	3.84034e-09	ukb-a-248	Body mass index (BMI) || id:ukb-a-248	TRUE	reported	igd	2	TRUE
34	rs11757278	C	T	C	T	-0.0157921	-0.00245653	0.305848	0.304187	FALSE	FALSE	FALSE	ebi-a-GCST90013410	6	13180454	0.0118046	392871	0.84	Basal cell carcinoma || id:ebi-a-GCST90013410	Basal cell carcinoma	Basal cell carcinoma || ||	TRUE	igd	NA	NA	NA	NA	NA	NA	NA	336107	13180454	6	0.00260882	1.42014e-09	ukb-a-248	Body mass index (BMI) || id:ukb-a-248	TRUE	reported	igd	2	TRUE
35	rs11761411	T	C	T	C	-0.0184757	0.00671205	0.154361	0.151952	FALSE	FALSE	FALSE	ebi-a-GCST90013410	7	39303649	0.0151517	392871	0.66	Basal cell carcinoma || id:ebi-a-GCST90013410	Basal cell carcinoma	Basal cell carcinoma || ||	TRUE	igd	NA	NA	NA	NA	NA	NA	NA	336107	39303649	7	0.00333986	3.17081e-08	ukb-a-248	Body mass index (BMI) || id:ukb-a-248	TRUE	reported	igd	2	TRUE
36	rs117632017	A	G	A	G	0.0363818	-0.0210747	0.0391416	0.0327527	FALSE	FALSE	FALSE	ebi-a-GCST90013410	15	52260107	0.0310325	392871	0.5	Basal cell carcinoma || id:ebi-a-GCST90013410	Basal cell carcinoma	Basal cell carcinoma || ||	TRUE	igd	NA	NA	NA	NA	NA	NA	NA	336107	52260107	15	0.00644665	1.66748e-08	ukb-a-248	Body mass index (BMI) || id:ukb-a-248	TRUE	reported	igd	2	TRUE
37	rs11782074	T	G	T	G	0.0144947	-0.00482896	0.385641	0.382975	FALSE	FALSE	FALSE	ebi-a-GCST90013410	8	142619234	0.0114011	392871	0.67	Basal cell carcinoma || id:ebi-a-GCST90013410	Basal cell carcinoma	Basal cell carcinoma || ||	TRUE	igd	TRUE	rs11782074	rs1106761	T	G	A	G	336107	142617096	8	0.00250672	7.3731e-09	ukb-a-248	Body mass index (BMI) || id:ukb-a-248	TRUE	reported	igd	2	TRUE
38	rs11856579	A	G	A	G	-0.0197908	-0.00656671	0.268192	0.266009	FALSE	FALSE	FALSE	ebi-a-GCST90013410	15	78012688	0.0123299	392871	0.59	Basal cell carcinoma || id:ebi-a-GCST90013410	Basal cell carcinoma	Basal cell carcinoma || ||	TRUE	igd	NA	NA	NA	NA	NA	NA	NA	336107	78012688	15	0.00271147	2.90737e-13	ukb-a-248	Body mass index (BMI) || id:ukb-a-248	TRUE	reported	igd	2	TRUE
39	rs12024554	T	C	T	C	-0.0162677	0.0185972	0.236905	0.236295	FALSE	FALSE	FALSE	ebi-a-GCST90013410	1	19925759	0.0127324	392871	0.14	Basal cell carcinoma || id:ebi-a-GCST90013410	Basal cell carcinoma	Basal cell carcinoma || ||	TRUE	igd	NA	NA	NA	NA	NA	NA	NA	336107	19925759	1	0.00282749	8.75387e-09	ukb-a-248	Body mass index (BMI) || id:ukb-a-248	TRUE	reported	igd	2	TRUE
40	rs12042959	G	A	G	A	-0.0205562	0.0251264	0.145777	0.141494	FALSE	FALSE	FALSE	ebi-a-GCST90013410	1	243533273	0.015523	392871	0.11	Basal cell carcinoma || id:ebi-a-GCST90013410	Basal cell carcinoma	Basal cell carcinoma || ||	TRUE	igd	NA	NA	NA	NA	NA	NA	NA	336107	243533273	1	0.00342514	1.95623e-09	ukb-a-248	Body mass index (BMI) || id:ukb-a-248	TRUE	reported	igd	2	TRUE
41	rs12049202	T	C	T	C	0.0218362	0.0102879	0.198651	0.197497	FALSE	FALSE	FALSE	ebi-a-GCST90013410	1	77967523	0.0135729	392871	0.450001	Basal cell carcinoma || id:ebi-a-GCST90013410	Basal cell carcinoma	Basal cell carcinoma || ||	TRUE	igd	NA	NA	NA	NA	NA	NA	NA	336107	77967523	1	0.00300823	3.91291e-13	ukb-a-248	Body mass index (BMI) || id:ukb-a-248	TRUE	reported	igd	2	TRUE
42	rs12140153	T	G	T	G	-0.0318248	-0.0273445	0.0967607	0.0882504	FALSE	FALSE	FALSE	ebi-a-GCST90013410	1	62579891	0.0196367	392871	0.16	Basal cell carcinoma || id:ebi-a-GCST90013410	Basal cell carcinoma	Basal cell carcinoma || ||	TRUE	igd	NA	NA	NA	NA	NA	NA	NA	336107	62579891	1	0.00416782	2.24957e-14	ukb-a-248	Body mass index (BMI) || id:ukb-a-248	TRUE	reported	igd	2	TRUE
43	rs12144626	C	T	C	T	-0.0172144	0.0357651	0.581821	0.582946	FALSE	FALSE	FALSE	ebi-a-GCST90013410	1	47670525	0.0111066	392871	0.00129999	Basal cell carcinoma || id:ebi-a-GCST90013410	Basal cell carcinoma	Basal cell carcinoma || ||	TRUE	igd	NA	NA	NA	NA	NA	NA	NA	336107	47670525	1	0.00244388	1.87327e-12	ukb-a-248	Body mass index (BMI) || id:ukb-a-248	TRUE	reported	igd	2	TRUE
44	rs12477385	T	G	T	G	-0.0172504	0.0162535	0.2273	0.225864	FALSE	FALSE	FALSE	ebi-a-GCST90013410	2	166144850	0.0129745	392871	0.21	Basal cell carcinoma || id:ebi-a-GCST90013410	Basal cell carcinoma	Basal cell carcinoma || ||	TRUE	igd	NA	NA	NA	NA	NA	NA	NA	336107	166144850	2	0.00287583	1.99444e-09	ukb-a-248	Body mass index (BMI) || id:ukb-a-248	TRUE	reported	igd	2	TRUE
45	rs12479357	G	A	G	A	0.0178651	-0.0166042	0.631081	0.632632	FALSE	FALSE	FALSE	ebi-a-GCST90013410	2	181570507	0.0113011	392871	0.14	Basal cell carcinoma || id:ebi-a-GCST90013410	Basal cell carcinoma	Basal cell carcinoma || ||	TRUE	igd	NA	NA	NA	NA	NA	NA	NA	336107	181570507	2	0.00249872	8.71365e-13	ukb-a-248	Body mass index (BMI) || id:ukb-a-248	TRUE	reported	igd	2	TRUE
46	rs12614861	T	G	T	G	0.0152338	-0.0222583	0.34701	0.347524	FALSE	FALSE	FALSE	ebi-a-GCST90013410	2	175047184	0.0114307	392871	0.0519996	Basal cell carcinoma || id:ebi-a-GCST90013410	Basal cell carcinoma	Basal cell carcinoma || ||	TRUE	igd	NA	NA	NA	NA	NA	NA	NA	336107	175047184	2	0.00252179	1.53455e-09	ukb-a-248	Body mass index (BMI) || id:ukb-a-248	TRUE	reported	igd	2	TRUE
47	rs12622280	G	T	G	T	-0.0187009	-0.0130402	0.157075	0.157772	FALSE	FALSE	FALSE	ebi-a-GCST90013410	2	79515954	0.0149573	392871	0.38	Basal cell carcinoma || id:ebi-a-GCST90013410	Basal cell carcinoma	Basal cell carcinoma || ||	TRUE	igd	NA	NA	NA	NA	NA	NA	NA	336107	79515954	2	0.00330533	1.5344e-08	ukb-a-248	Body mass index (BMI) || id:ukb-a-248	TRUE	reported	igd	2	TRUE
48	rs12662900	A	T	A	T	-0.0168585	0.00161417	0.282225	0.282868	FALSE	TRUE	FALSE	ebi-a-GCST90013410	6	97757782	0.0120476	392871	0.89	Basal cell carcinoma || id:ebi-a-GCST90013410	Basal cell carcinoma	Basal cell carcinoma || ||	TRUE	igd	NA	NA	NA	NA	NA	NA	NA	336107	97757782	6	0.002673	2.84918e-10	ukb-a-248	Body mass index (BMI) || id:ukb-a-248	TRUE	reported	igd	2	TRUE
49	rs12679106	T	G	T	G	-0.0220302	0.000837698	0.711341	0.710542	FALSE	FALSE	FALSE	ebi-a-GCST90013410	8	73443198	0.0120355	392871	0.94	Basal cell carcinoma || id:ebi-a-GCST90013410	Basal cell carcinoma	Basal cell carcinoma || ||	TRUE	igd	NA	NA	NA	NA	NA	NA	NA	336107	73443198	8	0.00266493	1.38229e-16	ukb-a-248	Body mass index (BMI) || id:ukb-a-248	TRUE	reported	igd	2	TRUE
50	rs1286138	G	T	G	T	0.0180512	0.0112543	0.673439	0.675833	FALSE	FALSE	FALSE	ebi-a-GCST90013410	14	91485445	0.0116488	392871	0.33	Basal cell carcinoma || id:ebi-a-GCST90013410	Basal cell carcinoma	Basal cell carcinoma || ||	TRUE	igd	NA	NA	NA	NA	NA	NA	NA	336107	91485445	14	0.00256405	1.92442e-12	ukb-a-248	Body mass index (BMI) || id:ukb-a-248	TRUE	reported	igd	2	TRUE
51	rs12877270	A	G	A	G	0.0169078	-0.0204984	0.43845	0.439602	FALSE	FALSE	FALSE	ebi-a-GCST90013410	13	97047020	0.011127	392871	0.0649995	Basal cell carcinoma || id:ebi-a-GCST90013410	Basal cell carcinoma	Basal cell carcinoma || ||	TRUE	igd	NA	NA	NA	NA	NA	NA	NA	336107	97047020	13	0.00243897	4.14668e-12	ukb-a-248	Body mass index (BMI) || id:ukb-a-248	TRUE	reported	igd	2	TRUE
52	rs12881629	G	A	G	A	0.0239675	-0.0105385	0.0821459	0.0818182	FALSE	FALSE	FALSE	ebi-a-GCST90013410	14	101146413	0.0198496	392871	0.6	Basal cell carcinoma || id:ebi-a-GCST90013410	Basal cell carcinoma	Basal cell carcinoma || ||	TRUE	igd	NA	NA	NA	NA	NA	NA	NA	336107	101146413	14	0.00436626	4.03915e-08	ukb-a-248	Body mass index (BMI) || id:ukb-a-248	TRUE	reported	igd	2	TRUE
53	rs12885458	G	T	G	T	-0.0156111	0.00489268	0.509982	0.508287	FALSE	FALSE	FALSE	ebi-a-GCST90013410	14	47303114	0.0108934	392871	0.649999	Basal cell carcinoma || id:ebi-a-GCST90013410	Basal cell carcinoma	Basal cell carcinoma || ||	TRUE	igd	NA	NA	NA	NA	NA	NA	NA	336107	47303114	14	0.00240414	8.4004e-11	ukb-a-248	Body mass index (BMI) || id:ukb-a-248	TRUE	reported	igd	2	TRUE
54	rs1296328	C	A	C	A	-0.0189787	0.00841003	0.559914	0.560171	FALSE	FALSE	FALSE	ebi-a-GCST90013410	4	137083193	0.0110384	392871	0.450001	Basal cell carcinoma || id:ebi-a-GCST90013410	Basal cell carcinoma	Basal cell carcinoma || ||	TRUE	igd	NA	NA	NA	NA	NA	NA	NA	336107	137083193	4	0.00243087	5.85599e-15	ukb-a-248	Body mass index (BMI) || id:ukb-a-248	TRUE	reported	igd	2	TRUE
55	rs12977259	G	A	G	A	0.0186259	0.00927138	0.821338	0.829141	FALSE	FALSE	FALSE	ebi-a-GCST90013410	19	1956524	0.0144738	392871	0.52	Basal cell carcinoma || id:ebi-a-GCST90013410	Basal cell carcinoma	Basal cell carcinoma || ||	TRUE	igd	TRUE	rs12977259	rs8100279	A	G	A	G	336107	1951123	19	0.00316073	3.79778e-09	ukb-a-248	Body mass index (BMI) || id:ukb-a-248	TRUE	reported	igd	2	TRUE
56	rs12992672	A	G	A	G	0.0507808	-0.0354152	0.828635	0.828685	FALSE	FALSE	FALSE	ebi-a-GCST90013410	2	632592	0.0142306	392871	0.0129999	Basal cell carcinoma || id:ebi-a-GCST90013410	Basal cell carcinoma	Basal cell carcinoma || ||	TRUE	igd	NA	NA	NA	NA	NA	NA	NA	336107	632592	2	0.00318245	2.69588e-57	ukb-a-248	Body mass index (BMI) || id:ukb-a-248	TRUE	reported	igd	2	TRUE
57	rs13047416	G	C	G	C	-0.0136395	-0.0175172	0.375427	0.375677	FALSE	TRUE	FALSE	ebi-a-GCST90013410	21	40309436	0.011309	392871	0.12	Basal cell carcinoma || id:ebi-a-GCST90013410	Basal cell carcinoma	Basal cell carcinoma || ||	TRUE	igd	NA	NA	NA	NA	NA	NA	NA	336107	40309436	21	0.00248865	4.23945e-08	ukb-a-248	Body mass index (BMI) || id:ukb-a-248	TRUE	reported	igd	2	TRUE
58	rs13062093	G	T	G	T	0.01706	0.0226935	0.366444	0.366008	FALSE	FALSE	FALSE	ebi-a-GCST90013410	3	35667057	0.011218	392871	0.0430002	Basal cell carcinoma || id:ebi-a-GCST90013410	Basal cell carcinoma	Basal cell carcinoma || ||	TRUE	igd	NA	NA	NA	NA	NA	NA	NA	336107	35667057	3	0.00249069	7.42335e-12	ukb-a-248	Body mass index (BMI) || id:ukb-a-248	TRUE	reported	igd	2	TRUE
59	rs13076052	G	C	G	C	0.0160769	0.0133468	0.277037	0.274104	FALSE	TRUE	FALSE	ebi-a-GCST90013410	3	44456573	0.0122333	392871	0.28	Basal cell carcinoma || id:ebi-a-GCST90013410	Basal cell carcinoma	Basal cell carcinoma || ||	TRUE	igd	NA	NA	NA	NA	NA	NA	NA	336107	44456573	3	0.0027011	2.65161e-09	ukb-a-248	Body mass index (BMI) || id:ukb-a-248	TRUE	reported	igd	2	TRUE
60	rs13135092	G	A	G	A	0.0500549	0.0388351	0.0832342	0.0818168	FALSE	FALSE	FALSE	ebi-a-GCST90013410	4	103198082	0.019563	392871	0.0470002	Basal cell carcinoma || id:ebi-a-GCST90013410	Basal cell carcinoma	Basal cell carcinoma || ||	TRUE	igd	NA	NA	NA	NA	NA	NA	NA	336107	103198082	4	0.00437445	2.59537e-30	ukb-a-248	Body mass index (BMI) || id:ukb-a-248	TRUE	reported	igd	2	TRUE
61	rs13174863	G	A	G	A	0.0249793	0.00949226	0.148208	0.144605	FALSE	FALSE	FALSE	ebi-a-GCST90013410	5	139080745	0.0154932	392871	0.54	Basal cell carcinoma || id:ebi-a-GCST90013410	Basal cell carcinoma	Basal cell carcinoma || ||	TRUE	igd	NA	NA	NA	NA	NA	NA	NA	336107	139080745	5	0.00340131	2.0773e-13	ukb-a-248	Body mass index (BMI) || id:ukb-a-248	TRUE	reported	igd	2	TRUE
62	rs1320903	A	G	A	G	0.022008	-0.00482912	0.318441	0.319062	FALSE	FALSE	FALSE	ebi-a-GCST90013410	3	131758077	0.0116615	392871	0.68	Basal cell carcinoma || id:ebi-a-GCST90013410	Basal cell carcinoma	Basal cell carcinoma || ||	TRUE	igd	NA	NA	NA	NA	NA	NA	NA	336107	131758077	3	0.00258125	1.51985e-17	ukb-a-248	Body mass index (BMI) || id:ukb-a-248	TRUE	reported	igd	2	TRUE
63	rs1327259	G	A	G	A	-0.0140026	0.0170439	0.38613	0.385633	FALSE	FALSE	FALSE	ebi-a-GCST90013410	6	51177811	0.0111983	392871	0.13	Basal cell carcinoma || id:ebi-a-GCST90013410	Basal cell carcinoma	Basal cell carcinoma || ||	TRUE	igd	NA	NA	NA	NA	NA	NA	NA	336107	51177811	6	0.00247527	1.54184e-08	ukb-a-248	Body mass index (BMI) || id:ukb-a-248	TRUE	reported	igd	2	TRUE
64	rs1342391	T	G	T	G	0.0158687	0.0152777	0.669963	0.670518	FALSE	FALSE	FALSE	ebi-a-GCST90013410	1	96285385	0.0116114	392871	0.19	Basal cell carcinoma || id:ebi-a-GCST90013410	Basal cell carcinoma	Basal cell carcinoma || ||	TRUE	igd	NA	NA	NA	NA	NA	NA	NA	336107	96285385	1	0.00256148	5.82975e-10	ukb-a-248	Body mass index (BMI) || id:ukb-a-248	TRUE	reported	igd	2	TRUE
65	rs13427822	G	A	G	A	-0.0198988	-0.00150291	0.272052	0.267008	FALSE	FALSE	FALSE	ebi-a-GCST90013410	2	213414265	0.0125057	392871	0.9	Basal cell carcinoma || id:ebi-a-GCST90013410	Basal cell carcinoma	Basal cell carcinoma || ||	TRUE	igd	NA	NA	NA	NA	NA	NA	NA	336107	213414265	2	0.00272868	3.05e-13	ukb-a-248	Body mass index (BMI) || id:ukb-a-248	TRUE	reported	igd	2	TRUE
67	rs1412239	G	C	G	C	0.0239207	-0.0117438	0.324541	0.323979	FALSE	TRUE	FALSE	ebi-a-GCST90013410	9	28425515	0.0116192	392871	0.31	Basal cell carcinoma || id:ebi-a-GCST90013410	Basal cell carcinoma	Basal cell carcinoma || ||	TRUE	igd	NA	NA	NA	NA	NA	NA	NA	336107	28425515	9	0.00256268	1.02329e-20	ukb-a-248	Body mass index (BMI) || id:ukb-a-248	TRUE	reported	igd	2	TRUE
68	rs1454687	G	C	G	C	-0.0225414	0.0155127	0.515055	0.51549	FALSE	TRUE	TRUE	ebi-a-GCST90013410	3	94038085	0.0108509	392871	0.15	Basal cell carcinoma || id:ebi-a-GCST90013410	Basal cell carcinoma	Basal cell carcinoma || ||	TRUE	igd	NA	NA	NA	NA	NA	NA	NA	336107	94038085	3	0.00240316	6.64355e-21	ukb-a-248	Body mass index (BMI) || id:ukb-a-248	TRUE	reported	igd	2	FALSE
69	rs1458156	T	C	T	C	0.0137851	0.0156561	0.488264	0.488579	FALSE	FALSE	FALSE	ebi-a-GCST90013410	12	41887940	0.0108859	392871	0.15	Basal cell carcinoma || id:ebi-a-GCST90013410	Basal cell carcinoma	Basal cell carcinoma || ||	TRUE	igd	NA	NA	NA	NA	NA	NA	NA	336107	41887940	12	0.0024053	9.98504e-09	ukb-a-248	Body mass index (BMI) || id:ukb-a-248	TRUE	reported	igd	2	TRUE
70	rs1477290	C	T	C	T	0.0335389	0.0149362	0.135362	0.133265	FALSE	FALSE	FALSE	ebi-a-GCST90013410	5	87988934	0.0159995	392871	0.35	Basal cell carcinoma || id:ebi-a-GCST90013410	Basal cell carcinoma	Basal cell carcinoma || ||	TRUE	igd	NA	NA	NA	NA	NA	NA	NA	336107	87988934	5	0.00353705	2.50553e-21	ukb-a-248	Body mass index (BMI) || id:ukb-a-248	TRUE	reported	igd	2	TRUE
71	rs147730268	T	G	T	G	-0.0361121	0.00946639	0.0905299	0.0806675	FALSE	FALSE	FALSE	ebi-a-GCST90013410	12	123024476	0.0201532	392871	0.64	Basal cell carcinoma || id:ebi-a-GCST90013410	Basal cell carcinoma	Basal cell carcinoma || ||	TRUE	igd	NA	NA	NA	NA	NA	NA	NA	336107	123024476	12	0.00432936	7.38074e-17	ukb-a-248	Body mass index (BMI) || id:ukb-a-248	TRUE	reported	igd	2	TRUE
72	rs1582931	A	G	A	G	-0.0148636	-0.0175005	0.472057	0.473231	FALSE	FALSE	FALSE	ebi-a-GCST90013410	5	122657199	0.0111045	392871	0.12	Basal cell carcinoma || id:ebi-a-GCST90013410	Basal cell carcinoma	Basal cell carcinoma || ||	TRUE	igd	NA	NA	NA	NA	NA	NA	NA	336107	122657199	5	0.00242597	8.97284e-10	ukb-a-248	Body mass index (BMI) || id:ukb-a-248	TRUE	reported	igd	2	TRUE
73	rs16846140	G	A	G	A	0.0161898	-0.00175062	0.33821	0.33744	FALSE	FALSE	FALSE	ebi-a-GCST90013410	2	212292521	0.0115233	392871	0.88	Basal cell carcinoma || id:ebi-a-GCST90013410	Basal cell carcinoma	Basal cell carcinoma || ||	TRUE	igd	NA	NA	NA	NA	NA	NA	NA	336107	212292521	2	0.0025442	1.97592e-10	ukb-a-248	Body mass index (BMI) || id:ukb-a-248	TRUE	reported	igd	2	TRUE
74	rs16916303	G	A	G	A	-0.020719	-0.00354212	0.119234	0.116506	FALSE	FALSE	FALSE	ebi-a-GCST90013410	9	30823761	0.0170849	392871	0.84	Basal cell carcinoma || id:ebi-a-GCST90013410	Basal cell carcinoma	Basal cell carcinoma || ||	TRUE	igd	NA	NA	NA	NA	NA	NA	NA	336107	30823761	9	0.00373905	3.00538e-08	ukb-a-248	Body mass index (BMI) || id:ukb-a-248	TRUE	reported	igd	2	TRUE
75	rs16975459	C	A	C	A	0.0239721	-0.0157716	0.121305	0.121721	FALSE	FALSE	FALSE	ebi-a-GCST90013410	18	39548277	0.0167009	392871	0.34	Basal cell carcinoma || id:ebi-a-GCST90013410	Basal cell carcinoma	Basal cell carcinoma || ||	TRUE	igd	NA	NA	NA	NA	NA	NA	NA	336107	39548277	18	0.00368583	7.83971e-11	ukb-a-248	Body mass index (BMI) || id:ukb-a-248	TRUE	reported	igd	2	TRUE
76	rs17014332	C	T	C	T	0.0180292	-0.0029442	0.210609	0.210219	FALSE	FALSE	FALSE	ebi-a-GCST90013410	1	209520450	0.0133078	392871	0.82	Basal cell carcinoma || id:ebi-a-GCST90013410	Basal cell carcinoma	Basal cell carcinoma || ||	TRUE	igd	NA	NA	NA	NA	NA	NA	NA	336107	209520450	1	0.00294421	9.1582e-10	ukb-a-248	Body mass index (BMI) || id:ukb-a-248	TRUE	reported	igd	2	TRUE
77	rs17024393	C	T	C	T	0.0675077	-0.00649185	0.0257993	0.0256999	FALSE	FALSE	FALSE	ebi-a-GCST90013410	1	110154688	0.0343846	392871	0.85	Basal cell carcinoma || id:ebi-a-GCST90013410	Basal cell carcinoma	Basal cell carcinoma || ||	TRUE	igd	NA	NA	NA	NA	NA	NA	NA	336107	110154688	1	0.00759831	6.44763e-19	ukb-a-248	Body mass index (BMI) || id:ukb-a-248	TRUE	reported	igd	2	TRUE
78	rs17058884	G	T	G	T	-0.0318261	0.00264264	0.0450046	0.0446485	FALSE	FALSE	FALSE	ebi-a-GCST90013410	9	71527774	0.0262585	392871	0.92	Basal cell carcinoma || id:ebi-a-GCST90013410	Basal cell carcinoma	Basal cell carcinoma || ||	TRUE	igd	NA	NA	NA	NA	NA	NA	NA	336107	71527774	9	0.00580849	4.27464e-08	ukb-a-248	Body mass index (BMI) || id:ukb-a-248	TRUE	reported	igd	2	TRUE
79	rs17085463	A	G	A	G	-0.0148137	-0.0118875	0.317007	0.316835	FALSE	FALSE	FALSE	ebi-a-GCST90013410	4	65740387	0.0118402	392871	0.32	Basal cell carcinoma || id:ebi-a-GCST90013410	Basal cell carcinoma	Basal cell carcinoma || ||	TRUE	igd	NA	NA	NA	NA	NA	NA	NA	336107	65740387	4	0.00259815	1.1876e-08	ukb-a-248	Body mass index (BMI) || id:ukb-a-248	TRUE	reported	igd	2	TRUE
80	rs17149254	C	T	C	T	-0.0238078	-0.0115536	0.808564	0.828943	FALSE	FALSE	FALSE	ebi-a-GCST90013410	7	76639839	0.0145026	392871	0.43	Basal cell carcinoma || id:ebi-a-GCST90013410	Basal cell carcinoma	Basal cell carcinoma || ||	TRUE	igd	TRUE	rs17149254	rs6951489	T	C	A	G	336107	76634463	7	0.00311607	2.1727e-14	ukb-a-248	Body mass index (BMI) || id:ukb-a-248	TRUE	reported	igd	2	TRUE
81	rs17342242	G	A	G	A	-0.016161	0.0165044	0.229795	0.227603	FALSE	FALSE	FALSE	ebi-a-GCST90013410	8	60828697	0.0129618	392871	0.2	Basal cell carcinoma || id:ebi-a-GCST90013410	Basal cell carcinoma	Basal cell carcinoma || ||	TRUE	igd	NA	NA	NA	NA	NA	NA	NA	336107	60828697	8	0.00286561	1.70553e-08	ukb-a-248	Body mass index (BMI) || id:ukb-a-248	TRUE	reported	igd	2	TRUE
82	rs17399739	G	A	G	A	0.026237	0.017334	0.0695257	0.0685162	FALSE	FALSE	FALSE	ebi-a-GCST90013410	10	87490850	0.0213511	392871	0.42	Basal cell carcinoma || id:ebi-a-GCST90013410	Basal cell carcinoma	Basal cell carcinoma || ||	TRUE	igd	NA	NA	NA	NA	NA	NA	NA	336107	87490850	10	0.00472237	2.76389e-08	ukb-a-248	Body mass index (BMI) || id:ukb-a-248	TRUE	reported	igd	2	TRUE
83	rs17716502	T	C	T	C	-0.0222998	-0.00619932	0.207243	0.201754	FALSE	FALSE	FALSE	ebi-a-GCST90013410	8	116659731	0.0136754	392871	0.649999	Basal cell carcinoma || id:ebi-a-GCST90013410	Basal cell carcinoma	Basal cell carcinoma || ||	TRUE	igd	NA	NA	NA	NA	NA	NA	NA	336107	116659731	8	0.00298602	8.15831e-14	ukb-a-248	Body mass index (BMI) || id:ukb-a-248	TRUE	reported	igd	2	TRUE
84	rs1788808	G	A	G	A	-0.0183135	0.0176594	0.497341	0.495616	FALSE	FALSE	FALSE	ebi-a-GCST90013410	18	21090023	0.0108719	392871	0.1	Basal cell carcinoma || id:ebi-a-GCST90013410	Basal cell carcinoma	Basal cell carcinoma || ||	TRUE	igd	NA	NA	NA	NA	NA	NA	NA	336107	21090023	18	0.0024054	2.67485e-14	ukb-a-248	Body mass index (BMI) || id:ukb-a-248	TRUE	reported	igd	2	TRUE
85	rs1805123	G	T	G	T	-0.0179911	-0.00903954	0.246217	0.245667	FALSE	FALSE	FALSE	ebi-a-GCST90013410	7	150645534	0.0126209	392871	0.47	Basal cell carcinoma || id:ebi-a-GCST90013410	Basal cell carcinoma	Basal cell carcinoma || ||	TRUE	igd	NA	NA	NA	NA	NA	NA	NA	336107	150645534	7	0.00278844	1.10527e-10	ukb-a-248	Body mass index (BMI) || id:ukb-a-248	TRUE	reported	igd	2	TRUE
86	rs1840661	A	T	A	T	0.0137467	-0.00684874	0.427512	0.425908	FALSE	TRUE	TRUE	ebi-a-GCST90013410	7	114352682	0.0110782	392871	0.54	Basal cell carcinoma || id:ebi-a-GCST90013410	Basal cell carcinoma	Basal cell carcinoma || ||	TRUE	igd	NA	NA	NA	NA	NA	NA	NA	336107	114352682	7	0.00244055	1.77644e-08	ukb-a-248	Body mass index (BMI) || id:ukb-a-248	TRUE	reported	igd	2	FALSE
87	rs1884897	G	A	G	A	0.0213286	0.00426286	0.628254	0.629017	FALSE	FALSE	FALSE	ebi-a-GCST90013410	20	6612832	0.0113112	392871	0.709999	Basal cell carcinoma || id:ebi-a-GCST90013410	Basal cell carcinoma	Basal cell carcinoma || ||	TRUE	igd	NA	NA	NA	NA	NA	NA	NA	336107	6612832	20	0.00249224	1.15319e-17	ukb-a-248	Body mass index (BMI) || id:ukb-a-248	TRUE	reported	igd	2	TRUE
88	rs1901241	G	A	G	A	0.0192919	-0.0171154	0.160137	0.158796	FALSE	FALSE	FALSE	ebi-a-GCST90013410	12	97941390	0.0150088	392871	0.25	Basal cell carcinoma || id:ebi-a-GCST90013410	Basal cell carcinoma	Basal cell carcinoma || ||	TRUE	igd	NA	NA	NA	NA	NA	NA	NA	336107	97941390	12	0.00329019	4.5368e-09	ukb-a-248	Body mass index (BMI) || id:ukb-a-248	TRUE	reported	igd	2	TRUE
89	rs1919243	C	T	C	T	0.0138729	-0.00416772	0.487067	0.486864	FALSE	FALSE	FALSE	ebi-a-GCST90013410	5	88778861	0.0111283	392871	0.709999	Basal cell carcinoma || id:ebi-a-GCST90013410	Basal cell carcinoma	Basal cell carcinoma || ||	TRUE	igd	NA	NA	NA	NA	NA	NA	NA	336107	88778861	5	0.00243342	1.19212e-08	ukb-a-248	Body mass index (BMI) || id:ukb-a-248	TRUE	reported	igd	2	TRUE
90	rs1941706	G	A	G	A	0.0139405	-0.0182933	0.463511	0.462365	FALSE	FALSE	FALSE	ebi-a-GCST90013410	18	31223776	0.0109291	392871	0.0940005	Basal cell carcinoma || id:ebi-a-GCST90013410	Basal cell carcinoma	Basal cell carcinoma || ||	TRUE	igd	NA	NA	NA	NA	NA	NA	NA	336107	31223776	18	0.00241073	7.35783e-09	ukb-a-248	Body mass index (BMI) || id:ukb-a-248	TRUE	reported	igd	2	TRUE
91	rs1949204	G	T	G	T	0.0166526	-0.00145606	0.761765	0.761431	FALSE	FALSE	FALSE	ebi-a-GCST90013410	13	65475834	0.0127262	392871	0.91	Basal cell carcinoma || id:ebi-a-GCST90013410	Basal cell carcinoma	Basal cell carcinoma || ||	TRUE	igd	NA	NA	NA	NA	NA	NA	NA	336107	65475834	13	0.00281935	3.49712e-09	ukb-a-248	Body mass index (BMI) || id:ukb-a-248	TRUE	reported	igd	2	TRUE
92	rs2035806	A	G	A	G	-0.0166309	0.0157095	0.566354	0.565694	FALSE	FALSE	FALSE	ebi-a-GCST90013410	10	133984916	0.0110093	392871	0.15	Basal cell carcinoma || id:ebi-a-GCST90013410	Basal cell carcinoma	Basal cell carcinoma || ||	TRUE	igd	NA	NA	NA	NA	NA	NA	NA	336107	133984916	10	0.00242835	7.46793e-12	ukb-a-248	Body mass index (BMI) || id:ukb-a-248	TRUE	reported	igd	2	TRUE
93	rs2046002	C	T	C	T	-0.014571	0.00326481	0.639044	0.639638	FALSE	FALSE	FALSE	ebi-a-GCST90013410	15	95272235	0.0113548	392871	0.77	Basal cell carcinoma || id:ebi-a-GCST90013410	Basal cell carcinoma	Basal cell carcinoma || ||	TRUE	igd	NA	NA	NA	NA	NA	NA	NA	336107	95272235	15	0.00250777	6.24094e-09	ukb-a-248	Body mass index (BMI) || id:ukb-a-248	TRUE	reported	igd	2	TRUE
94	rs2121058	C	T	C	T	-0.0238147	0.00998771	0.228644	0.227792	FALSE	FALSE	FALSE	ebi-a-GCST90013410	13	58627256	0.0129218	392871	0.44	Basal cell carcinoma || id:ebi-a-GCST90013410	Basal cell carcinoma	Basal cell carcinoma || ||	TRUE	igd	NA	NA	NA	NA	NA	NA	NA	336107	58627256	13	0.00286076	8.4918e-17	ukb-a-248	Body mass index (BMI) || id:ukb-a-248	TRUE	reported	igd	2	TRUE
95	rs2135745	G	C	G	C	-0.016838	0.0181614	0.753229	0.754146	FALSE	TRUE	FALSE	ebi-a-GCST90013410	9	109150784	0.0127095	392871	0.15	Basal cell carcinoma || id:ebi-a-GCST90013410	Basal cell carcinoma	Basal cell carcinoma || ||	TRUE	igd	NA	NA	NA	NA	NA	NA	NA	336107	109150784	9	0.00280126	1.84723e-09	ukb-a-248	Body mass index (BMI) || id:ukb-a-248	TRUE	reported	igd	2	TRUE
96	rs2155869	C	T	C	T	-0.0184462	-0.0103703	0.819163	0.818613	FALSE	FALSE	FALSE	ebi-a-GCST90013410	18	13199302	0.014007	392871	0.46	Basal cell carcinoma || id:ebi-a-GCST90013410	Basal cell carcinoma	Basal cell carcinoma || ||	TRUE	igd	NA	NA	NA	NA	NA	NA	NA	336107	13199302	18	0.00311144	3.06034e-09	ukb-a-248	Body mass index (BMI) || id:ukb-a-248	TRUE	reported	igd	2	TRUE
97	rs215634	G	A	G	A	-0.0147674	-0.00635548	0.613873	0.613877	FALSE	FALSE	FALSE	ebi-a-GCST90013410	7	32369148	0.011209	392871	0.57	Basal cell carcinoma || id:ebi-a-GCST90013410	Basal cell carcinoma	Basal cell carcinoma || ||	TRUE	igd	NA	NA	NA	NA	NA	NA	NA	336107	32369148	7	0.00247575	2.45177e-09	ukb-a-248	Body mass index (BMI) || id:ukb-a-248	TRUE	reported	igd	2	TRUE
98	rs217672	C	A	C	A	0.0158661	0.00774404	0.272013	0.27097	FALSE	FALSE	FALSE	ebi-a-GCST90013410	14	62361021	0.012241	392871	0.53	Basal cell carcinoma || id:ebi-a-GCST90013410	Basal cell carcinoma	Basal cell carcinoma || ||	TRUE	igd	NA	NA	NA	NA	NA	NA	NA	336107	62361021	14	0.00270563	4.51991e-09	ukb-a-248	Body mass index (BMI) || id:ukb-a-248	TRUE	reported	igd	2	TRUE
99	rs2192649	G	T	G	T	0.0136694	-0.00309586	0.497183	0.500207	FALSE	FALSE	FALSE	ebi-a-GCST90013410	7	78126279	0.0109791	392871	0.780001	Basal cell carcinoma || id:ebi-a-GCST90013410	Basal cell carcinoma	Basal cell carcinoma || ||	TRUE	igd	NA	NA	NA	NA	NA	NA	NA	336107	78126279	7	0.00241616	1.53706e-08	ukb-a-248	Body mass index (BMI) || id:ukb-a-248	TRUE	reported	igd	2	TRUE
101	rs2253310	G	C	G	C	0.0172947	0.0210149	0.628085	0.626747	FALSE	TRUE	FALSE	ebi-a-GCST90013410	6	108888593	0.0112589	392871	0.0619998	Basal cell carcinoma || id:ebi-a-GCST90013410	Basal cell carcinoma	Basal cell carcinoma || ||	TRUE	igd	NA	NA	NA	NA	NA	NA	NA	336107	108888593	6	0.00248472	3.39938e-12	ukb-a-248	Body mass index (BMI) || id:ukb-a-248	TRUE	reported	igd	2	TRUE
102	rs2292238	C	A	C	A	-0.0176981	-0.0139312	0.408667	0.408003	FALSE	FALSE	FALSE	ebi-a-GCST90013410	12	56493822	0.011084	392871	0.21	Basal cell carcinoma || id:ebi-a-GCST90013410	Basal cell carcinoma	Basal cell carcinoma || ||	TRUE	igd	NA	NA	NA	NA	NA	NA	NA	336107	56493822	12	0.00244772	4.82503e-13	ukb-a-248	Body mass index (BMI) || id:ukb-a-248	TRUE	reported	igd	2	TRUE
103	rs2307111	C	T	C	T	-0.0289516	0.00725259	0.393183	0.393675	FALSE	FALSE	FALSE	ebi-a-GCST90013410	5	75003678	0.011104	392871	0.51	Basal cell carcinoma || id:ebi-a-GCST90013410	Basal cell carcinoma	Basal cell carcinoma || ||	TRUE	igd	NA	NA	NA	NA	NA	NA	NA	336107	75003678	5	0.00246183	6.35038e-32	ukb-a-248	Body mass index (BMI) || id:ukb-a-248	TRUE	reported	igd	2	TRUE
104	rs2318543	G	A	G	A	-0.0194021	-0.00445292	0.782495	0.784071	FALSE	FALSE	FALSE	ebi-a-GCST90013410	4	67803263	0.0132303	392871	0.74	Basal cell carcinoma || id:ebi-a-GCST90013410	Basal cell carcinoma	Basal cell carcinoma || ||	TRUE	igd	NA	NA	NA	NA	NA	NA	NA	336107	67803263	4	0.00292162	3.1232e-11	ukb-a-248	Body mass index (BMI) || id:ukb-a-248	TRUE	reported	igd	2	TRUE
105	rs2384054	C	T	C	T	0.0350265	-0.0304733	0.489674	0.490782	FALSE	FALSE	FALSE	ebi-a-GCST90013410	2	25156773	0.0108728	392871	0.0051	Basal cell carcinoma || id:ebi-a-GCST90013410	Basal cell carcinoma	Basal cell carcinoma || ||	TRUE	igd	NA	NA	NA	NA	NA	NA	NA	336107	25156773	2	0.00240007	3.17687e-48	ukb-a-248	Body mass index (BMI) || id:ukb-a-248	TRUE	reported	igd	2	TRUE
106	rs2398861	G	A	G	A	0.0220894	0.0135341	0.256599	0.25678	FALSE	FALSE	FALSE	ebi-a-GCST90013410	9	96430747	0.0124693	392871	0.28	Basal cell carcinoma || id:ebi-a-GCST90013410	Basal cell carcinoma	Basal cell carcinoma || ||	TRUE	igd	NA	NA	NA	NA	NA	NA	NA	336107	96430747	9	0.0027614	1.25458e-15	ukb-a-248	Body mass index (BMI) || id:ukb-a-248	TRUE	reported	igd	2	TRUE
107	rs241460	G	A	G	A	-0.0205388	0.00937019	0.68187	0.682401	FALSE	FALSE	FALSE	ebi-a-GCST90013410	1	49782772	0.0116603	392871	0.42	Basal cell carcinoma || id:ebi-a-GCST90013410	Basal cell carcinoma	Basal cell carcinoma || ||	TRUE	igd	NA	NA	NA	NA	NA	NA	NA	336107	49782772	1	0.00257525	1.52265e-15	ukb-a-248	Body mass index (BMI) || id:ukb-a-248	TRUE	reported	igd	2	TRUE
108	rs2425857	G	A	G	A	-0.0135947	-0.0057789	0.554635	0.555793	FALSE	FALSE	FALSE	ebi-a-GCST90013410	20	44914134	0.0109245	392871	0.6	Basal cell carcinoma || id:ebi-a-GCST90013410	Basal cell carcinoma	Basal cell carcinoma || ||	TRUE	igd	NA	NA	NA	NA	NA	NA	NA	336107	44914134	20	0.00241624	1.84183e-08	ukb-a-248	Body mass index (BMI) || id:ukb-a-248	TRUE	reported	igd	2	TRUE
109	rs2439823	G	A	G	A	0.0216364	-0.00054834	0.547705	0.54628	FALSE	FALSE	FALSE	ebi-a-GCST90013410	10	99778226	0.0109468	392871	0.96	Basal cell carcinoma || id:ebi-a-GCST90013410	Basal cell carcinoma	Basal cell carcinoma || ||	TRUE	igd	NA	NA	NA	NA	NA	NA	NA	336107	99778226	10	0.00241939	3.80803e-19	ukb-a-248	Body mass index (BMI) || id:ukb-a-248	TRUE	reported	igd	2	TRUE
110	rs2450254	T	A	T	A	-0.0140667	0.0205483	0.415003	0.415376	FALSE	TRUE	FALSE	ebi-a-GCST90013410	11	69449784	0.0110568	392871	0.0629999	Basal cell carcinoma || id:ebi-a-GCST90013410	Basal cell carcinoma	Basal cell carcinoma || ||	TRUE	igd	NA	NA	NA	NA	NA	NA	NA	336107	69449784	11	0.00244305	8.52747e-09	ukb-a-248	Body mass index (BMI) || id:ukb-a-248	TRUE	reported	igd	2	TRUE
111	rs2450445	A	G	A	G	-0.0153656	-0.00326668	0.323973	0.323993	FALSE	FALSE	FALSE	ebi-a-GCST90013410	10	93038530	0.0116009	392871	0.780001	Basal cell carcinoma || id:ebi-a-GCST90013410	Basal cell carcinoma	Basal cell carcinoma || ||	TRUE	igd	NA	NA	NA	NA	NA	NA	NA	336107	93038530	10	0.00256262	2.02372e-09	ukb-a-248	Body mass index (BMI) || id:ukb-a-248	TRUE	reported	igd	2	TRUE
112	rs245775	G	A	G	A	0.0203304	-0.00980007	0.728826	0.729041	FALSE	FALSE	FALSE	ebi-a-GCST90013410	5	170532105	0.0121969	392871	0.42	Basal cell carcinoma || id:ebi-a-GCST90013410	Basal cell carcinoma	Basal cell carcinoma || ||	TRUE	igd	NA	NA	NA	NA	NA	NA	NA	336107	170532105	5	0.0027049	5.65458e-14	ukb-a-248	Body mass index (BMI) || id:ukb-a-248	TRUE	reported	igd	2	TRUE
113	rs2470392	C	T	C	T	0.0145453	0.00943416	0.287428	0.28686	FALSE	FALSE	FALSE	ebi-a-GCST90013410	12	2155430	0.0120251	392871	0.43	Basal cell carcinoma || id:ebi-a-GCST90013410	Basal cell carcinoma	Basal cell carcinoma || ||	TRUE	igd	NA	NA	NA	NA	NA	NA	NA	336107	2155430	12	0.00265977	4.53858e-08	ukb-a-248	Body mass index (BMI) || id:ukb-a-248	TRUE	reported	igd	2	TRUE
114	rs2474898	T	C	T	C	0.0146104	0.00774355	0.345803	0.345188	FALSE	FALSE	FALSE	ebi-a-GCST90013410	6	51769245	0.0113976	392871	0.5	Basal cell carcinoma || id:ebi-a-GCST90013410	Basal cell carcinoma	Basal cell carcinoma || ||	TRUE	igd	NA	NA	NA	NA	NA	NA	NA	336107	51769245	6	0.00252319	7.02668e-09	ukb-a-248	Body mass index (BMI) || id:ukb-a-248	TRUE	reported	igd	2	TRUE
115	rs2482704	T	G	T	G	-0.0138253	-0.00189945	0.423422	0.425265	FALSE	FALSE	FALSE	ebi-a-GCST90013410	9	94182363	0.0109656	392871	0.86	Basal cell carcinoma || id:ebi-a-GCST90013410	Basal cell carcinoma	Basal cell carcinoma || ||	TRUE	igd	NA	NA	NA	NA	NA	NA	NA	336107	94182363	9	0.00243157	1.30335e-08	ukb-a-248	Body mass index (BMI) || id:ukb-a-248	TRUE	reported	igd	2	TRUE
116	rs2606228	C	A	C	A	-0.0155705	-0.0135765	0.642769	0.64717	FALSE	FALSE	FALSE	ebi-a-GCST90013410	3	183537759	0.011555	392871	0.24	Basal cell carcinoma || id:ebi-a-GCST90013410	Basal cell carcinoma	Basal cell carcinoma || ||	TRUE	igd	NA	NA	NA	NA	NA	NA	NA	336107	183537759	3	0.00253615	8.29182e-10	ukb-a-248	Body mass index (BMI) || id:ukb-a-248	TRUE	reported	igd	2	TRUE
117	rs2616192	T	G	T	G	0.0140763	-0.026321	0.67249	0.674931	FALSE	FALSE	FALSE	ebi-a-GCST90013410	8	20668624	0.0116431	392871	0.0239999	Basal cell carcinoma || id:ebi-a-GCST90013410	Basal cell carcinoma	Basal cell carcinoma || ||	TRUE	igd	NA	NA	NA	NA	NA	NA	NA	336107	20668624	8	0.00257234	4.44877e-08	ukb-a-248	Body mass index (BMI) || id:ukb-a-248	TRUE	reported	igd	2	TRUE
118	rs2678204	G	T	G	T	0.0280873	-0.0067391	0.341813	0.341036	FALSE	FALSE	FALSE	ebi-a-GCST90013410	1	201800511	0.0114779	392871	0.56	Basal cell carcinoma || id:ebi-a-GCST90013410	Basal cell carcinoma	Basal cell carcinoma || ||	TRUE	igd	NA	NA	NA	NA	NA	NA	NA	336107	201800511	1	0.00253578	1.65158e-28	ukb-a-248	Body mass index (BMI) || id:ukb-a-248	TRUE	reported	igd	2	TRUE
119	rs2725371	G	A	G	A	-0.0180883	-0.00158629	0.696308	0.697547	FALSE	FALSE	FALSE	ebi-a-GCST90013410	8	30854033	0.0118863	392871	0.89	Basal cell carcinoma || id:ebi-a-GCST90013410	Basal cell carcinoma	Basal cell carcinoma || ||	TRUE	igd	NA	NA	NA	NA	NA	NA	NA	336107	30854033	8	0.00262057	5.12035e-12	ukb-a-248	Body mass index (BMI) || id:ukb-a-248	TRUE	reported	igd	2	TRUE
120	rs273505	C	T	C	T	0.0188626	0.0122202	0.419906	0.421217	FALSE	FALSE	FALSE	ebi-a-GCST90013410	19	18217147	0.010988	392871	0.27	Basal cell carcinoma || id:ebi-a-GCST90013410	Basal cell carcinoma	Basal cell carcinoma || ||	TRUE	igd	NA	NA	NA	NA	NA	NA	NA	336107	18217147	19	0.00243413	9.27257e-15	ukb-a-248	Body mass index (BMI) || id:ukb-a-248	TRUE	reported	igd	2	TRUE
121	rs28366156	C	T	C	T	-0.0290028	-0.0453977	0.131356	0.130627	FALSE	FALSE	FALSE	ebi-a-GCST90013410	6	31671498	0.0163267	392871	0.00539995	Basal cell carcinoma || id:ebi-a-GCST90013410	Basal cell carcinoma	Basal cell carcinoma || ||	TRUE	igd	NA	NA	NA	NA	NA	NA	NA	336107	31671498	6	0.00355581	3.46178e-16	ukb-a-248	Body mass index (BMI) || id:ukb-a-248	TRUE	reported	igd	2	TRUE
122	rs28447555	T	C	T	C	0.0185076	-0.011806	0.180987	0.17863	FALSE	FALSE	FALSE	ebi-a-GCST90013410	3	107385668	0.0142839	392871	0.41	Basal cell carcinoma || id:ebi-a-GCST90013410	Basal cell carcinoma	Basal cell carcinoma || ||	TRUE	igd	NA	NA	NA	NA	NA	NA	NA	336107	107385668	3	0.00312798	3.28632e-09	ukb-a-248	Body mass index (BMI) || id:ukb-a-248	TRUE	reported	igd	2	TRUE
123	rs28489620	A	G	A	G	-0.0147327	-0.00361652	0.290982	0.289058	FALSE	FALSE	FALSE	ebi-a-GCST90013410	22	41804716	0.0120913	392871	0.760001	Basal cell carcinoma || id:ebi-a-GCST90013410	Basal cell carcinoma	Basal cell carcinoma || ||	TRUE	igd	NA	NA	NA	NA	NA	NA	NA	336107	41804716	22	0.0026634	3.1768e-08	ukb-a-248	Body mass index (BMI) || id:ukb-a-248	TRUE	reported	igd	2	TRUE
124	rs2861685	C	T	C	T	-0.017647	0.0111492	0.411371	0.411576	FALSE	FALSE	FALSE	ebi-a-GCST90013410	2	67837553	0.0109956	392871	0.31	Basal cell carcinoma || id:ebi-a-GCST90013410	Basal cell carcinoma	Basal cell carcinoma || ||	TRUE	igd	NA	NA	NA	NA	NA	NA	NA	336107	67837553	2	0.00243763	4.51544e-13	ukb-a-248	Body mass index (BMI) || id:ukb-a-248	TRUE	reported	igd	2	TRUE
125	rs286818	A	T	A	T	-0.0291454	0.0270415	0.170248	0.168734	FALSE	TRUE	FALSE	ebi-a-GCST90013410	5	107433446	0.0144159	392871	0.061	Basal cell carcinoma || id:ebi-a-GCST90013410	Basal cell carcinoma	Basal cell carcinoma || ||	TRUE	igd	NA	NA	NA	NA	NA	NA	NA	336107	107433446	5	0.00320417	9.41456e-20	ukb-a-248	Body mass index (BMI) || id:ukb-a-248	TRUE	reported	igd	2	TRUE
126	rs2962082	A	G	A	G	-0.0135377	-0.0176245	0.482549	0.481521	FALSE	FALSE	FALSE	ebi-a-GCST90013410	16	62816628	0.0108975	392871	0.11	Basal cell carcinoma || id:ebi-a-GCST90013410	Basal cell carcinoma	Basal cell carcinoma || ||	TRUE	igd	NA	NA	NA	NA	NA	NA	NA	336107	62816628	16	0.00240754	1.87785e-08	ukb-a-248	Body mass index (BMI) || id:ukb-a-248	TRUE	reported	igd	2	TRUE
127	rs2975693	C	T	C	T	0.0238256	0.000222459	0.109281	0.105496	FALSE	FALSE	FALSE	ebi-a-GCST90013410	8	10114474	0.0177864	392871	0.99	Basal cell carcinoma || id:ebi-a-GCST90013410	Basal cell carcinoma	Basal cell carcinoma || ||	TRUE	igd	NA	NA	NA	NA	NA	NA	NA	336107	10114474	8	0.0038753	7.85236e-10	ukb-a-248	Body mass index (BMI) || id:ukb-a-248	TRUE	reported	igd	2	TRUE
128	rs34045288	T	C	T	C	0.0259978	-0.0111705	0.335903	0.334986	FALSE	FALSE	FALSE	ebi-a-GCST90013410	6	40369081	0.0115226	392871	0.33	Basal cell carcinoma || id:ebi-a-GCST90013410	Basal cell carcinoma	Basal cell carcinoma || ||	TRUE	igd	NA	NA	NA	NA	NA	NA	NA	336107	40369081	6	0.00254511	1.71672e-24	ukb-a-248	Body mass index (BMI) || id:ukb-a-248	TRUE	reported	igd	2	TRUE
129	rs34095326	A	G	A	G	-0.0244429	-0.0102173	0.114134	0.112479	FALSE	FALSE	FALSE	ebi-a-GCST90013410	19	45395844	0.0172937	392871	0.55	Basal cell carcinoma || id:ebi-a-GCST90013410	Basal cell carcinoma	Basal cell carcinoma || ||	TRUE	igd	NA	NA	NA	NA	NA	NA	NA	336107	45395844	19	0.00379235	1.15515e-10	ukb-a-248	Body mass index (BMI) || id:ukb-a-248	TRUE	reported	igd	2	TRUE
130	rs34236292	T	G	T	G	-0.0140997	-0.0192088	0.32772	0.326593	FALSE	FALSE	FALSE	ebi-a-GCST90013410	4	140786038	0.0116431	392871	0.0990011	Basal cell carcinoma || id:ebi-a-GCST90013410	Basal cell carcinoma	Basal cell carcinoma || ||	TRUE	igd	NA	NA	NA	NA	NA	NA	NA	336107	140786038	4	0.002567	3.96169e-08	ukb-a-248	Body mass index (BMI) || id:ukb-a-248	TRUE	reported	igd	2	TRUE
131	rs34361149	A	G	A	G	-0.0309935	-0.000520599	0.19259	0.192201	FALSE	FALSE	FALSE	ebi-a-GCST90013410	1	72750470	0.0137774	392871	0.97	Basal cell carcinoma || id:ebi-a-GCST90013410	Basal cell carcinoma	Basal cell carcinoma || ||	TRUE	igd	NA	NA	NA	NA	NA	NA	NA	336107	72750470	1	0.00304511	2.5038e-24	ukb-a-248	Body mass index (BMI) || id:ukb-a-248	TRUE	reported	igd	2	TRUE
132	rs34373881	A	G	A	G	-0.0168863	0.0206525	0.278276	0.275311	FALSE	FALSE	FALSE	ebi-a-GCST90013410	3	20432033	0.0121587	392871	0.089	Basal cell carcinoma || id:ebi-a-GCST90013410	Basal cell carcinoma	Basal cell carcinoma || ||	TRUE	igd	NA	NA	NA	NA	NA	NA	NA	336107	20432033	3	0.00268678	3.2836e-10	ukb-a-248	Body mass index (BMI) || id:ukb-a-248	TRUE	reported	igd	2	TRUE
133	rs34774377	C	T	C	T	-0.0208434	-0.0139	0.120337	0.11973	FALSE	FALSE	FALSE	ebi-a-GCST90013410	5	167001890	0.0167947	392871	0.41	Basal cell carcinoma || id:ebi-a-GCST90013410	Basal cell carcinoma	Basal cell carcinoma || ||	TRUE	igd	NA	NA	NA	NA	NA	NA	NA	336107	167001890	5	0.00369099	1.63313e-08	ukb-a-248	Body mass index (BMI) || id:ukb-a-248	TRUE	reported	igd	2	TRUE
134	rs34811474	A	G	A	G	-0.0305977	-0.0126098	0.231875	0.23188	FALSE	FALSE	FALSE	ebi-a-GCST90013410	4	25408838	0.0129	392871	0.33	Basal cell carcinoma || id:ebi-a-GCST90013410	Basal cell carcinoma	Basal cell carcinoma || ||	TRUE	igd	NA	NA	NA	NA	NA	NA	NA	336107	25408838	4	0.00284335	5.30396e-27	ukb-a-248	Body mass index (BMI) || id:ukb-a-248	TRUE	reported	igd	2	TRUE
135	rs34966008	T	C	T	C	-0.0199158	0.00254482	0.408148	0.408861	FALSE	FALSE	FALSE	ebi-a-GCST90013410	17	34919623	0.0110297	392871	0.82	Basal cell carcinoma || id:ebi-a-GCST90013410	Basal cell carcinoma	Basal cell carcinoma || ||	TRUE	igd	NA	NA	NA	NA	NA	NA	NA	336107	34919623	17	0.00244306	3.59253e-16	ukb-a-248	Body mass index (BMI) || id:ukb-a-248	TRUE	reported	igd	2	TRUE
136	rs35025195	A	G	A	G	-0.0230476	0.0112953	0.166132	0.164389	FALSE	FALSE	FALSE	ebi-a-GCST90013410	11	134522597	0.0146171	392871	0.44	Basal cell carcinoma || id:ebi-a-GCST90013410	Basal cell carcinoma	Basal cell carcinoma || ||	TRUE	igd	NA	NA	NA	NA	NA	NA	NA	336107	134522597	11	0.00323009	9.67832e-13	ukb-a-248	Body mass index (BMI) || id:ukb-a-248	TRUE	reported	igd	2	TRUE
137	rs35193668	T	C	T	C	-0.0166761	-0.0123559	0.361915	0.361853	FALSE	FALSE	FALSE	ebi-a-GCST90013410	13	33092929	0.0113249	392871	0.28	Basal cell carcinoma || id:ebi-a-GCST90013410	Basal cell carcinoma	Basal cell carcinoma || ||	TRUE	igd	NA	NA	NA	NA	NA	NA	NA	336107	33092929	13	0.00249998	2.55329e-11	ukb-a-248	Body mass index (BMI) || id:ukb-a-248	TRUE	reported	igd	2	TRUE
138	rs35483388	T	C	T	C	0.0140802	-0.00197866	0.379617	0.379106	FALSE	FALSE	FALSE	ebi-a-GCST90013410	11	122545146	0.011295	392871	0.86	Basal cell carcinoma || id:ebi-a-GCST90013410	Basal cell carcinoma	Basal cell carcinoma || ||	TRUE	igd	NA	NA	NA	NA	NA	NA	NA	336107	122545146	11	0.00248601	1.48218e-08	ukb-a-248	Body mass index (BMI) || id:ukb-a-248	TRUE	reported	igd	2	TRUE
139	rs35626515	A	C	A	C	0.0265699	-0.0204273	0.407965	0.405203	FALSE	FALSE	FALSE	ebi-a-GCST90013410	16	28649651	0.0111079	392871	0.0659994	Basal cell carcinoma || id:ebi-a-GCST90013410	Basal cell carcinoma	Basal cell carcinoma || ||	TRUE	igd	NA	NA	NA	NA	NA	NA	NA	336107	28649651	16	0.00244547	1.71159e-27	ukb-a-248	Body mass index (BMI) || id:ukb-a-248	TRUE	reported	igd	2	TRUE
140	rs35722922	G	A	G	A	-0.0164622	0.00166363	0.385007	0.383365	FALSE	FALSE	FALSE	ebi-a-GCST90013410	2	47002226	0.0112344	392871	0.88	Basal cell carcinoma || id:ebi-a-GCST90013410	Basal cell carcinoma	Basal cell carcinoma || ||	TRUE	igd	NA	NA	NA	NA	NA	NA	NA	336107	47002226	2	0.00247822	3.08319e-11	ukb-a-248	Body mass index (BMI) || id:ukb-a-248	TRUE	reported	igd	2	TRUE
141	rs357501	A	G	A	G	0.0154044	0.000847099	0.377514	0.376162	FALSE	FALSE	FALSE	ebi-a-GCST90013410	3	153964496	0.0112412	392871	0.94	Basal cell carcinoma || id:ebi-a-GCST90013410	Basal cell carcinoma	Basal cell carcinoma || ||	TRUE	igd	TRUE	rs357501	rs355748	A	G	T	G	336107	153953440	3	0.00249087	6.24396e-10	ukb-a-248	Body mass index (BMI) || id:ukb-a-248	TRUE	reported	igd	2	TRUE
142	rs35851183	G	A	G	A	0.0167614	-0.0159587	0.357777	0.357742	FALSE	FALSE	FALSE	ebi-a-GCST90013410	4	80717182	0.0113899	392871	0.16	Basal cell carcinoma || id:ebi-a-GCST90013410	Basal cell carcinoma	Basal cell carcinoma || ||	TRUE	igd	NA	NA	NA	NA	NA	NA	NA	336107	80717182	4	0.00250852	2.36429e-11	ukb-a-248	Body mass index (BMI) || id:ukb-a-248	TRUE	reported	igd	2	TRUE
143	rs35882248	T	C	T	C	0.0192316	-0.0234484	0.314642	0.316554	FALSE	FALSE	FALSE	ebi-a-GCST90013410	2	230627955	0.0117236	392871	0.0449997	Basal cell carcinoma || id:ebi-a-GCST90013410	Basal cell carcinoma	Basal cell carcinoma || ||	TRUE	igd	NA	NA	NA	NA	NA	NA	NA	336107	230627955	2	0.00258946	1.11455e-13	ukb-a-248	Body mass index (BMI) || id:ukb-a-248	TRUE	reported	igd	2	TRUE
144	rs36007635	A	G	A	G	-0.0200004	0.0034437	0.138403	0.13753	FALSE	FALSE	FALSE	ebi-a-GCST90013410	6	163009335	0.0157415	392871	0.83	Basal cell carcinoma || id:ebi-a-GCST90013410	Basal cell carcinoma	Basal cell carcinoma || ||	TRUE	igd	NA	NA	NA	NA	NA	NA	NA	336107	163009335	6	0.00348146	9.20831e-09	ukb-a-248	Body mass index (BMI) || id:ukb-a-248	TRUE	reported	igd	2	TRUE
145	rs362307	T	C	T	C	0.0313537	-0.00502544	0.0760278	0.0726177	FALSE	FALSE	FALSE	ebi-a-GCST90013410	4	3241845	0.0210243	392871	0.81	Basal cell carcinoma || id:ebi-a-GCST90013410	Basal cell carcinoma	Basal cell carcinoma || ||	TRUE	igd	NA	NA	NA	NA	NA	NA	NA	336107	3241845	4	0.00458157	7.74462e-12	ukb-a-248	Body mass index (BMI) || id:ukb-a-248	TRUE	reported	igd	2	TRUE
146	rs3759584	C	T	C	T	-0.0165842	-0.0293898	0.361958	0.361043	FALSE	FALSE	FALSE	ebi-a-GCST90013410	14	103990799	0.0114783	392871	0.01	Basal cell carcinoma || id:ebi-a-GCST90013410	Basal cell carcinoma	Basal cell carcinoma || ||	TRUE	igd	NA	NA	NA	NA	NA	NA	NA	336107	103990799	14	0.00251394	4.20436e-11	ukb-a-248	Body mass index (BMI) || id:ukb-a-248	TRUE	reported	igd	2	TRUE
147	rs3802858	C	T	C	T	-0.0164713	-0.0104738	0.427488	0.427479	FALSE	FALSE	FALSE	ebi-a-GCST90013410	11	115078492	0.0109685	392871	0.34	Basal cell carcinoma || id:ebi-a-GCST90013410	Basal cell carcinoma	Basal cell carcinoma || ||	TRUE	igd	NA	NA	NA	NA	NA	NA	NA	336107	115078492	11	0.00243005	1.21899e-11	ukb-a-248	Body mass index (BMI) || id:ukb-a-248	TRUE	reported	igd	2	TRUE
148	rs3803286	G	A	G	A	-0.0207912	0.0085613	0.666379	0.667272	FALSE	FALSE	FALSE	ebi-a-GCST90013410	14	103246470	0.011516	392871	0.46	Basal cell carcinoma || id:ebi-a-GCST90013410	Basal cell carcinoma	Basal cell carcinoma || ||	TRUE	igd	NA	NA	NA	NA	NA	NA	NA	336107	103246470	14	0.00254468	3.08248e-16	ukb-a-248	Body mass index (BMI) || id:ukb-a-248	TRUE	reported	igd	2	TRUE
149	rs3810291	A	G	A	G	0.029685	0.00828248	0.677478	0.67599	FALSE	FALSE	FALSE	ebi-a-GCST90013410	19	47569003	0.0115936	392871	0.47	Basal cell carcinoma || id:ebi-a-GCST90013410	Basal cell carcinoma	Basal cell carcinoma || ||	TRUE	igd	NA	NA	NA	NA	NA	NA	NA	336107	47569003	19	0.00256755	6.53732e-31	ukb-a-248	Body mass index (BMI) || id:ukb-a-248	TRUE	reported	igd	2	TRUE
150	rs3843540	C	T	C	T	-0.0241729	0.0272234	0.148581	0.147849	FALSE	FALSE	FALSE	ebi-a-GCST90013410	7	99126640	0.0151657	392871	0.0729995	Basal cell carcinoma || id:ebi-a-GCST90013410	Basal cell carcinoma	Basal cell carcinoma || ||	TRUE	igd	NA	NA	NA	NA	NA	NA	NA	336107	99126640	7	0.00338227	8.88996e-13	ukb-a-248	Body mass index (BMI) || id:ukb-a-248	TRUE	reported	igd	2	TRUE
152	rs3861879	G	A	G	A	0.0137348	-0.00553474	0.43683	0.438801	FALSE	FALSE	FALSE	ebi-a-GCST90013410	9	129464856	0.0110188	392871	0.62	Basal cell carcinoma || id:ebi-a-GCST90013410	Basal cell carcinoma	Basal cell carcinoma || ||	TRUE	igd	NA	NA	NA	NA	NA	NA	NA	336107	129464856	9	0.00243136	1.61503e-08	ukb-a-248	Body mass index (BMI) || id:ukb-a-248	TRUE	reported	igd	2	TRUE
153	rs3897102	T	C	T	C	0.0147261	-0.00256391	0.412248	0.409752	FALSE	FALSE	FALSE	ebi-a-GCST90013410	12	123492112	0.0111813	392871	0.82	Basal cell carcinoma || id:ebi-a-GCST90013410	Basal cell carcinoma	Basal cell carcinoma || ||	TRUE	igd	NA	NA	NA	NA	NA	NA	NA	336107	123492112	12	0.00245956	2.13604e-09	ukb-a-248	Body mass index (BMI) || id:ukb-a-248	TRUE	reported	igd	2	TRUE
154	rs390192	G	A	G	A	-0.0154416	0.024922	0.522445	0.522744	FALSE	FALSE	FALSE	ebi-a-GCST90013410	6	83359135	0.0110101	392871	0.0239999	Basal cell carcinoma || id:ebi-a-GCST90013410	Basal cell carcinoma	Basal cell carcinoma || ||	TRUE	igd	NA	NA	NA	NA	NA	NA	NA	336107	83359135	6	0.00242065	1.78341e-10	ukb-a-248	Body mass index (BMI) || id:ukb-a-248	TRUE	reported	igd	2	TRUE
155	rs39330	T	A	T	A	-0.0189262	-0.00549855	0.426708	0.42613	FALSE	TRUE	TRUE	ebi-a-GCST90013410	7	103449555	0.0111008	392871	0.62	Basal cell carcinoma || id:ebi-a-GCST90013410	Basal cell carcinoma	Basal cell carcinoma || ||	TRUE	igd	NA	NA	NA	NA	NA	NA	NA	336107	103449555	7	0.00244136	9.04899e-15	ukb-a-248	Body mass index (BMI) || id:ukb-a-248	TRUE	reported	igd	2	FALSE
156	rs4246657	T	C	T	C	0.0170056	0.0132525	0.340914	0.341626	FALSE	FALSE	FALSE	ebi-a-GCST90013410	2	229006134	0.0114098	392871	0.25	Basal cell carcinoma || id:ebi-a-GCST90013410	Basal cell carcinoma	Basal cell carcinoma || ||	TRUE	igd	NA	NA	NA	NA	NA	NA	NA	336107	229006134	2	0.00253421	1.94357e-11	ukb-a-248	Body mass index (BMI) || id:ukb-a-248	TRUE	reported	igd	2	TRUE
157	rs4261944	G	T	G	T	0.0154894	-0.00784809	0.362956	0.362288	FALSE	FALSE	FALSE	ebi-a-GCST90013410	4	31003636	0.0113973	392871	0.49	Basal cell carcinoma || id:ebi-a-GCST90013410	Basal cell carcinoma	Basal cell carcinoma || ||	TRUE	igd	NA	NA	NA	NA	NA	NA	NA	336107	31003636	4	0.00250441	6.22315e-10	ukb-a-248	Body mass index (BMI) || id:ukb-a-248	TRUE	reported	igd	2	TRUE
158	rs4402589	G	T	G	T	0.0291524	-0.00314305	0.55278	0.552319	FALSE	FALSE	FALSE	ebi-a-GCST90013410	16	29954654	0.010928	392871	0.77	Basal cell carcinoma || id:ebi-a-GCST90013410	Basal cell carcinoma	Basal cell carcinoma || ||	TRUE	igd	NA	NA	NA	NA	NA	NA	NA	336107	29954654	16	0.00241668	1.68345e-33	ukb-a-248	Body mass index (BMI) || id:ukb-a-248	TRUE	reported	igd	2	TRUE
159	rs4467770	A	G	A	G	0.0156691	-0.0395009	0.730668	0.732211	FALSE	FALSE	FALSE	ebi-a-GCST90013410	6	12086826	0.01223	392871	0.0012	Basal cell carcinoma || id:ebi-a-GCST90013410	Basal cell carcinoma	Basal cell carcinoma || ||	TRUE	igd	NA	NA	NA	NA	NA	NA	NA	336107	12086826	6	0.00271693	8.0664e-09	ukb-a-248	Body mass index (BMI) || id:ukb-a-248	TRUE	reported	igd	2	TRUE
160	rs4474229	A	G	A	G	-0.0158775	0.0205503	0.372338	0.372891	FALSE	FALSE	FALSE	ebi-a-GCST90013410	1	195037001	0.0111843	392871	0.0659994	Basal cell carcinoma || id:ebi-a-GCST90013410	Basal cell carcinoma	Basal cell carcinoma || ||	TRUE	igd	NA	NA	NA	NA	NA	NA	NA	336107	195037001	1	0.00248334	1.62233e-10	ukb-a-248	Body mass index (BMI) || id:ukb-a-248	TRUE	reported	igd	2	TRUE
161	rs4482463	A	C	A	C	-0.0340855	0.00870492	0.924181	0.924891	FALSE	FALSE	FALSE	ebi-a-GCST90013410	2	205375909	0.0206748	392871	0.67	Basal cell carcinoma || id:ebi-a-GCST90013410	Basal cell carcinoma	Basal cell carcinoma || ||	TRUE	igd	NA	NA	NA	NA	NA	NA	NA	336107	205375909	2	0.00454517	6.4328e-14	ukb-a-248	Body mass index (BMI) || id:ukb-a-248	TRUE	reported	igd	2	TRUE
162	rs4502882	T	C	T	C	-0.0147181	0.00749717	0.656893	0.657106	FALSE	FALSE	FALSE	ebi-a-GCST90013410	5	153093998	0.0114606	392871	0.51	Basal cell carcinoma || id:ebi-a-GCST90013410	Basal cell carcinoma	Basal cell carcinoma || ||	TRUE	igd	NA	NA	NA	NA	NA	NA	NA	336107	153093998	5	0.0025291	5.90786e-09	ukb-a-248	Body mass index (BMI) || id:ukb-a-248	TRUE	reported	igd	2	TRUE
163	rs4595495	G	A	G	A	0.0137384	-0.0167878	0.422607	0.420507	FALSE	FALSE	FALSE	ebi-a-GCST90013410	10	53673286	0.0110288	392871	0.13	Basal cell carcinoma || id:ebi-a-GCST90013410	Basal cell carcinoma	Basal cell carcinoma || ||	TRUE	igd	NA	NA	NA	NA	NA	NA	NA	336107	53673286	10	0.0024356	1.69555e-08	ukb-a-248	Body mass index (BMI) || id:ukb-a-248	TRUE	reported	igd	2	TRUE
164	rs4648450	A	C	A	C	-0.0154374	0.0032315	0.466133	0.465631	FALSE	FALSE	FALSE	ebi-a-GCST90013410	1	2723214	0.0110524	392871	0.77	Basal cell carcinoma || id:ebi-a-GCST90013410	Basal cell carcinoma	Basal cell carcinoma || ||	TRUE	igd	NA	NA	NA	NA	NA	NA	NA	336107	2723214	1	0.00242211	1.84982e-10	ukb-a-248	Body mass index (BMI) || id:ukb-a-248	TRUE	reported	igd	2	TRUE
165	rs4671328	G	T	G	T	-0.0217722	0.00761024	0.552555	0.552093	FALSE	FALSE	FALSE	ebi-a-GCST90013410	2	58935282	0.0110589	392871	0.49	Basal cell carcinoma || id:ebi-a-GCST90013410	Basal cell carcinoma	Basal cell carcinoma || ||	TRUE	igd	NA	NA	NA	NA	NA	NA	NA	336107	58935282	2	0.00243483	3.84238e-19	ukb-a-248	Body mass index (BMI) || id:ukb-a-248	TRUE	reported	igd	2	TRUE
166	rs4687770	C	T	C	T	-0.019339	0.0040437	0.133375	0.134414	FALSE	FALSE	FALSE	ebi-a-GCST90013410	3	51755065	0.0158855	392871	0.8	Basal cell carcinoma || id:ebi-a-GCST90013410	Basal cell carcinoma	Basal cell carcinoma || ||	TRUE	igd	NA	NA	NA	NA	NA	NA	NA	336107	51755065	3	0.00353549	4.50485e-08	ukb-a-248	Body mass index (BMI) || id:ukb-a-248	TRUE	reported	igd	2	TRUE
167	rs4718964	T	G	T	G	0.0145653	-0.00575868	0.412194	0.413115	FALSE	FALSE	FALSE	ebi-a-GCST90013410	7	70038969	0.011096	392871	0.6	Basal cell carcinoma || id:ebi-a-GCST90013410	Basal cell carcinoma	Basal cell carcinoma || ||	TRUE	igd	NA	NA	NA	NA	NA	NA	NA	336107	70038969	7	0.00244679	2.63858e-09	ukb-a-248	Body mass index (BMI) || id:ukb-a-248	TRUE	reported	igd	2	TRUE
168	rs4757144	A	G	A	G	0.016524	0.0113774	0.593047	0.59145	FALSE	FALSE	FALSE	ebi-a-GCST90013410	11	13331226	0.0110751	392871	0.3	Basal cell carcinoma || id:ebi-a-GCST90013410	Basal cell carcinoma	Basal cell carcinoma || ||	TRUE	igd	NA	NA	NA	NA	NA	NA	NA	336107	13331226	11	0.00244585	1.42135e-11	ukb-a-248	Body mass index (BMI) || id:ukb-a-248	TRUE	reported	igd	2	TRUE
169	rs4776970	T	A	T	A	-0.0254626	0.00216854	0.35707	0.356209	FALSE	TRUE	FALSE	ebi-a-GCST90013410	15	68080886	0.0113225	392871	0.85	Basal cell carcinoma || id:ebi-a-GCST90013410	Basal cell carcinoma	Basal cell carcinoma || ||	TRUE	igd	NA	NA	NA	NA	NA	NA	NA	336107	68080886	15	0.00250512	2.88669e-24	ukb-a-248	Body mass index (BMI) || id:ukb-a-248	TRUE	reported	igd	2	TRUE
170	rs4777541	T	C	T	C	0.0196505	-0.0203962	0.765041	0.765537	FALSE	FALSE	FALSE	ebi-a-GCST90013410	15	73082240	0.012823	392871	0.11	Basal cell carcinoma || id:ebi-a-GCST90013410	Basal cell carcinoma	Basal cell carcinoma || ||	TRUE	igd	NA	NA	NA	NA	NA	NA	NA	336107	73082240	15	0.00284642	5.07925e-12	ukb-a-248	Body mass index (BMI) || id:ukb-a-248	TRUE	reported	igd	2	TRUE
171	rs4790841	T	C	T	C	-0.0295249	-0.0118367	0.154867	0.15353	FALSE	FALSE	FALSE	ebi-a-GCST90013410	17	1835482	0.0151781	392871	0.44	Basal cell carcinoma || id:ebi-a-GCST90013410	Basal cell carcinoma	Basal cell carcinoma || ||	TRUE	igd	NA	NA	NA	NA	NA	NA	NA	336107	1835482	17	0.00332942	7.49204e-19	ukb-a-248	Body mass index (BMI) || id:ukb-a-248	TRUE	reported	igd	2	TRUE
173	rs491711	C	A	C	A	-0.0158403	0.00394724	0.310988	0.309603	FALSE	FALSE	FALSE	ebi-a-GCST90013410	11	28742220	0.0118269	392871	0.74	Basal cell carcinoma || id:ebi-a-GCST90013410	Basal cell carcinoma	Basal cell carcinoma || ||	TRUE	igd	NA	NA	NA	NA	NA	NA	NA	336107	28742220	11	0.00260937	1.27623e-09	ukb-a-248	Body mass index (BMI) || id:ukb-a-248	TRUE	reported	igd	2	TRUE
174	rs4921301	T	C	T	C	-0.0182238	-0.0148397	0.209817	0.205374	FALSE	FALSE	FALSE	ebi-a-GCST90013410	5	159984492	0.0137095	392871	0.28	Basal cell carcinoma || id:ebi-a-GCST90013410	Basal cell carcinoma	Basal cell carcinoma || ||	TRUE	igd	NA	NA	NA	NA	NA	NA	NA	336107	159984492	5	0.0029841	1.01653e-09	ukb-a-248	Body mass index (BMI) || id:ukb-a-248	TRUE	reported	igd	2	TRUE
175	rs4929923	C	T	C	T	0.0173844	0.0237337	0.647328	0.645703	FALSE	FALSE	FALSE	ebi-a-GCST90013410	11	8639200	0.0113707	392871	0.0369999	Basal cell carcinoma || id:ebi-a-GCST90013410	Basal cell carcinoma	Basal cell carcinoma || ||	TRUE	igd	NA	NA	NA	NA	NA	NA	NA	336107	8639200	11	0.00251068	4.39339e-12	ukb-a-248	Body mass index (BMI) || id:ukb-a-248	TRUE	reported	igd	2	TRUE
176	rs525101	C	T	C	T	0.0164956	0.0201692	0.371963	0.370062	FALSE	FALSE	FALSE	ebi-a-GCST90013410	13	111969728	0.011261	392871	0.0729995	Basal cell carcinoma || id:ebi-a-GCST90013410	Basal cell carcinoma	Basal cell carcinoma || ||	TRUE	igd	NA	NA	NA	NA	NA	NA	NA	336107	111969728	13	0.00249029	3.50106e-11	ukb-a-248	Body mass index (BMI) || id:ukb-a-248	TRUE	reported	igd	2	TRUE
177	rs539515	C	A	C	A	0.0474871	0.0289698	0.207529	0.205921	FALSE	FALSE	FALSE	ebi-a-GCST90013410	1	177889025	0.0133099	392871	0.0299999	Basal cell carcinoma || id:ebi-a-GCST90013410	Basal cell carcinoma	Basal cell carcinoma || ||	TRUE	igd	NA	NA	NA	NA	NA	NA	NA	336107	177889025	1	0.00295985	6.64049e-58	ukb-a-248	Body mass index (BMI) || id:ukb-a-248	TRUE	reported	igd	2	TRUE
178	rs550974	T	A	T	A	0.0158904	0.0253237	0.404297	0.404825	FALSE	TRUE	FALSE	ebi-a-GCST90013410	11	118937106	0.0110368	392871	0.0219999	Basal cell carcinoma || id:ebi-a-GCST90013410	Basal cell carcinoma	Basal cell carcinoma || ||	TRUE	igd	NA	NA	NA	NA	NA	NA	NA	336107	118937106	11	0.00244811	8.54673e-11	ukb-a-248	Body mass index (BMI) || id:ukb-a-248	TRUE	reported	igd	2	TRUE
179	rs55689274	A	G	A	G	-0.0148341	0.001552	0.285711	0.284622	FALSE	FALSE	FALSE	ebi-a-GCST90013410	15	47758909	0.0120579	392871	0.9	Basal cell carcinoma || id:ebi-a-GCST90013410	Basal cell carcinoma	Basal cell carcinoma || ||	TRUE	igd	NA	NA	NA	NA	NA	NA	NA	336107	47758909	15	0.00266266	2.53244e-08	ukb-a-248	Body mass index (BMI) || id:ukb-a-248	TRUE	reported	igd	2	TRUE
180	rs55726687	A	G	A	G	0.0238631	-0.00195484	0.211138	0.210075	FALSE	FALSE	FALSE	ebi-a-GCST90013410	12	991306	0.0133207	392871	0.88	Basal cell carcinoma || id:ebi-a-GCST90013410	Basal cell carcinoma	Basal cell carcinoma || ||	TRUE	igd	NA	NA	NA	NA	NA	NA	NA	336107	991306	12	0.00294249	5.08628e-16	ukb-a-248	Body mass index (BMI) || id:ukb-a-248	TRUE	reported	igd	2	TRUE
181	rs55886426	G	C	G	C	-0.031643	0.0263256	0.0554317	0.0462623	FALSE	TRUE	FALSE	ebi-a-GCST90013410	20	62567684	0.025928	392871	0.31	Basal cell carcinoma || id:ebi-a-GCST90013410	Basal cell carcinoma	Basal cell carcinoma || ||	TRUE	igd	NA	NA	NA	NA	NA	NA	NA	336107	62567684	20	0.00551914	9.85712e-09	ukb-a-248	Body mass index (BMI) || id:ukb-a-248	TRUE	reported	igd	2	TRUE
182	rs55938344	C	A	C	A	-0.0168213	-0.0128073	0.242702	0.239474	FALSE	FALSE	FALSE	ebi-a-GCST90013410	12	108310327	0.0128853	392871	0.32	Basal cell carcinoma || id:ebi-a-GCST90013410	Basal cell carcinoma	Basal cell carcinoma || ||	TRUE	igd	NA	NA	NA	NA	NA	NA	NA	336107	108310327	12	0.00281823	2.39354e-09	ukb-a-248	Body mass index (BMI) || id:ukb-a-248	TRUE	reported	igd	2	TRUE
183	rs56067609	T	A	T	A	-0.0193637	-0.00123341	0.136594	0.136086	FALSE	TRUE	FALSE	ebi-a-GCST90013410	7	133582465	0.015829	392871	0.94	Basal cell carcinoma || id:ebi-a-GCST90013410	Basal cell carcinoma	Basal cell carcinoma || ||	TRUE	igd	NA	NA	NA	NA	NA	NA	NA	336107	133582465	7	0.0035019	3.21418e-08	ukb-a-248	Body mass index (BMI) || id:ukb-a-248	TRUE	reported	igd	2	TRUE
184	rs56161855	T	A	T	A	0.0229722	-0.00746062	0.132008	0.132288	FALSE	TRUE	FALSE	ebi-a-GCST90013410	17	46288649	0.0160507	392871	0.64	Basal cell carcinoma || id:ebi-a-GCST90013410	Basal cell carcinoma	Basal cell carcinoma || ||	TRUE	igd	NA	NA	NA	NA	NA	NA	NA	336107	46288649	17	0.00354917	9.64717e-11	ukb-a-248	Body mass index (BMI) || id:ukb-a-248	TRUE	reported	igd	2	TRUE
185	rs56212061	T	C	T	C	-0.0211123	0.0198077	0.149969	0.150024	FALSE	FALSE	FALSE	ebi-a-GCST90013410	19	19394640	0.0151545	392871	0.19	Basal cell carcinoma || id:ebi-a-GCST90013410	Basal cell carcinoma	Basal cell carcinoma || ||	TRUE	igd	NA	NA	NA	NA	NA	NA	NA	336107	19394640	19	0.00337336	3.89054e-10	ukb-a-248	Body mass index (BMI) || id:ukb-a-248	TRUE	reported	igd	2	TRUE
186	rs56773984	T	A	T	A	-0.0179174	0.0146376	0.16742	0.166337	FALSE	TRUE	FALSE	ebi-a-GCST90013410	2	220177285	0.0145666	392871	0.31	Basal cell carcinoma || id:ebi-a-GCST90013410	Basal cell carcinoma	Basal cell carcinoma || ||	TRUE	igd	NA	NA	NA	NA	NA	NA	NA	336107	220177285	2	0.00323177	2.95638e-08	ukb-a-248	Body mass index (BMI) || id:ukb-a-248	TRUE	reported	igd	2	TRUE
187	rs56803094	G	A	G	A	-0.0188821	-0.00317665	0.227111	0.226306	FALSE	FALSE	FALSE	ebi-a-GCST90013410	15	99222509	0.013025	392871	0.81	Basal cell carcinoma || id:ebi-a-GCST90013410	Basal cell carcinoma	Basal cell carcinoma || ||	TRUE	igd	NA	NA	NA	NA	NA	NA	NA	336107	99222509	15	0.00287406	5.04429e-11	ukb-a-248	Body mass index (BMI) || id:ukb-a-248	TRUE	reported	igd	2	TRUE
188	rs57636386	C	T	C	T	-0.0427651	0.0170382	0.0834151	0.0826988	FALSE	FALSE	FALSE	ebi-a-GCST90013410	18	58048295	0.0195988	392871	0.38	Basal cell carcinoma || id:ebi-a-GCST90013410	Basal cell carcinoma	Basal cell carcinoma || ||	TRUE	igd	NA	NA	NA	NA	NA	NA	NA	336107	58048295	18	0.00435306	8.92483e-23	ukb-a-248	Body mass index (BMI) || id:ukb-a-248	TRUE	reported	igd	2	TRUE
189	rs58862095	T	C	T	C	-0.0243799	0.0050873	0.419757	0.41967	FALSE	FALSE	FALSE	ebi-a-GCST90013410	7	75081418	0.0110111	392871	0.64	Basal cell carcinoma || id:ebi-a-GCST90013410	Basal cell carcinoma	Basal cell carcinoma || ||	TRUE	igd	NA	NA	NA	NA	NA	NA	NA	336107	75081418	7	0.00243968	1.64702e-23	ukb-a-248	Body mass index (BMI) || id:ukb-a-248	TRUE	reported	igd	2	TRUE
190	rs588660	A	G	A	G	0.0183012	0.000812353	0.585856	0.585482	FALSE	FALSE	FALSE	ebi-a-GCST90013410	1	96886604	0.0110347	392871	0.94	Basal cell carcinoma || id:ebi-a-GCST90013410	Basal cell carcinoma	Basal cell carcinoma || ||	TRUE	igd	NA	NA	NA	NA	NA	NA	NA	336107	96886604	1	0.00244095	6.51778e-14	ukb-a-248	Body mass index (BMI) || id:ukb-a-248	TRUE	reported	igd	2	TRUE
191	rs59104534	T	C	T	C	0.0149782	0.00535334	0.301112	0.298037	FALSE	FALSE	FALSE	ebi-a-GCST90013410	8	25666169	0.0119174	392871	0.649999	Basal cell carcinoma || id:ebi-a-GCST90013410	Basal cell carcinoma	Basal cell carcinoma || ||	TRUE	igd	NA	NA	NA	NA	NA	NA	NA	336107	25666169	8	0.00262903	1.21862e-08	ukb-a-248	Body mass index (BMI) || id:ukb-a-248	TRUE	reported	igd	2	TRUE
192	rs5995843	G	A	G	A	-0.0174411	-0.00559232	0.348993	0.346288	FALSE	FALSE	FALSE	ebi-a-GCST90013410	22	40697377	0.0114151	392871	0.62	Basal cell carcinoma || id:ebi-a-GCST90013410	Basal cell carcinoma	Basal cell carcinoma || ||	TRUE	igd	NA	NA	NA	NA	NA	NA	NA	336107	40697377	22	0.00251927	4.42792e-12	ukb-a-248	Body mass index (BMI) || id:ukb-a-248	TRUE	reported	igd	2	TRUE
193	rs6050446	G	A	G	A	0.0420771	-0.064453	0.966803	0.96811	FALSE	FALSE	FALSE	ebi-a-GCST90013410	20	25195509	0.0300575	392871	0.032	Basal cell carcinoma || id:ebi-a-GCST90013410	Basal cell carcinoma	Basal cell carcinoma || ||	TRUE	igd	NA	NA	NA	NA	NA	NA	NA	336107	25195509	20	0.0067598	4.83315e-10	ukb-a-248	Body mass index (BMI) || id:ukb-a-248	TRUE	reported	igd	2	TRUE
194	rs60654199	A	C	A	C	0.0312664	-0.0123809	0.0666476	0.0666758	FALSE	FALSE	FALSE	ebi-a-GCST90013410	3	141267295	0.0218203	392871	0.57	Basal cell carcinoma || id:ebi-a-GCST90013410	Basal cell carcinoma	Basal cell carcinoma || ||	TRUE	igd	NA	NA	NA	NA	NA	NA	NA	336107	141267295	3	0.00481001	8.02786e-11	ukb-a-248	Body mass index (BMI) || id:ukb-a-248	TRUE	reported	igd	2	TRUE
195	rs60764613	T	G	T	G	0.023587	-0.02198	0.144857	0.142184	FALSE	FALSE	FALSE	ebi-a-GCST90013410	18	1839911	0.0157357	392871	0.16	Basal cell carcinoma || id:ebi-a-GCST90013410	Basal cell carcinoma	Basal cell carcinoma || ||	TRUE	igd	NA	NA	NA	NA	NA	NA	NA	336107	1839911	18	0.00342645	5.83714e-12	ukb-a-248	Body mass index (BMI) || id:ukb-a-248	TRUE	reported	igd	2	TRUE
196	rs61813324	T	C	T	C	0.0279187	0.0273882	0.134883	0.130734	FALSE	FALSE	FALSE	ebi-a-GCST90013410	1	156049877	0.0161536	392871	0.0899995	Basal cell carcinoma || id:ebi-a-GCST90013410	Basal cell carcinoma	Basal cell carcinoma || ||	TRUE	igd	NA	NA	NA	NA	NA	NA	NA	336107	156049877	1	0.00356314	4.68598e-15	ukb-a-248	Body mass index (BMI) || id:ukb-a-248	TRUE	reported	igd	2	TRUE
197	rs61826867	G	A	G	A	0.0251347	-0.0228622	0.109772	0.11027	FALSE	FALSE	FALSE	ebi-a-GCST90013410	1	174377435	0.0174429	392871	0.19	Basal cell carcinoma || id:ebi-a-GCST90013410	Basal cell carcinoma	Basal cell carcinoma || ||	TRUE	igd	NA	NA	NA	NA	NA	NA	NA	336107	174377435	1	0.00384169	6.05341e-11	ukb-a-248	Body mass index (BMI) || id:ukb-a-248	TRUE	reported	igd	2	TRUE
198	rs61903695	G	A	G	A	0.0163585	-0.00762077	0.255999	0.255347	FALSE	FALSE	FALSE	ebi-a-GCST90013410	11	89922417	0.0124757	392871	0.54	Basal cell carcinoma || id:ebi-a-GCST90013410	Basal cell carcinoma	Basal cell carcinoma || ||	TRUE	igd	NA	NA	NA	NA	NA	NA	NA	336107	89922417	11	0.00275201	2.78061e-09	ukb-a-248	Body mass index (BMI) || id:ukb-a-248	TRUE	reported	igd	2	TRUE
199	rs61969510	C	T	C	T	0.0155328	0.0184879	0.284412	0.278336	FALSE	FALSE	FALSE	ebi-a-GCST90013410	13	86484025	0.0121644	392871	0.13	Basal cell carcinoma || id:ebi-a-GCST90013410	Basal cell carcinoma	Basal cell carcinoma || ||	TRUE	igd	NA	NA	NA	NA	NA	NA	NA	336107	86484025	13	0.00269504	8.24689e-09	ukb-a-248	Body mass index (BMI) || id:ukb-a-248	TRUE	reported	igd	2	TRUE
200	rs62106258	C	T	C	T	-0.0906926	-0.00310315	0.0484669	0.0485656	FALSE	FALSE	FALSE	ebi-a-GCST90013410	2	417167	0.0252491	392871	0.9	Basal cell carcinoma || id:ebi-a-GCST90013410	Basal cell carcinoma	Basal cell carcinoma || ||	TRUE	igd	NA	NA	NA	NA	NA	NA	NA	336107	417167	2	0.0055919	3.92555e-59	ukb-a-248	Body mass index (BMI) || id:ukb-a-248	TRUE	reported	igd	2	TRUE
201	rs62147189	G	T	G	T	-0.0170068	0.0233509	0.622	0.624861	FALSE	FALSE	FALSE	ebi-a-GCST90013410	2	86807853	0.0115136	392871	0.0430002	Basal cell carcinoma || id:ebi-a-GCST90013410	Basal cell carcinoma	Basal cell carcinoma || ||	TRUE	igd	NA	NA	NA	NA	NA	NA	NA	336107	86807853	2	0.00251319	1.31704e-11	ukb-a-248	Body mass index (BMI) || id:ukb-a-248	TRUE	reported	igd	2	TRUE
202	rs62246314	A	G	A	G	0.0228001	0.00424307	0.101276	0.10213	FALSE	FALSE	FALSE	ebi-a-GCST90013410	3	9504099	0.0178799	392871	0.81	Basal cell carcinoma || id:ebi-a-GCST90013410	Basal cell carcinoma	Basal cell carcinoma || ||	TRUE	igd	NA	NA	NA	NA	NA	NA	NA	336107	9504099	3	0.00398064	1.01852e-08	ukb-a-248	Body mass index (BMI) || id:ukb-a-248	TRUE	reported	igd	2	TRUE
203	rs62407562	A	T	A	T	0.0170851	-0.0093174	0.268967	0.26893	FALSE	TRUE	FALSE	ebi-a-GCST90013410	6	33530346	0.0122565	392871	0.450001	Basal cell carcinoma || id:ebi-a-GCST90013410	Basal cell carcinoma	Basal cell carcinoma || ||	TRUE	igd	NA	NA	NA	NA	NA	NA	NA	336107	33530346	6	0.00270947	2.87276e-10	ukb-a-248	Body mass index (BMI) || id:ukb-a-248	TRUE	reported	igd	2	TRUE
204	rs62543438	C	G	C	G	-0.014801	-0.00653388	0.271966	0.272683	FALSE	TRUE	FALSE	ebi-a-GCST90013410	9	73896870	0.0121971	392871	0.59	Basal cell carcinoma || id:ebi-a-GCST90013410	Basal cell carcinoma	Basal cell carcinoma || ||	TRUE	igd	NA	NA	NA	NA	NA	NA	NA	336107	73896870	9	0.00270013	4.21813e-08	ukb-a-248	Body mass index (BMI) || id:ukb-a-248	TRUE	reported	igd	2	TRUE
205	rs6265	T	C	T	C	-0.0402275	0.0138708	0.189726	0.188638	FALSE	FALSE	FALSE	ebi-a-GCST90013410	11	27679916	0.013821	392871	0.32	Basal cell carcinoma || id:ebi-a-GCST90013410	Basal cell carcinoma	Basal cell carcinoma || ||	TRUE	igd	NA	NA	NA	NA	NA	NA	NA	336107	27679916	11	0.00306191	2.03798e-39	ukb-a-248	Body mass index (BMI) || id:ukb-a-248	TRUE	reported	igd	2	TRUE
206	rs6536575	C	T	C	T	0.0140621	-0.0233779	0.518496	0.519279	FALSE	FALSE	FALSE	ebi-a-GCST90013410	4	162091639	0.0108872	392871	0.032	Basal cell carcinoma || id:ebi-a-GCST90013410	Basal cell carcinoma	Basal cell carcinoma || ||	TRUE	igd	NA	NA	NA	NA	NA	NA	NA	336107	162091639	4	0.00240451	4.97279e-09	ukb-a-248	Body mass index (BMI) || id:ukb-a-248	TRUE	reported	igd	2	TRUE
207	rs6575340	A	G	A	G	0.0228776	-0.00058248	0.637416	0.637497	FALSE	FALSE	FALSE	ebi-a-GCST90013410	14	94023972	0.0113334	392871	0.96	Basal cell carcinoma || id:ebi-a-GCST90013410	Basal cell carcinoma	Basal cell carcinoma || ||	TRUE	igd	NA	NA	NA	NA	NA	NA	NA	336107	94023972	14	0.00250397	6.48336e-20	ukb-a-248	Body mass index (BMI) || id:ukb-a-248	TRUE	reported	igd	2	TRUE
208	rs6601527	A	C	A	C	-0.0217383	-0.0294842	0.587819	0.589635	FALSE	FALSE	FALSE	ebi-a-GCST90013410	8	10665444	0.0110833	392871	0.00779992	Basal cell carcinoma || id:ebi-a-GCST90013410	Basal cell carcinoma	Basal cell carcinoma || ||	TRUE	igd	NA	NA	NA	NA	NA	NA	NA	336107	10665444	8	0.00244545	6.17874e-19	ukb-a-248	Body mass index (BMI) || id:ukb-a-248	TRUE	reported	igd	2	TRUE
209	rs66679256	T	C	T	C	0.0162973	0.00181836	0.446142	0.445539	FALSE	FALSE	FALSE	ebi-a-GCST90013410	4	18351898	0.0109434	392871	0.87	Basal cell carcinoma || id:ebi-a-GCST90013410	Basal cell carcinoma	Basal cell carcinoma || ||	TRUE	igd	NA	NA	NA	NA	NA	NA	NA	336107	18351898	4	0.00242165	1.70098e-11	ukb-a-248	Body mass index (BMI) || id:ukb-a-248	TRUE	reported	igd	2	TRUE
210	rs6687953	G	A	G	A	0.0158953	0.0119438	0.391351	0.390884	FALSE	FALSE	FALSE	ebi-a-GCST90013410	1	112293512	0.0110974	392871	0.28	Basal cell carcinoma || id:ebi-a-GCST90013410	Basal cell carcinoma	Basal cell carcinoma || ||	TRUE	igd	NA	NA	NA	NA	NA	NA	NA	336107	112293512	1	0.00246141	1.06358e-10	ukb-a-248	Body mass index (BMI) || id:ukb-a-248	TRUE	reported	igd	2	TRUE
211	rs66922415	G	A	G	A	0.0520958	-0.0227189	0.234362	0.232741	FALSE	FALSE	FALSE	ebi-a-GCST90013410	18	57848651	0.0129027	392871	0.0779992	Basal cell carcinoma || id:ebi-a-GCST90013410	Basal cell carcinoma	Basal cell carcinoma || ||	TRUE	igd	NA	NA	NA	NA	NA	NA	NA	336107	57848651	18	0.00283196	1.54953e-75	ukb-a-248	Body mass index (BMI) || id:ukb-a-248	TRUE	reported	igd	2	TRUE
212	rs6705567	C	T	C	T	-0.0136224	-0.0038147	0.3788	0.375004	FALSE	FALSE	FALSE	ebi-a-GCST90013410	2	55320173	0.0113758	392871	0.74	Basal cell carcinoma || id:ebi-a-GCST90013410	Basal cell carcinoma	Basal cell carcinoma || ||	TRUE	igd	NA	NA	NA	NA	NA	NA	NA	336107	55320173	2	0.00249537	4.7895e-08	ukb-a-248	Body mass index (BMI) || id:ukb-a-248	TRUE	reported	igd	2	TRUE
213	rs6722241	C	T	C	T	-0.0201712	-0.0108138	0.270908	0.270166	FALSE	FALSE	FALSE	ebi-a-GCST90013410	2	100803778	0.012338	392871	0.38	Basal cell carcinoma || id:ebi-a-GCST90013410	Basal cell carcinoma	Basal cell carcinoma || ||	TRUE	igd	NA	NA	NA	NA	NA	NA	NA	336107	100803778	2	0.00271361	1.06145e-13	ukb-a-248	Body mass index (BMI) || id:ukb-a-248	TRUE	reported	igd	2	TRUE
214	rs6739755	G	A	G	A	-0.0209594	0.00614614	0.602976	0.603558	FALSE	FALSE	FALSE	ebi-a-GCST90013410	2	59330227	0.0111434	392871	0.58	Basal cell carcinoma || id:ebi-a-GCST90013410	Basal cell carcinoma	Basal cell carcinoma || ||	TRUE	igd	NA	NA	NA	NA	NA	NA	NA	336107	59330227	2	0.00246047	1.62368e-17	ukb-a-248	Body mass index (BMI) || id:ukb-a-248	TRUE	reported	igd	2	TRUE
215	rs67609008	C	T	C	T	0.0146011	0.020403	0.283597	0.282557	FALSE	FALSE	FALSE	ebi-a-GCST90013410	10	126640936	0.0120624	392871	0.0909997	Basal cell carcinoma || id:ebi-a-GCST90013410	Basal cell carcinoma	Basal cell carcinoma || ||	TRUE	igd	NA	NA	NA	NA	NA	NA	NA	336107	126640936	10	0.00267444	4.77859e-08	ukb-a-248	Body mass index (BMI) || id:ukb-a-248	TRUE	reported	igd	2	TRUE
216	rs6780459	T	A	T	A	0.0163597	-0.00889064	0.746681	0.747319	FALSE	TRUE	FALSE	ebi-a-GCST90013410	3	104624105	0.0124657	392871	0.48	Basal cell carcinoma || id:ebi-a-GCST90013410	Basal cell carcinoma	Basal cell carcinoma || ||	TRUE	igd	NA	NA	NA	NA	NA	NA	NA	336107	104624105	3	0.00276233	3.17512e-09	ukb-a-248	Body mass index (BMI) || id:ukb-a-248	TRUE	reported	igd	2	TRUE
217	rs67844506	G	A	G	A	-0.0259162	0.0229501	0.183242	0.183315	FALSE	FALSE	FALSE	ebi-a-GCST90013410	20	51103807	0.0139445	392871	0.1	Basal cell carcinoma || id:ebi-a-GCST90013410	Basal cell carcinoma	Basal cell carcinoma || ||	TRUE	igd	NA	NA	NA	NA	NA	NA	NA	336107	51103807	20	0.0031086	7.65068e-17	ukb-a-248	Body mass index (BMI) || id:ukb-a-248	TRUE	reported	igd	2	TRUE
218	rs6789488	C	T	C	T	0.0200094	-0.00566365	0.750784	0.750285	FALSE	FALSE	FALSE	ebi-a-GCST90013410	3	136146030	0.0125057	392871	0.649999	Basal cell carcinoma || id:ebi-a-GCST90013410	Basal cell carcinoma	Basal cell carcinoma || ||	TRUE	igd	NA	NA	NA	NA	NA	NA	NA	336107	136146030	3	0.00277743	5.8479e-13	ukb-a-248	Body mass index (BMI) || id:ukb-a-248	TRUE	reported	igd	2	TRUE
219	rs6809307	T	C	T	C	0.0157072	-0.0244461	0.25622	0.256221	FALSE	FALSE	FALSE	ebi-a-GCST90013410	3	156862041	0.0125328	392871	0.051	Basal cell carcinoma || id:ebi-a-GCST90013410	Basal cell carcinoma	Basal cell carcinoma || ||	TRUE	igd	NA	NA	NA	NA	NA	NA	NA	336107	156862041	3	0.00276033	1.26885e-08	ukb-a-248	Body mass index (BMI) || id:ukb-a-248	TRUE	reported	igd	2	TRUE
220	rs6831020	A	C	A	C	-0.0159366	-0.00331102	0.295229	0.293967	FALSE	FALSE	FALSE	ebi-a-GCST90013410	4	55500226	0.0119064	392871	0.780001	Basal cell carcinoma || id:ebi-a-GCST90013410	Basal cell carcinoma	Basal cell carcinoma || ||	TRUE	igd	NA	NA	NA	NA	NA	NA	NA	336107	55500226	4	0.00263095	1.38538e-09	ukb-a-248	Body mass index (BMI) || id:ukb-a-248	TRUE	reported	igd	2	TRUE
221	rs6861649	C	T	C	T	0.0143476	0.0140981	0.607485	0.607209	FALSE	FALSE	FALSE	ebi-a-GCST90013410	5	50864788	0.0111906	392871	0.21	Basal cell carcinoma || id:ebi-a-GCST90013410	Basal cell carcinoma	Basal cell carcinoma || ||	TRUE	igd	NA	NA	NA	NA	NA	NA	NA	336107	50864788	5	0.00246927	6.23491e-09	ukb-a-248	Body mass index (BMI) || id:ukb-a-248	TRUE	reported	igd	2	TRUE
222	rs6950388	A	G	A	G	0.0172281	-0.0131344	0.795004	0.796101	FALSE	FALSE	FALSE	ebi-a-GCST90013410	7	1270699	0.0134239	392871	0.33	Basal cell carcinoma || id:ebi-a-GCST90013410	Basal cell carcinoma	Basal cell carcinoma || ||	TRUE	igd	NA	NA	NA	NA	NA	NA	NA	336107	1270699	7	0.00297615	7.09888e-09	ukb-a-248	Body mass index (BMI) || id:ukb-a-248	TRUE	reported	igd	2	TRUE
223	rs7006178	C	G	C	G	0.0155041	0.00567947	0.287875	0.288694	FALSE	TRUE	FALSE	ebi-a-GCST90013410	8	14252384	0.0119924	392871	0.64	Basal cell carcinoma || id:ebi-a-GCST90013410	Basal cell carcinoma	Basal cell carcinoma || ||	TRUE	igd	NA	NA	NA	NA	NA	NA	NA	336107	14252384	8	0.00265871	5.50073e-09	ukb-a-248	Body mass index (BMI) || id:ukb-a-248	TRUE	reported	igd	2	TRUE
224	rs7030732	A	C	A	C	-0.0151605	0.00510893	0.607889	0.607963	FALSE	FALSE	FALSE	ebi-a-GCST90013410	9	124630006	0.0111199	392871	0.649999	Basal cell carcinoma || id:ebi-a-GCST90013410	Basal cell carcinoma	Basal cell carcinoma || ||	TRUE	igd	NA	NA	NA	NA	NA	NA	NA	336107	124630006	9	0.00245902	7.0445e-10	ukb-a-248	Body mass index (BMI) || id:ukb-a-248	TRUE	reported	igd	2	TRUE
225	rs704061	C	T	C	T	0.0158698	0.00119949	0.452703	0.454484	FALSE	FALSE	FALSE	ebi-a-GCST90013410	12	89771903	0.0109116	392871	0.91	Basal cell carcinoma || id:ebi-a-GCST90013410	Basal cell carcinoma	Basal cell carcinoma || ||	TRUE	igd	NA	NA	NA	NA	NA	NA	NA	336107	89771903	12	0.0024138	4.88427e-11	ukb-a-248	Body mass index (BMI) || id:ukb-a-248	TRUE	reported	igd	2	TRUE
226	rs7094644	A	G	A	G	0.0152821	-0.0106698	0.674176	0.681911	FALSE	FALSE	FALSE	ebi-a-GCST90013410	10	16773864	0.0119352	392871	0.37	Basal cell carcinoma || id:ebi-a-GCST90013410	Basal cell carcinoma	Basal cell carcinoma || ||	TRUE	igd	NA	NA	NA	NA	NA	NA	NA	336107	16773864	10	0.0026106	4.80751e-09	ukb-a-248	Body mass index (BMI) || id:ukb-a-248	TRUE	reported	igd	2	TRUE
227	rs7116641	G	T	G	T	0.0244218	0.00576791	0.316797	0.316802	FALSE	FALSE	FALSE	ebi-a-GCST90013410	11	43696917	0.0116992	392871	0.62	Basal cell carcinoma || id:ebi-a-GCST90013410	Basal cell carcinoma	Basal cell carcinoma || ||	TRUE	igd	NA	NA	NA	NA	NA	NA	NA	336107	43696917	11	0.00258645	3.67282e-21	ukb-a-248	Body mass index (BMI) || id:ukb-a-248	TRUE	reported	igd	2	TRUE
228	rs7124681	A	C	A	C	0.0267462	0.0130388	0.408057	0.409086	FALSE	FALSE	FALSE	ebi-a-GCST90013410	11	47529947	0.0109975	392871	0.24	Basal cell carcinoma || id:ebi-a-GCST90013410	Basal cell carcinoma	Basal cell carcinoma || ||	TRUE	igd	NA	NA	NA	NA	NA	NA	NA	336107	47529947	11	0.00243997	5.90201e-28	ukb-a-248	Body mass index (BMI) || id:ukb-a-248	TRUE	reported	igd	2	TRUE
229	rs7132908	A	G	A	G	0.0285337	0.0457227	0.38392	0.384425	FALSE	FALSE	FALSE	ebi-a-GCST90013410	12	50263148	0.0111088	392871	3.89996e-05	Basal cell carcinoma || id:ebi-a-GCST90013410	Basal cell carcinoma	Basal cell carcinoma || ||	TRUE	igd	NA	NA	NA	NA	NA	NA	NA	336107	50263148	12	0.0024723	8.2699e-31	ukb-a-248	Body mass index (BMI) || id:ukb-a-248	TRUE	reported	igd	2	TRUE
230	rs7138383	A	G	A	G	-0.0213808	0.0101622	0.253485	0.253199	FALSE	FALSE	FALSE	ebi-a-GCST90013410	12	103724090	0.0124727	392871	0.42	Basal cell carcinoma || id:ebi-a-GCST90013410	Basal cell carcinoma	Basal cell carcinoma || ||	TRUE	igd	NA	NA	NA	NA	NA	NA	NA	336107	103724090	12	0.0027649	1.05366e-14	ukb-a-248	Body mass index (BMI) || id:ukb-a-248	TRUE	reported	igd	2	TRUE
231	rs7141420	T	C	T	C	0.0208148	0.0166112	0.514078	0.516654	FALSE	FALSE	FALSE	ebi-a-GCST90013410	14	79899454	0.0110173	392871	0.13	Basal cell carcinoma || id:ebi-a-GCST90013410	Basal cell carcinoma	Basal cell carcinoma || ||	TRUE	igd	NA	NA	NA	NA	NA	NA	NA	336107	79899454	14	0.00241922	7.73749e-18	ukb-a-248	Body mass index (BMI) || id:ukb-a-248	TRUE	reported	igd	2	TRUE
232	rs71495049	A	G	A	G	0.0265499	-0.00670668	0.0840305	0.0833425	FALSE	FALSE	FALSE	ebi-a-GCST90013410	10	34014435	0.0196678	392871	0.73	Basal cell carcinoma || id:ebi-a-GCST90013410	Basal cell carcinoma	Basal cell carcinoma || ||	TRUE	igd	NA	NA	NA	NA	NA	NA	NA	336107	34014435	10	0.00432971	8.6862e-10	ukb-a-248	Body mass index (BMI) || id:ukb-a-248	TRUE	reported	igd	2	TRUE
233	rs7163362	A	T	A	T	0.0132229	0.0079845	0.482249	0.479605	FALSE	TRUE	TRUE	ebi-a-GCST90013410	15	75398399	0.0109234	392871	0.46	Basal cell carcinoma || id:ebi-a-GCST90013410	Basal cell carcinoma	Basal cell carcinoma || ||	TRUE	igd	NA	NA	NA	NA	NA	NA	NA	336107	75398399	15	0.00241122	4.16361e-08	ukb-a-248	Body mass index (BMI) || id:ukb-a-248	TRUE	reported	igd	2	FALSE
234	rs7183417	T	C	T	C	0.0149003	0.00653949	0.432569	0.432706	FALSE	FALSE	FALSE	ebi-a-GCST90013410	15	46586088	0.0109775	392871	0.55	Basal cell carcinoma || id:ebi-a-GCST90013410	Basal cell carcinoma	Basal cell carcinoma || ||	TRUE	igd	NA	NA	NA	NA	NA	NA	NA	336107	46586088	15	0.0024276	8.37356e-10	ukb-a-248	Body mass index (BMI) || id:ukb-a-248	TRUE	reported	igd	2	TRUE
235	rs7189149	G	C	G	C	0.0213468	-0.0355228	0.127107	0.126365	FALSE	TRUE	FALSE	ebi-a-GCST90013410	16	69144151	0.0165414	392871	0.032	Basal cell carcinoma || id:ebi-a-GCST90013410	Basal cell carcinoma	Basal cell carcinoma || ||	TRUE	igd	NA	NA	NA	NA	NA	NA	NA	336107	69144151	16	0.00360796	3.29041e-09	ukb-a-248	Body mass index (BMI) || id:ukb-a-248	TRUE	reported	igd	2	TRUE
236	rs7195386	C	T	C	T	-0.0158814	0.0111429	0.506441	0.507544	FALSE	FALSE	FALSE	ebi-a-GCST90013410	16	24578458	0.0109004	392871	0.31	Basal cell carcinoma || id:ebi-a-GCST90013410	Basal cell carcinoma	Basal cell carcinoma || ||	TRUE	igd	NA	NA	NA	NA	NA	NA	NA	336107	24578458	16	0.00240747	4.2092e-11	ukb-a-248	Body mass index (BMI) || id:ukb-a-248	TRUE	reported	igd	2	TRUE
237	rs7201895	A	G	A	G	-0.017337	-0.0145267	0.355984	0.352339	FALSE	FALSE	FALSE	ebi-a-GCST90013410	16	407723	0.0115144	392871	0.21	Basal cell carcinoma || id:ebi-a-GCST90013410	Basal cell carcinoma	Basal cell carcinoma || ||	TRUE	igd	NA	NA	NA	NA	NA	NA	NA	336107	407723	16	0.00252451	6.54485e-12	ukb-a-248	Body mass index (BMI) || id:ukb-a-248	TRUE	reported	igd	2	TRUE
238	rs7218014	C	T	C	T	0.0206989	0.0208059	0.196595	0.196291	FALSE	FALSE	FALSE	ebi-a-GCST90013410	17	65832016	0.0136056	392871	0.13	Basal cell carcinoma || id:ebi-a-GCST90013410	Basal cell carcinoma	Basal cell carcinoma || ||	TRUE	igd	NA	NA	NA	NA	NA	NA	NA	336107	65832016	17	0.00302709	8.05193e-12	ukb-a-248	Body mass index (BMI) || id:ukb-a-248	TRUE	reported	igd	2	TRUE
239	rs72697614	A	C	A	C	0.014951	0.00764836	0.320396	0.315051	FALSE	FALSE	FALSE	ebi-a-GCST90013410	1	107514107	0.0119295	392871	0.52	Basal cell carcinoma || id:ebi-a-GCST90013410	Basal cell carcinoma	Basal cell carcinoma || ||	TRUE	igd	NA	NA	NA	NA	NA	NA	NA	336107	107514107	1	0.00260626	9.67008e-09	ukb-a-248	Body mass index (BMI) || id:ukb-a-248	TRUE	reported	igd	2	TRUE
240	rs72820274	A	G	A	G	0.0160021	-0.0110548	0.41876	0.417663	FALSE	FALSE	FALSE	ebi-a-GCST90013410	2	104412924	0.0110787	392871	0.32	Basal cell carcinoma || id:ebi-a-GCST90013410	Basal cell carcinoma	Basal cell carcinoma || ||	TRUE	igd	NA	NA	NA	NA	NA	NA	NA	336107	104412924	2	0.00243934	5.3889e-11	ukb-a-248	Body mass index (BMI) || id:ukb-a-248	TRUE	reported	igd	2	TRUE
241	rs72892910	T	G	T	G	0.0401658	0.00704887	0.170442	0.171427	FALSE	FALSE	FALSE	ebi-a-GCST90013410	6	50816887	0.0143997	392871	0.62	Basal cell carcinoma || id:ebi-a-GCST90013410	Basal cell carcinoma	Basal cell carcinoma || ||	TRUE	igd	NA	NA	NA	NA	NA	NA	NA	336107	50816887	6	0.00320426	4.88765e-36	ukb-a-248	Body mass index (BMI) || id:ukb-a-248	TRUE	reported	igd	2	TRUE
243	rs73050254	A	G	A	G	0.0193216	0.00869667	0.136682	0.135506	FALSE	FALSE	FALSE	ebi-a-GCST90013410	7	3129614	0.0158579	392871	0.58	Basal cell carcinoma || id:ebi-a-GCST90013410	Basal cell carcinoma	Basal cell carcinoma || ||	TRUE	igd	NA	NA	NA	NA	NA	NA	NA	336107	3129614	7	0.00350204	3.44628e-08	ukb-a-248	Body mass index (BMI) || id:ukb-a-248	TRUE	reported	igd	2	TRUE
244	rs73144053	A	C	A	C	-0.0153557	0.00651944	0.329919	0.328028	FALSE	FALSE	FALSE	ebi-a-GCST90013410	3	88085826	0.0116019	392871	0.57	Basal cell carcinoma || id:ebi-a-GCST90013410	Basal cell carcinoma	Basal cell carcinoma || ||	TRUE	igd	NA	NA	NA	NA	NA	NA	NA	336107	88085826	3	0.00256046	2.00914e-09	ukb-a-248	Body mass index (BMI) || id:ukb-a-248	TRUE	reported	igd	2	TRUE
245	rs73169730	G	A	G	A	0.0194632	-0.0105907	0.276291	0.275608	FALSE	FALSE	FALSE	ebi-a-GCST90013410	3	170734438	0.0121973	392871	0.39	Basal cell carcinoma || id:ebi-a-GCST90013410	Basal cell carcinoma	Basal cell carcinoma || ||	TRUE	igd	NA	NA	NA	NA	NA	NA	NA	336107	170734438	3	0.00268664	4.35211e-13	ukb-a-248	Body mass index (BMI) || id:ukb-a-248	TRUE	reported	igd	2	TRUE
246	rs7321331	A	G	A	G	0.0175546	-0.00236402	0.741132	0.74365	FALSE	FALSE	FALSE	ebi-a-GCST90013410	13	31015138	0.0125455	392871	0.85	Basal cell carcinoma || id:ebi-a-GCST90013410	Basal cell carcinoma	Basal cell carcinoma || ||	TRUE	igd	NA	NA	NA	NA	NA	NA	NA	336107	31015138	13	0.00275513	1.8731e-10	ukb-a-248	Body mass index (BMI) || id:ukb-a-248	TRUE	reported	igd	2	TRUE
247	rs73213484	T	A	T	A	-0.0211952	0.00982558	0.139056	0.139683	FALSE	TRUE	FALSE	ebi-a-GCST90013410	4	28489339	0.0156332	392871	0.53	Basal cell carcinoma || id:ebi-a-GCST90013410	Basal cell carcinoma	Basal cell carcinoma || ||	TRUE	igd	NA	NA	NA	NA	NA	NA	NA	336107	28489339	4	0.00347384	1.05264e-09	ukb-a-248	Body mass index (BMI) || id:ukb-a-248	TRUE	reported	igd	2	TRUE
248	rs7331420	A	G	A	G	-0.0147324	-0.0201419	0.284027	0.283865	FALSE	FALSE	FALSE	ebi-a-GCST90013410	13	99236471	0.0121553	392871	0.0980009	Basal cell carcinoma || id:ebi-a-GCST90013410	Basal cell carcinoma	Basal cell carcinoma || ||	TRUE	igd	NA	NA	NA	NA	NA	NA	NA	336107	99236471	13	0.00267011	3.44017e-08	ukb-a-248	Body mass index (BMI) || id:ukb-a-248	TRUE	reported	igd	2	TRUE
249	rs7442885	G	C	G	C	-0.0254294	0.0150451	0.210104	0.210497	FALSE	TRUE	FALSE	ebi-a-GCST90013410	5	87682877	0.0133217	392871	0.26	Basal cell carcinoma || id:ebi-a-GCST90013410	Basal cell carcinoma	Basal cell carcinoma || ||	TRUE	igd	NA	NA	NA	NA	NA	NA	NA	336107	87682877	5	0.00295668	7.95793e-18	ukb-a-248	Body mass index (BMI) || id:ukb-a-248	TRUE	reported	igd	2	TRUE
250	rs7498044	A	G	A	G	-0.0176487	0.00494977	0.218661	0.215011	FALSE	FALSE	FALSE	ebi-a-GCST90013410	15	92573639	0.0133716	392871	0.709999	Basal cell carcinoma || id:ebi-a-GCST90013410	Basal cell carcinoma	Basal cell carcinoma || ||	TRUE	igd	NA	NA	NA	NA	NA	NA	NA	336107	92573639	15	0.00293198	1.75263e-09	ukb-a-248	Body mass index (BMI) || id:ukb-a-248	TRUE	reported	igd	2	TRUE
251	rs750090	C	T	C	T	-0.0156336	0.0101718	0.356153	0.353454	FALSE	FALSE	FALSE	ebi-a-GCST90013410	4	152931436	0.011568	392871	0.38	Basal cell carcinoma || id:ebi-a-GCST90013410	Basal cell carcinoma	Basal cell carcinoma || ||	TRUE	igd	NA	NA	NA	NA	NA	NA	NA	336107	152931436	4	0.00253473	6.93426e-10	ukb-a-248	Body mass index (BMI) || id:ukb-a-248	TRUE	reported	igd	2	TRUE
252	rs752179	A	T	A	T	-0.0143713	-0.0113374	0.301702	0.301876	FALSE	TRUE	FALSE	ebi-a-GCST90013410	3	108024070	0.0118791	392871	0.34	Basal cell carcinoma || id:ebi-a-GCST90013410	Basal cell carcinoma	Basal cell carcinoma || ||	TRUE	igd	NA	NA	NA	NA	NA	NA	NA	336107	108024070	3	0.00262077	4.16994e-08	ukb-a-248	Body mass index (BMI) || id:ukb-a-248	TRUE	reported	igd	2	TRUE
253	rs75499503	T	C	T	C	-0.0197843	0.0074978	0.219955	0.225031	FALSE	FALSE	FALSE	ebi-a-GCST90013410	6	26153335	0.0129477	392871	0.56	Basal cell carcinoma || id:ebi-a-GCST90013410	Basal cell carcinoma	Basal cell carcinoma || ||	TRUE	igd	TRUE	rs75499503	rs9379827	T	C	A	C	336107	26145217	6	0.00294617	1.88062e-11	ukb-a-248	Body mass index (BMI) || id:ukb-a-248	TRUE	reported	igd	2	TRUE
254	rs7553158	A	G	A	G	-0.0174152	-0.011246	0.562389	0.562804	FALSE	FALSE	FALSE	ebi-a-GCST90013410	1	75005238	0.0109374	392871	0.3	Basal cell carcinoma || id:ebi-a-GCST90013410	Basal cell carcinoma	Basal cell carcinoma || ||	TRUE	igd	NA	NA	NA	NA	NA	NA	NA	336107	75005238	1	0.0024236	6.70193e-13	ukb-a-248	Body mass index (BMI) || id:ukb-a-248	TRUE	reported	igd	2	TRUE
255	rs75557510	G	A	G	A	-0.0377881	0.0226019	0.0614963	0.0574893	FALSE	FALSE	FALSE	ebi-a-GCST90013410	3	84321469	0.0232542	392871	0.33	Basal cell carcinoma || id:ebi-a-GCST90013410	Basal cell carcinoma	Basal cell carcinoma || ||	TRUE	igd	NA	NA	NA	NA	NA	NA	NA	336107	84321469	3	0.00510406	1.32923e-13	ukb-a-248	Body mass index (BMI) || id:ukb-a-248	TRUE	reported	igd	2	TRUE
256	rs756717	A	G	A	G	-0.0146721	0.00641391	0.398859	0.397321	FALSE	FALSE	FALSE	ebi-a-GCST90013410	16	72996162	0.011353	392871	0.57	Basal cell carcinoma || id:ebi-a-GCST90013410	Basal cell carcinoma	Basal cell carcinoma || ||	TRUE	igd	NA	NA	NA	NA	NA	NA	NA	336107	72996162	16	0.00248166	3.37894e-09	ukb-a-248	Body mass index (BMI) || id:ukb-a-248	TRUE	reported	igd	2	TRUE
257	rs7568228	C	G	C	G	-0.0139973	0.0102123	0.525574	0.526948	FALSE	TRUE	TRUE	ebi-a-GCST90013410	2	236848488	0.0108699	392871	0.35	Basal cell carcinoma || id:ebi-a-GCST90013410	Basal cell carcinoma	Basal cell carcinoma || ||	TRUE	igd	NA	NA	NA	NA	NA	NA	NA	336107	236848488	2	0.00240547	5.92802e-09	ukb-a-248	Body mass index (BMI) || id:ukb-a-248	TRUE	reported	igd	2	FALSE
258	rs76040172	A	G	A	G	-0.0407564	-0.0171347	0.0544397	0.0534568	FALSE	FALSE	FALSE	ebi-a-GCST90013410	21	46488959	0.0243551	392871	0.48	Basal cell carcinoma || id:ebi-a-GCST90013410	Basal cell carcinoma	Basal cell carcinoma || ||	TRUE	igd	NA	NA	NA	NA	NA	NA	NA	336107	46488959	21	0.00530826	1.62144e-14	ukb-a-248	Body mass index (BMI) || id:ukb-a-248	TRUE	reported	igd	2	TRUE
259	rs7701777	G	T	G	T	-0.0170279	-0.0248017	0.282759	0.282506	FALSE	FALSE	FALSE	ebi-a-GCST90013410	5	27178172	0.0121461	392871	0.0409996	Basal cell carcinoma || id:ebi-a-GCST90013410	Basal cell carcinoma	Basal cell carcinoma || ||	TRUE	igd	NA	NA	NA	NA	NA	NA	NA	336107	27178172	5	0.00266777	1.74092e-10	ukb-a-248	Body mass index (BMI) || id:ukb-a-248	TRUE	reported	igd	2	TRUE
260	rs7719067	G	A	G	A	-0.0162027	0.00107093	0.573835	0.573159	FALSE	FALSE	FALSE	ebi-a-GCST90013410	5	153538241	0.0109527	392871	0.92	Basal cell carcinoma || id:ebi-a-GCST90013410	Basal cell carcinoma	Basal cell carcinoma || ||	TRUE	igd	NA	NA	NA	NA	NA	NA	NA	336107	153538241	5	0.00242599	2.41268e-11	ukb-a-248	Body mass index (BMI) || id:ukb-a-248	TRUE	reported	igd	2	TRUE
261	rs7723426	C	T	C	T	0.0146685	0.0011303	0.675017	0.676485	FALSE	FALSE	FALSE	ebi-a-GCST90013410	5	43186097	0.0116045	392871	0.92	Basal cell carcinoma || id:ebi-a-GCST90013410	Basal cell carcinoma	Basal cell carcinoma || ||	TRUE	igd	NA	NA	NA	NA	NA	NA	NA	336107	43186097	5	0.00256587	1.08653e-08	ukb-a-248	Body mass index (BMI) || id:ukb-a-248	TRUE	reported	igd	2	TRUE
262	rs7755574	T	G	T	G	0.0154959	-0.00792296	0.281153	0.281845	FALSE	FALSE	FALSE	ebi-a-GCST90013410	6	153364643	0.0120787	392871	0.51	Basal cell carcinoma || id:ebi-a-GCST90013410	Basal cell carcinoma	Basal cell carcinoma || ||	TRUE	igd	NA	NA	NA	NA	NA	NA	NA	336107	153364643	6	0.00267437	6.87068e-09	ukb-a-248	Body mass index (BMI) || id:ukb-a-248	TRUE	reported	igd	2	TRUE
263	rs7774	A	C	A	C	0.0166342	-0.0270632	0.309138	0.30739	FALSE	FALSE	FALSE	ebi-a-GCST90013410	17	4801163	0.0119494	392871	0.0239999	Basal cell carcinoma || id:ebi-a-GCST90013410	Basal cell carcinoma	Basal cell carcinoma || ||	TRUE	igd	NA	NA	NA	NA	NA	NA	NA	336107	4801163	17	0.00261526	2.01442e-10	ukb-a-248	Body mass index (BMI) || id:ukb-a-248	TRUE	reported	igd	2	TRUE
264	rs778094	A	G	A	G	-0.0148535	-0.00605967	0.577568	0.577132	FALSE	FALSE	FALSE	ebi-a-GCST90013410	2	147903802	0.0110104	392871	0.58	Basal cell carcinoma || id:ebi-a-GCST90013410	Basal cell carcinoma	Basal cell carcinoma || ||	TRUE	igd	NA	NA	NA	NA	NA	NA	NA	336107	147903802	2	0.00243672	1.09089e-09	ukb-a-248	Body mass index (BMI) || id:ukb-a-248	TRUE	reported	igd	2	TRUE
265	rs7852189	G	A	G	A	0.0165539	0.00239408	0.311364	0.313704	FALSE	FALSE	FALSE	ebi-a-GCST90013410	9	103121547	0.0116771	392871	0.84	Basal cell carcinoma || id:ebi-a-GCST90013410	Basal cell carcinoma	Basal cell carcinoma || ||	TRUE	igd	NA	NA	NA	NA	NA	NA	NA	336107	103121547	9	0.00258881	1.61369e-10	ukb-a-248	Body mass index (BMI) || id:ukb-a-248	TRUE	reported	igd	2	TRUE
266	rs78565420	T	C	T	C	0.0337314	0.0110367	0.0541861	0.0486882	FALSE	FALSE	FALSE	ebi-a-GCST90013410	8	85703065	0.0252862	392871	0.66	Basal cell carcinoma || id:ebi-a-GCST90013410	Basal cell carcinoma	Basal cell carcinoma || ||	TRUE	igd	NA	NA	NA	NA	NA	NA	NA	336107	85703065	8	0.00545431	6.24281e-10	ukb-a-248	Body mass index (BMI) || id:ukb-a-248	TRUE	reported	igd	2	TRUE
267	rs79113395	A	G	A	G	-0.0209147	0.00459654	0.265449	0.263294	FALSE	FALSE	FALSE	ebi-a-GCST90013410	1	1590521	0.0123788	392871	0.709999	Basal cell carcinoma || id:ebi-a-GCST90013410	Basal cell carcinoma	Basal cell carcinoma || ||	TRUE	igd	NA	NA	NA	NA	NA	NA	NA	336107	1590521	1	0.00273235	1.94626e-14	ukb-a-248	Body mass index (BMI) || id:ukb-a-248	TRUE	reported	igd	2	TRUE
268	rs7933085	G	A	G	A	0.0157387	0.0116922	0.509195	0.508148	FALSE	FALSE	FALSE	ebi-a-GCST90013410	11	130796248	0.0109466	392871	0.29	Basal cell carcinoma || id:ebi-a-GCST90013410	Basal cell carcinoma	Basal cell carcinoma || ||	TRUE	igd	NA	NA	NA	NA	NA	NA	NA	336107	130796248	11	0.00241521	7.2061e-11	ukb-a-248	Body mass index (BMI) || id:ukb-a-248	TRUE	reported	igd	2	TRUE
269	rs7941828	T	C	T	C	-0.0156019	0.0205671	0.360093	0.360329	FALSE	FALSE	FALSE	ebi-a-GCST90013410	11	30430331	0.0112583	392871	0.0680002	Basal cell carcinoma || id:ebi-a-GCST90013410	Basal cell carcinoma	Basal cell carcinoma || ||	TRUE	igd	NA	NA	NA	NA	NA	NA	NA	336107	30430331	11	0.00249966	4.33691e-10	ukb-a-248	Body mass index (BMI) || id:ukb-a-248	TRUE	reported	igd	2	TRUE
270	rs7952102	C	T	C	T	-0.0152263	-0.00203641	0.387339	0.386824	FALSE	FALSE	FALSE	ebi-a-GCST90013410	11	892089	0.0111256	392871	0.85	Basal cell carcinoma || id:ebi-a-GCST90013410	Basal cell carcinoma	Basal cell carcinoma || ||	TRUE	igd	NA	NA	NA	NA	NA	NA	NA	336107	892089	11	0.00246547	6.58901e-10	ukb-a-248	Body mass index (BMI) || id:ukb-a-248	TRUE	reported	igd	2	TRUE
271	rs7992832	T	C	T	C	-0.0175556	0.00517444	0.276544	0.275113	FALSE	FALSE	FALSE	ebi-a-GCST90013410	13	28013501	0.0121806	392871	0.67	Basal cell carcinoma || id:ebi-a-GCST90013410	Basal cell carcinoma	Basal cell carcinoma || ||	TRUE	igd	NA	NA	NA	NA	NA	NA	NA	336107	28013501	13	0.00269236	7.01778e-11	ukb-a-248	Body mass index (BMI) || id:ukb-a-248	TRUE	reported	igd	2	TRUE
272	rs799449	T	C	T	C	0.019902	0.00290587	0.558481	0.557699	FALSE	FALSE	FALSE	ebi-a-GCST90013410	7	44784697	0.0109892	392871	0.79	Basal cell carcinoma || id:ebi-a-GCST90013410	Basal cell carcinoma	Basal cell carcinoma || ||	TRUE	igd	NA	NA	NA	NA	NA	NA	NA	336107	44784697	7	0.00242699	2.40713e-16	ukb-a-248	Body mass index (BMI) || id:ukb-a-248	TRUE	reported	igd	2	TRUE
273	rs8015400	A	C	A	C	0.0210882	-0.00936861	0.678151	0.678658	FALSE	FALSE	FALSE	ebi-a-GCST90013410	14	25930988	0.0116111	392871	0.42	Basal cell carcinoma || id:ebi-a-GCST90013410	Basal cell carcinoma	Basal cell carcinoma || ||	TRUE	igd	NA	NA	NA	NA	NA	NA	NA	336107	25930988	14	0.0025723	2.4485e-16	ukb-a-248	Body mass index (BMI) || id:ukb-a-248	TRUE	reported	igd	2	TRUE
274	rs80330591	A	G	A	G	-0.0213608	0.0133722	0.146844	0.146281	FALSE	FALSE	FALSE	ebi-a-GCST90013410	2	159368720	0.0152785	392871	0.38	Basal cell carcinoma || id:ebi-a-GCST90013410	Basal cell carcinoma	Basal cell carcinoma || ||	TRUE	igd	NA	NA	NA	NA	NA	NA	NA	336107	159368720	2	0.00339342	3.08227e-10	ukb-a-248	Body mass index (BMI) || id:ukb-a-248	TRUE	reported	igd	2	TRUE
275	rs8078135	T	C	T	C	-0.0194999	-0.00125269	0.488467	0.488653	FALSE	FALSE	FALSE	ebi-a-GCST90013410	17	21268583	0.0109338	392871	0.91	Basal cell carcinoma || id:ebi-a-GCST90013410	Basal cell carcinoma	Basal cell carcinoma || ||	TRUE	igd	NA	NA	NA	NA	NA	NA	NA	336107	21268583	17	0.00241182	6.23017e-16	ukb-a-248	Body mass index (BMI) || id:ukb-a-248	TRUE	reported	igd	2	TRUE
276	rs8134638	C	T	C	T	0.0151694	0.00829599	0.375763	0.375476	FALSE	FALSE	FALSE	ebi-a-GCST90013410	21	40644170	0.0112106	392871	0.46	Basal cell carcinoma || id:ebi-a-GCST90013410	Basal cell carcinoma	Basal cell carcinoma || ||	TRUE	igd	NA	NA	NA	NA	NA	NA	NA	336107	40644170	21	0.00248078	9.68077e-10	ukb-a-248	Body mass index (BMI) || id:ukb-a-248	TRUE	reported	igd	2	TRUE
277	rs815163	C	T	C	T	-0.0182459	0.011199	0.561603	0.562776	FALSE	FALSE	FALSE	ebi-a-GCST90013410	1	190294726	0.0109323	392871	0.31	Basal cell carcinoma || id:ebi-a-GCST90013410	Basal cell carcinoma	Basal cell carcinoma || ||	TRUE	igd	NA	NA	NA	NA	NA	NA	NA	336107	190294726	1	0.00241971	4.69245e-14	ukb-a-248	Body mass index (BMI) || id:ukb-a-248	TRUE	reported	igd	2	TRUE
278	rs815715	G	C	G	C	-0.0163178	0.00195552	0.42637	0.425406	FALSE	TRUE	TRUE	ebi-a-GCST90013410	3	61264084	0.0110273	392871	0.86	Basal cell carcinoma || id:ebi-a-GCST90013410	Basal cell carcinoma	Basal cell carcinoma || ||	TRUE	igd	NA	NA	NA	NA	NA	NA	NA	336107	61264084	3	0.0024388	2.22126e-11	ukb-a-248	Body mass index (BMI) || id:ukb-a-248	TRUE	reported	igd	2	FALSE
279	rs845084	A	G	A	G	0.02034	0.00852299	0.257551	0.256488	FALSE	FALSE	FALSE	ebi-a-GCST90013410	10	125220036	0.0124849	392871	0.49	Basal cell carcinoma || id:ebi-a-GCST90013410	Basal cell carcinoma	Basal cell carcinoma || ||	TRUE	igd	NA	NA	NA	NA	NA	NA	NA	336107	125220036	10	0.0027569	1.6125e-13	ukb-a-248	Body mass index (BMI) || id:ukb-a-248	TRUE	reported	igd	2	TRUE
280	rs862320	T	C	T	C	-0.0228157	0.00575882	0.410152	0.410311	FALSE	FALSE	FALSE	ebi-a-GCST90013410	16	69651866	0.0110524	392871	0.6	Basal cell carcinoma || id:ebi-a-GCST90013410	Basal cell carcinoma	Basal cell carcinoma || ||	TRUE	igd	NA	NA	NA	NA	NA	NA	NA	336107	69651866	16	0.0024463	1.09926e-20	ukb-a-248	Body mass index (BMI) || id:ukb-a-248	TRUE	reported	igd	2	TRUE
281	rs869400	G	T	G	T	0.0307255	-0.0316566	0.815827	0.815933	FALSE	FALSE	FALSE	ebi-a-GCST90013410	3	185826740	0.0139089	392871	0.0230001	Basal cell carcinoma || id:ebi-a-GCST90013410	Basal cell carcinoma	Basal cell carcinoma || ||	TRUE	igd	NA	NA	NA	NA	NA	NA	NA	336107	185826740	3	0.00310717	4.70111e-23	ukb-a-248	Body mass index (BMI) || id:ukb-a-248	TRUE	reported	igd	2	TRUE
283	rs9267671	A	G	A	G	0.0323708	0.0183844	0.060402	0.0602695	FALSE	FALSE	FALSE	ebi-a-GCST90013410	6	31880480	0.0226112	392871	0.42	Basal cell carcinoma || id:ebi-a-GCST90013410	Basal cell carcinoma	Basal cell carcinoma || ||	TRUE	igd	NA	NA	NA	NA	NA	NA	NA	336107	31880480	6	0.00504153	1.35722e-10	ukb-a-248	Body mass index (BMI) || id:ukb-a-248	TRUE	reported	igd	2	TRUE
284	rs9291822	T	C	T	C	-0.0136148	0.00509272	0.515455	0.515307	FALSE	FALSE	FALSE	ebi-a-GCST90013410	5	64076515	0.0110441	392871	0.64	Basal cell carcinoma || id:ebi-a-GCST90013410	Basal cell carcinoma	Basal cell carcinoma || ||	TRUE	igd	NA	NA	NA	NA	NA	NA	NA	336107	64076515	5	0.00242583	1.99669e-08	ukb-a-248	Body mass index (BMI) || id:ukb-a-248	TRUE	reported	igd	2	TRUE
285	rs9320823	C	T	C	T	0.0189398	-0.00411924	0.601901	0.602316	FALSE	FALSE	FALSE	ebi-a-GCST90013410	6	98429337	0.0110901	392871	0.709999	Basal cell carcinoma || id:ebi-a-GCST90013410	Basal cell carcinoma	Basal cell carcinoma || ||	TRUE	igd	NA	NA	NA	NA	NA	NA	NA	336107	98429337	6	0.00245759	1.29509e-14	ukb-a-248	Body mass index (BMI) || id:ukb-a-248	TRUE	reported	igd	2	TRUE
286	rs9342196	T	C	T	C	0.0167326	-0.000222875	0.189501	0.190307	FALSE	FALSE	FALSE	ebi-a-GCST90013410	6	90124635	0.0138093	392871	0.99	Basal cell carcinoma || id:ebi-a-GCST90013410	Basal cell carcinoma	Basal cell carcinoma || ||	TRUE	igd	NA	NA	NA	NA	NA	NA	NA	336107	90124635	6	0.00306601	4.83359e-08	ukb-a-248	Body mass index (BMI) || id:ukb-a-248	TRUE	reported	igd	2	TRUE
287	rs935166	A	G	A	G	-0.0154943	0.00903144	0.506935	0.507468	FALSE	FALSE	FALSE	ebi-a-GCST90013410	2	26949366	0.0108726	392871	0.41	Basal cell carcinoma || id:ebi-a-GCST90013410	Basal cell carcinoma	Basal cell carcinoma || ||	TRUE	igd	NA	NA	NA	NA	NA	NA	NA	336107	26949366	2	0.00240282	1.13209e-10	ukb-a-248	Body mass index (BMI) || id:ukb-a-248	TRUE	reported	igd	2	TRUE
288	rs9402104	A	G	A	G	0.0139016	-0.0163422	0.584134	0.583997	FALSE	FALSE	FALSE	ebi-a-GCST90013410	6	129410736	0.0111114	392871	0.14	Basal cell carcinoma || id:ebi-a-GCST90013410	Basal cell carcinoma	Basal cell carcinoma || ||	TRUE	igd	NA	NA	NA	NA	NA	NA	NA	336107	129410736	6	0.00245189	1.43126e-08	ukb-a-248	Body mass index (BMI) || id:ukb-a-248	TRUE	reported	igd	2	TRUE
289	rs946185	G	A	G	A	-0.0146913	0.00815996	0.593276	0.595054	FALSE	FALSE	FALSE	ebi-a-GCST90013410	10	76423739	0.0111968	392871	0.47	Basal cell carcinoma || id:ebi-a-GCST90013410	Basal cell carcinoma	Basal cell carcinoma || ||	TRUE	igd	NA	NA	NA	NA	NA	NA	NA	336107	76423739	10	0.00246179	2.40813e-09	ukb-a-248	Body mass index (BMI) || id:ukb-a-248	TRUE	reported	igd	2	TRUE
290	rs9489620	C	G	C	G	0.0147961	-0.00761687	0.548749	0.549273	FALSE	TRUE	TRUE	ebi-a-GCST90013410	6	119524516	0.0109362	392871	0.49	Basal cell carcinoma || id:ebi-a-GCST90013410	Basal cell carcinoma	Basal cell carcinoma || ||	TRUE	igd	NA	NA	NA	NA	NA	NA	NA	336107	119524516	6	0.00241654	9.20216e-10	ukb-a-248	Body mass index (BMI) || id:ukb-a-248	TRUE	reported	igd	2	FALSE
291	rs9515455	A	G	A	G	0.0179637	-0.00530373	0.416606	0.414613	FALSE	FALSE	FALSE	ebi-a-GCST90013410	13	112239671	0.0110823	392871	0.630001	Basal cell carcinoma || id:ebi-a-GCST90013410	Basal cell carcinoma	Basal cell carcinoma || ||	TRUE	igd	NA	NA	NA	NA	NA	NA	NA	336107	112239671	13	0.00244962	2.25113e-13	ukb-a-248	Body mass index (BMI) || id:ukb-a-248	TRUE	reported	igd	2	TRUE
292	rs9527906	A	G	A	G	-0.0161813	0.0221899	0.762395	0.763113	FALSE	FALSE	FALSE	ebi-a-GCST90013410	13	59403551	0.01291	392871	0.0860003	Basal cell carcinoma || id:ebi-a-GCST90013410	Basal cell carcinoma	Basal cell carcinoma || ||	TRUE	igd	NA	NA	NA	NA	NA	NA	NA	336107	59403551	13	0.0028336	1.12728e-08	ukb-a-248	Body mass index (BMI) || id:ukb-a-248	TRUE	reported	igd	2	TRUE
293	rs9536449	G	C	G	C	-0.0136401	0.00690135	0.42978	0.429311	FALSE	TRUE	TRUE	ebi-a-GCST90013410	13	54096588	0.0110705	392871	0.53	Basal cell carcinoma || id:ebi-a-GCST90013410	Basal cell carcinoma	Basal cell carcinoma || ||	TRUE	igd	NA	NA	NA	NA	NA	NA	NA	336107	54096588	13	0.00243902	2.24073e-08	ukb-a-248	Body mass index (BMI) || id:ukb-a-248	TRUE	reported	igd	2	FALSE
294	rs9641499	A	C	A	C	-0.017102	0.0117304	0.434095	0.435034	FALSE	FALSE	FALSE	ebi-a-GCST90013410	7	112984493	0.0109512	392871	0.28	Basal cell carcinoma || id:ebi-a-GCST90013410	Basal cell carcinoma	Basal cell carcinoma || ||	TRUE	igd	NA	NA	NA	NA	NA	NA	NA	336107	112984493	7	0.00242262	1.67649e-12	ukb-a-248	Body mass index (BMI) || id:ukb-a-248	TRUE	reported	igd	2	TRUE
295	rs9688977	C	T	C	T	0.0239775	-0.0297261	0.146486	0.143853	FALSE	FALSE	FALSE	ebi-a-GCST90013410	6	154336892	0.0156521	392871	0.0580003	Basal cell carcinoma || id:ebi-a-GCST90013410	Basal cell carcinoma	Basal cell carcinoma || ||	TRUE	igd	NA	NA	NA	NA	NA	NA	NA	336107	154336892	6	0.00340602	1.9293e-12	ukb-a-248	Body mass index (BMI) || id:ukb-a-248	TRUE	reported	igd	2	TRUE
296	rs9843653	C	T	C	T	0.0317261	-0.0347729	0.514555	0.512976	FALSE	FALSE	FALSE	ebi-a-GCST90013410	3	49920571	0.0108742	392871	0.00140001	Basal cell carcinoma || id:ebi-a-GCST90013410	Basal cell carcinoma	Basal cell carcinoma || ||	TRUE	igd	NA	NA	NA	NA	NA	NA	NA	336107	49920571	3	0.00240405	9.3519e-40	ukb-a-248	Body mass index (BMI) || id:ukb-a-248	TRUE	reported	igd	2	TRUE
297	rs9847186	A	G	A	G	-0.0142849	-0.0016119	0.427737	0.428443	FALSE	FALSE	FALSE	ebi-a-GCST90013410	3	25081857	0.0109967	392871	0.88	Basal cell carcinoma || id:ebi-a-GCST90013410	Basal cell carcinoma	Basal cell carcinoma || ||	TRUE	igd	NA	NA	NA	NA	NA	NA	NA	336107	25081857	3	0.0024335	4.35973e-09	ukb-a-248	Body mass index (BMI) || id:ukb-a-248	TRUE	reported	igd	2	TRUE
