# Supplementary material for: Body mass index and the risk of basal cell carcinoma: evidence from Mendelian randomization analysis
Source: PeerJ. 2023 Jan 24;11:e14781. doi: 10.7717/peerj.14781 (PMC9881466; doi:10.7717/peerj.14781)
Supplement: Supplemental Information 6 [file peerj-11-14781-s006.zip › RAW_data_csv_files/dataset3.csv]

	SNP	effect_allele.exposure	other_allele.exposure	effect_allele.outcome	other_allele.outcome	beta.exposure	beta.outcome	eaf.exposure	eaf.outcome	remove	palindromic	ambiguous	id.outcome	chr	pos	se.outcome	samplesize.outcome	pval.outcome	outcome	originalname.outcome	outcome.deprecated	mr_keep.outcome	data_source.outcome	proxy.outcome	target_snp.outcome	proxy_snp.outcome	target_a1.outcome	target_a2.outcome	proxy_a1.outcome	proxy_a2.outcome	se.exposure	pval.exposure	pos.exposure	chr.exposure	samplesize.exposure	id.exposure	exposure	mr_keep.exposure	pval_origin.exposure	data_source.exposure	action	mr_keep
1	rs10063055	T	C	T	C	0.0129735	0.0385826	0.253395	0.254087	FALSE	FALSE	FALSE	ebi-a-GCST90013410	5	140990108	0.0123523	392871	0.00179999	Basal cell carcinoma || id:ebi-a-GCST90013410	Basal cell carcinoma	Basal cell carcinoma || ||	TRUE	igd	NA	NA	NA	NA	NA	NA	NA	0.00228686	1.40001e-08	140990108	5	454884	ukb-b-2303	Body mass index (BMI) || id:ukb-b-2303	TRUE	reported	igd	2	TRUE
2	rs10099330	G	A	G	A	0.0118123	0.0121044	0.452928	0.452555	FALSE	FALSE	FALSE	ebi-a-GCST90013410	8	143383694	0.0109175	392871	0.27	Basal cell carcinoma || id:ebi-a-GCST90013410	Basal cell carcinoma	Basal cell carcinoma || ||	TRUE	igd	NA	NA	NA	NA	NA	NA	NA	0.00200377	3.69999e-09	143383694	8	454884	ukb-b-2303	Body mass index (BMI) || id:ukb-b-2303	TRUE	reported	igd	2	TRUE
3	rs10160769	C	G	C	G	-0.015259	0.00185574	0.217493	0.211404	FALSE	TRUE	FALSE	ebi-a-GCST90013410	11	76474827	0.0135015	392871	0.89	Basal cell carcinoma || id:ebi-a-GCST90013410	Basal cell carcinoma	Basal cell carcinoma || ||	TRUE	igd	NA	NA	NA	NA	NA	NA	NA	0.00244027	4e-10	76474827	11	454884	ukb-b-2303	Body mass index (BMI) || id:ukb-b-2303	TRUE	reported	igd	2	TRUE
4	rs10169594	C	T	C	T	0.011649	-0.0077631	0.363143	0.36262	FALSE	FALSE	FALSE	ebi-a-GCST90013410	2	41637688	0.0113525	392871	0.49	Basal cell carcinoma || id:ebi-a-GCST90013410	Basal cell carcinoma	Basal cell carcinoma || ||	TRUE	igd	NA	NA	NA	NA	NA	NA	NA	0.00207042	1.79999e-08	41637688	2	454884	ukb-b-2303	Body mass index (BMI) || id:ukb-b-2303	TRUE	reported	igd	2	TRUE
5	rs1017529	A	C	A	C	0.0152366	-0.0144933	0.17482	0.16731	FALSE	FALSE	FALSE	ebi-a-GCST90013410	17	27912415	0.0148966	392871	0.33	Basal cell carcinoma || id:ebi-a-GCST90013410	Basal cell carcinoma	Basal cell carcinoma || ||	TRUE	igd	NA	NA	NA	NA	NA	NA	NA	0.00267335	1.2e-08	27912415	17	454884	ukb-b-2303	Body mass index (BMI) || id:ukb-b-2303	TRUE	reported	igd	2	TRUE
6	rs10182416	G	A	G	A	0.013344	-0.000181615	0.512231	0.512879	FALSE	FALSE	FALSE	ebi-a-GCST90013410	2	104242992	0.0108612	392871	0.99	Basal cell carcinoma || id:ebi-a-GCST90013410	Basal cell carcinoma	Basal cell carcinoma || ||	TRUE	igd	NA	NA	NA	NA	NA	NA	NA	0.00198588	1.80011e-11	104242992	2	454884	ukb-b-2303	Body mass index (BMI) || id:ukb-b-2303	TRUE	reported	igd	2	TRUE
7	rs10417386	C	T	C	T	0.012343	0.00774843	0.695543	0.69655	FALSE	FALSE	FALSE	ebi-a-GCST90013410	19	1950042	0.0118318	392871	0.51	Basal cell carcinoma || id:ebi-a-GCST90013410	Basal cell carcinoma	Basal cell carcinoma || ||	TRUE	igd	NA	NA	NA	NA	NA	NA	NA	0.00217042	1.29999e-08	1950042	19	454884	ukb-b-2303	Body mass index (BMI) || id:ukb-b-2303	TRUE	reported	igd	2	TRUE
8	rs10423928	A	T	A	T	-0.0334813	-0.0109311	0.194435	0.193463	FALSE	TRUE	FALSE	ebi-a-GCST90013410	19	46182304	0.013751	392871	0.43	Basal cell carcinoma || id:ebi-a-GCST90013410	Basal cell carcinoma	Basal cell carcinoma || ||	TRUE	igd	NA	NA	NA	NA	NA	NA	NA	0.00251689	2.19989e-40	46182304	19	454884	ukb-b-2303	Body mass index (BMI) || id:ukb-b-2303	TRUE	reported	igd	2	TRUE
9	rs1048932	A	C	A	C	-0.0154655	-0.0115221	0.413315	0.413199	FALSE	FALSE	FALSE	ebi-a-GCST90013410	11	115044850	0.0110206	392871	0.3	Basal cell carcinoma || id:ebi-a-GCST90013410	Basal cell carcinoma	Basal cell carcinoma || ||	TRUE	igd	NA	NA	NA	NA	NA	NA	NA	0.00202243	2.09991e-14	115044850	11	454884	ukb-b-2303	Body mass index (BMI) || id:ukb-b-2303	TRUE	reported	igd	2	TRUE
10	rs10505836	C	A	C	A	0.0177946	-0.0175123	0.860001	0.864683	FALSE	FALSE	FALSE	ebi-a-GCST90013410	12	19288508	0.0158825	392871	0.27	Basal cell carcinoma || id:ebi-a-GCST90013410	Basal cell carcinoma	Basal cell carcinoma || ||	TRUE	igd	NA	NA	NA	NA	NA	NA	NA	0.00289244	7.59994e-10	19288508	12	454884	ukb-b-2303	Body mass index (BMI) || id:ukb-b-2303	TRUE	reported	igd	2	TRUE
11	rs10510025	T	C	T	C	0.0181273	0.0114532	0.24708	0.245593	FALSE	FALSE	FALSE	ebi-a-GCST90013410	10	118650996	0.0126119	392871	0.36	Basal cell carcinoma || id:ebi-a-GCST90013410	Basal cell carcinoma	Basal cell carcinoma || ||	TRUE	igd	NA	NA	NA	NA	NA	NA	NA	0.00231574	5.00035e-15	118650996	10	454884	ukb-b-2303	Body mass index (BMI) || id:ukb-b-2303	TRUE	reported	igd	2	TRUE
12	rs1064213	A	G	A	G	0.0148898	-0.0309059	0.478356	0.477453	FALSE	FALSE	FALSE	ebi-a-GCST90013410	2	198950240	0.0108732	392871	0.00449997	Basal cell carcinoma || id:ebi-a-GCST90013410	Basal cell carcinoma	Basal cell carcinoma || ||	TRUE	igd	NA	NA	NA	NA	NA	NA	NA	0.00198654	6.59933e-14	198950240	2	454884	ukb-b-2303	Body mass index (BMI) || id:ukb-b-2303	TRUE	reported	igd	2	TRUE
13	rs10742752	C	T	C	T	0.0117036	0.0130652	0.612246	0.611843	FALSE	FALSE	FALSE	ebi-a-GCST90013410	11	45438374	0.0111643	392871	0.24	Basal cell carcinoma || id:ebi-a-GCST90013410	Basal cell carcinoma	Basal cell carcinoma || ||	TRUE	igd	NA	NA	NA	NA	NA	NA	NA	0.00204489	1e-08	45438374	11	454884	ukb-b-2303	Body mass index (BMI) || id:ukb-b-2303	TRUE	reported	igd	2	TRUE
14	rs10756792	T	C	T	C	-0.0193969	0.0337253	0.74308	0.745443	FALSE	FALSE	FALSE	ebi-a-GCST90013410	9	16726119	0.0126117	392871	0.00749998	Basal cell carcinoma || id:ebi-a-GCST90013410	Basal cell carcinoma	Basal cell carcinoma || ||	TRUE	igd	NA	NA	NA	NA	NA	NA	NA	0.00228976	2.39994e-17	16726119	9	454884	ukb-b-2303	Body mass index (BMI) || id:ukb-b-2303	TRUE	reported	igd	2	TRUE
15	rs10760277	T	C	T	C	0.0140468	0.0107386	0.385095	0.384761	FALSE	FALSE	FALSE	ebi-a-GCST90013410	9	126093999	0.0112091	392871	0.34	Basal cell carcinoma || id:ebi-a-GCST90013410	Basal cell carcinoma	Basal cell carcinoma || ||	TRUE	igd	NA	NA	NA	NA	NA	NA	NA	0.00205373	7.89951e-12	126093999	9	454884	ukb-b-2303	Body mass index (BMI) || id:ukb-b-2303	TRUE	reported	igd	2	TRUE
16	rs10799778	G	T	G	T	-0.0185481	0.0294634	0.833685	0.835559	FALSE	FALSE	FALSE	ebi-a-GCST90013410	1	23313353	0.0147763	392871	0.0460002	Basal cell carcinoma || id:ebi-a-GCST90013410	Basal cell carcinoma	Basal cell carcinoma || ||	TRUE	igd	NA	NA	NA	NA	NA	NA	NA	0.00266842	3.59998e-12	23313353	1	454884	ukb-b-2303	Body mass index (BMI) || id:ukb-b-2303	TRUE	reported	igd	2	TRUE
17	rs10887578	C	G	C	G	0.0130117	-0.00230698	0.49753	0.499296	FALSE	TRUE	TRUE	ebi-a-GCST90013410	10	88096047	0.0110192	392871	0.83	Basal cell carcinoma || id:ebi-a-GCST90013410	Basal cell carcinoma	Basal cell carcinoma || ||	TRUE	igd	NA	NA	NA	NA	NA	NA	NA	0.00200398	8.4004e-11	88096047	10	454884	ukb-b-2303	Body mass index (BMI) || id:ukb-b-2303	TRUE	reported	igd	2	FALSE
18	rs10903791	A	G	A	G	0.0111692	-0.000814834	0.60371	0.605744	FALSE	FALSE	FALSE	ebi-a-GCST90013410	10	2569491	0.0111676	392871	0.94	Basal cell carcinoma || id:ebi-a-GCST90013410	Basal cell carcinoma	Basal cell carcinoma || ||	TRUE	igd	NA	NA	NA	NA	NA	NA	NA	0.00204154	4.49997e-08	2569491	10	454884	ukb-b-2303	Body mass index (BMI) || id:ukb-b-2303	TRUE	reported	igd	2	TRUE
19	rs10927006	C	T	C	T	-0.0170975	0.0211179	0.143719	0.143725	FALSE	FALSE	FALSE	ebi-a-GCST90013410	1	243557659	0.0153529	392871	0.17	Basal cell carcinoma || id:ebi-a-GCST90013410	Basal cell carcinoma	Basal cell carcinoma || ||	TRUE	igd	NA	NA	NA	NA	NA	NA	NA	0.00283558	1.6e-09	243557659	1	454884	ukb-b-2303	Body mass index (BMI) || id:ukb-b-2303	TRUE	reported	igd	2	TRUE
20	rs10938398	A	G	A	G	0.0293219	-0.0151089	0.433498	0.433888	FALSE	FALSE	FALSE	ebi-a-GCST90013410	4	45186139	0.0109741	392871	0.17	Basal cell carcinoma || id:ebi-a-GCST90013410	Basal cell carcinoma	Basal cell carcinoma || ||	TRUE	igd	NA	NA	NA	NA	NA	NA	NA	0.00201156	4.00037e-48	45186139	4	454884	ukb-b-2303	Body mass index (BMI) || id:ukb-b-2303	TRUE	reported	igd	2	TRUE
21	rs10950301	A	G	A	G	-0.0161674	0.00223799	0.181501	0.181061	FALSE	FALSE	FALSE	ebi-a-GCST90013410	7	71630362	0.0140613	392871	0.87	Basal cell carcinoma || id:ebi-a-GCST90013410	Basal cell carcinoma	Basal cell carcinoma || ||	TRUE	igd	NA	NA	NA	NA	NA	NA	NA	0.00258231	3.79997e-10	71630362	7	454884	ukb-b-2303	Body mass index (BMI) || id:ukb-b-2303	TRUE	reported	igd	2	TRUE
22	rs11000993	C	T	C	T	0.0212796	-0.0220598	0.123857	0.123274	FALSE	FALSE	FALSE	ebi-a-GCST90013410	10	76084111	0.0165964	392871	0.18	Basal cell carcinoma || id:ebi-a-GCST90013410	Basal cell carcinoma	Basal cell carcinoma || ||	TRUE	igd	NA	NA	NA	NA	NA	NA	NA	0.00302025	1.80011e-12	76084111	10	454884	ukb-b-2303	Body mass index (BMI) || id:ukb-b-2303	TRUE	reported	igd	2	TRUE
23	rs11012732	G	A	G	A	0.0214851	0.0158027	0.331714	0.329827	FALSE	FALSE	FALSE	ebi-a-GCST90013410	10	21830104	0.0115307	392871	0.17	Basal cell carcinoma || id:ebi-a-GCST90013410	Basal cell carcinoma	Basal cell carcinoma || ||	TRUE	igd	NA	NA	NA	NA	NA	NA	NA	0.00211665	3.29989e-24	21830104	10	454884	ukb-b-2303	Body mass index (BMI) || id:ukb-b-2303	TRUE	reported	igd	2	TRUE
24	rs11017771	C	G	C	G	-0.0138626	-0.0151791	0.205751	0.206167	FALSE	TRUE	FALSE	ebi-a-GCST90013410	10	132954191	0.013501	392871	0.26	Basal cell carcinoma || id:ebi-a-GCST90013410	Basal cell carcinoma	Basal cell carcinoma || ||	TRUE	igd	NA	NA	NA	NA	NA	NA	NA	0.00247039	2e-08	132954191	10	454884	ukb-b-2303	Body mass index (BMI) || id:ukb-b-2303	TRUE	reported	igd	2	TRUE
25	rs11024271	C	T	C	T	0.0115389	0.0116502	0.623013	0.622418	FALSE	FALSE	FALSE	ebi-a-GCST90013410	11	17395540	0.0112014	392871	0.3	Basal cell carcinoma || id:ebi-a-GCST90013410	Basal cell carcinoma	Basal cell carcinoma || ||	TRUE	igd	NA	NA	NA	NA	NA	NA	NA	0.00205539	2e-08	17395540	11	454884	ukb-b-2303	Body mass index (BMI) || id:ukb-b-2303	TRUE	reported	igd	2	TRUE
26	rs1106761	A	G	A	G	0.0146354	-0.00482896	0.38403	0.382975	FALSE	FALSE	FALSE	ebi-a-GCST90013410	8	142619234	0.0114011	392871	0.67	Basal cell carcinoma || id:ebi-a-GCST90013410	Basal cell carcinoma	Basal cell carcinoma || ||	TRUE	igd	NA	NA	NA	NA	NA	NA	NA	0.00207437	1.69981e-12	142619234	8	454884	ukb-b-2303	Body mass index (BMI) || id:ukb-b-2303	TRUE	reported	igd	2	TRUE
27	rs11071646	A	G	A	G	-0.039777	0.000776892	0.022122	0.0218484	FALSE	FALSE	FALSE	ebi-a-GCST90013410	15	62273994	0.0370974	392871	0.98	Basal cell carcinoma || id:ebi-a-GCST90013410	Basal cell carcinoma	Basal cell carcinoma || ||	TRUE	igd	NA	NA	NA	NA	NA	NA	NA	0.00679639	4.79999e-09	62273994	15	454884	ukb-b-2303	Body mass index (BMI) || id:ukb-b-2303	TRUE	reported	igd	2	TRUE
28	rs11079849	T	C	T	C	-0.020477	0.0167755	0.328553	0.32813	FALSE	FALSE	FALSE	ebi-a-GCST90013410	17	47090785	0.0115705	392871	0.15	Basal cell carcinoma || id:ebi-a-GCST90013410	Basal cell carcinoma	Basal cell carcinoma || ||	TRUE	igd	NA	NA	NA	NA	NA	NA	NA	0.00212747	6.29941e-22	47090785	17	454884	ukb-b-2303	Body mass index (BMI) || id:ukb-b-2303	TRUE	reported	igd	2	TRUE
29	rs11099020	T	C	T	C	-0.0143547	0.00131679	0.640524	0.643073	FALSE	FALSE	FALSE	ebi-a-GCST90013410	4	130724902	0.0113402	392871	0.91	Basal cell carcinoma || id:ebi-a-GCST90013410	Basal cell carcinoma	Basal cell carcinoma || ||	TRUE	igd	NA	NA	NA	NA	NA	NA	NA	0.00207744	4.90004e-12	130724902	4	454884	ukb-b-2303	Body mass index (BMI) || id:ukb-b-2303	TRUE	reported	igd	2	TRUE
30	rs11115160	A	G	A	G	-0.0131348	-0.0026403	0.23782	0.236	FALSE	FALSE	FALSE	ebi-a-GCST90013410	12	82424100	0.0129006	392871	0.84	Basal cell carcinoma || id:ebi-a-GCST90013410	Basal cell carcinoma	Basal cell carcinoma || ||	TRUE	igd	NA	NA	NA	NA	NA	NA	NA	0.00235384	2.39999e-08	82424100	12	454884	ukb-b-2303	Body mass index (BMI) || id:ukb-b-2303	TRUE	reported	igd	2	TRUE
31	rs11122450	G	T	G	T	-0.011563	0.0107746	0.611682	0.612981	FALSE	FALSE	FALSE	ebi-a-GCST90013410	1	230301811	0.0111608	392871	0.33	Basal cell carcinoma || id:ebi-a-GCST90013410	Basal cell carcinoma	Basal cell carcinoma || ||	TRUE	igd	NA	NA	NA	NA	NA	NA	NA	0.00203949	1.40001e-08	230301811	1	454884	ukb-b-2303	Body mass index (BMI) || id:ukb-b-2303	TRUE	reported	igd	2	TRUE
32	rs11134679	G	A	G	A	0.0185688	-0.0179201	0.684684	0.685537	FALSE	FALSE	FALSE	ebi-a-GCST90013410	5	170623391	0.0117186	392871	0.13	Basal cell carcinoma || id:ebi-a-GCST90013410	Basal cell carcinoma	Basal cell carcinoma || ||	TRUE	igd	NA	NA	NA	NA	NA	NA	NA	0.00214875	5.50047e-18	170623391	5	454884	ukb-b-2303	Body mass index (BMI) || id:ukb-b-2303	TRUE	reported	igd	2	TRUE
33	rs11150745	G	A	G	A	-0.0208702	-0.0109293	0.3177	0.317808	FALSE	FALSE	FALSE	ebi-a-GCST90013410	17	78757626	0.0117118	392871	0.35	Basal cell carcinoma || id:ebi-a-GCST90013410	Basal cell carcinoma	Basal cell carcinoma || ||	TRUE	igd	NA	NA	NA	NA	NA	NA	NA	0.00214537	2.29985e-22	78757626	17	454884	ukb-b-2303	Body mass index (BMI) || id:ukb-b-2303	TRUE	reported	igd	2	TRUE
34	rs11165643	T	C	T	C	0.0198481	0.00407845	0.590138	0.591538	FALSE	FALSE	FALSE	ebi-a-GCST90013410	1	96924097	0.0110427	392871	0.709999	Basal cell carcinoma || id:ebi-a-GCST90013410	Basal cell carcinoma	Basal cell carcinoma || ||	TRUE	igd	NA	NA	NA	NA	NA	NA	NA	0.00201803	7.89951e-23	96924097	1	454884	ukb-b-2303	Body mass index (BMI) || id:ukb-b-2303	TRUE	reported	igd	2	TRUE
35	rs111689389	C	G	C	G	-0.0136162	-0.0246581	0.282679	0.281922	FALSE	TRUE	FALSE	ebi-a-GCST90013410	5	27175962	0.0121477	392871	0.0420001	Basal cell carcinoma || id:ebi-a-GCST90013410	Basal cell carcinoma	Basal cell carcinoma || ||	TRUE	igd	NA	NA	NA	NA	NA	NA	NA	0.00221141	7.39997e-10	27175962	5	454884	ukb-b-2303	Body mass index (BMI) || id:ukb-b-2303	TRUE	reported	igd	2	TRUE
36	rs11250094	C	G	C	G	-0.020777	-0.0228092	0.548073	0.548704	FALSE	TRUE	TRUE	ebi-a-GCST90013410	8	10802001	0.0109529	392871	0.0369999	Basal cell carcinoma || id:ebi-a-GCST90013410	Basal cell carcinoma	Basal cell carcinoma || ||	TRUE	igd	NA	NA	NA	NA	NA	NA	NA	0.002007	4.10015e-25	10802001	8	454884	ukb-b-2303	Body mass index (BMI) || id:ukb-b-2303	TRUE	reported	igd	2	FALSE
37	rs1126930	C	G	C	G	0.0316515	-0.00468605	0.035239	0.0356313	FALSE	TRUE	FALSE	ebi-a-GCST90013410	12	49399132	0.0293215	392871	0.87	Basal cell carcinoma || id:ebi-a-GCST90013410	Basal cell carcinoma	Basal cell carcinoma || ||	TRUE	igd	NA	NA	NA	NA	NA	NA	NA	0.00540129	4.60002e-09	49399132	12	454884	ukb-b-2303	Body mass index (BMI) || id:ukb-b-2303	TRUE	reported	igd	2	TRUE
38	rs113079574	T	C	T	C	-0.0160894	-0.00422631	0.192739	0.189606	FALSE	FALSE	FALSE	ebi-a-GCST90013410	4	147354089	0.0139566	392871	0.760001	Basal cell carcinoma || id:ebi-a-GCST90013410	Basal cell carcinoma	Basal cell carcinoma || ||	TRUE	igd	NA	NA	NA	NA	NA	NA	NA	0.00253526	2.19999e-10	147354089	4	454884	ukb-b-2303	Body mass index (BMI) || id:ukb-b-2303	TRUE	reported	igd	2	TRUE
39	rs113603865	T	C	T	C	0.0186364	0.0298063	0.212066	0.209731	FALSE	FALSE	FALSE	ebi-a-GCST90013410	1	39564930	0.0133169	392871	0.025	Basal cell carcinoma || id:ebi-a-GCST90013410	Basal cell carcinoma	Basal cell carcinoma || ||	TRUE	igd	NA	NA	NA	NA	NA	NA	NA	0.00244477	2.49977e-14	39564930	1	454884	ukb-b-2303	Body mass index (BMI) || id:ukb-b-2303	TRUE	reported	igd	2	TRUE
40	rs113624107	A	G	A	G	0.0144264	-0.00411834	0.225895	0.226331	FALSE	FALSE	FALSE	ebi-a-GCST90013410	14	88326386	0.0129849	392871	0.75	Basal cell carcinoma || id:ebi-a-GCST90013410	Basal cell carcinoma	Basal cell carcinoma || ||	TRUE	igd	NA	NA	NA	NA	NA	NA	NA	0.00238615	1.5e-09	88326386	14	454884	ukb-b-2303	Body mass index (BMI) || id:ukb-b-2303	TRUE	reported	igd	2	TRUE
41	rs11525873	C	T	C	T	-0.0240438	0.014108	0.097689	0.0973157	FALSE	FALSE	FALSE	ebi-a-GCST90013410	7	138817193	0.0182239	392871	0.44	Basal cell carcinoma || id:ebi-a-GCST90013410	Basal cell carcinoma	Basal cell carcinoma || ||	TRUE	igd	NA	NA	NA	NA	NA	NA	NA	0.00336127	8.49963e-13	138817193	7	454884	ukb-b-2303	Body mass index (BMI) || id:ukb-b-2303	TRUE	reported	igd	2	TRUE
42	rs11610621	A	T	A	T	0.0163953	0.0145216	0.148168	0.147607	FALSE	TRUE	FALSE	ebi-a-GCST90013410	12	121671133	0.015229	392871	0.34	Basal cell carcinoma || id:ebi-a-GCST90013410	Basal cell carcinoma	Basal cell carcinoma || ||	TRUE	igd	NA	NA	NA	NA	NA	NA	NA	0.00280436	5e-09	121671133	12	454884	ukb-b-2303	Body mass index (BMI) || id:ukb-b-2303	TRUE	reported	igd	2	TRUE
43	rs116374395	A	G	A	G	0.031894	0.0456258	0.035402	0.0349466	FALSE	FALSE	FALSE	ebi-a-GCST90013410	5	50723410	0.0289961	392871	0.12	Basal cell carcinoma || id:ebi-a-GCST90013410	Basal cell carcinoma	Basal cell carcinoma || ||	TRUE	igd	NA	NA	NA	NA	NA	NA	NA	0.00540499	3.59998e-09	50723410	5	454884	ukb-b-2303	Body mass index (BMI) || id:ukb-b-2303	TRUE	reported	igd	2	TRUE
44	rs116377258	G	A	G	A	0.0670548	-0.004267	0.025659	0.0257487	FALSE	FALSE	FALSE	ebi-a-GCST90013410	1	110131521	0.0343076	392871	0.9	Basal cell carcinoma || id:ebi-a-GCST90013410	Basal cell carcinoma	Basal cell carcinoma || ||	TRUE	igd	NA	NA	NA	NA	NA	NA	NA	0.00629222	1.59993e-26	110131521	1	454884	ukb-b-2303	Body mass index (BMI) || id:ukb-b-2303	TRUE	reported	igd	2	TRUE
45	rs1167311	A	G	A	G	-0.0193965	0.00260173	0.681327	0.6844	FALSE	FALSE	FALSE	ebi-a-GCST90013410	1	49996959	0.0118138	392871	0.83	Basal cell carcinoma || id:ebi-a-GCST90013410	Basal cell carcinoma	Basal cell carcinoma || ||	TRUE	igd	NA	NA	NA	NA	NA	NA	NA	0.00214682	1.59993e-19	49996959	1	454884	ukb-b-2303	Body mass index (BMI) || id:ukb-b-2303	TRUE	reported	igd	2	TRUE
46	rs11675464	G	A	G	A	0.0118913	-0.0137006	0.563076	0.562419	FALSE	FALSE	FALSE	ebi-a-GCST90013410	2	204053742	0.0109348	392871	0.21	Basal cell carcinoma || id:ebi-a-GCST90013410	Basal cell carcinoma	Basal cell carcinoma || ||	TRUE	igd	NA	NA	NA	NA	NA	NA	NA	0.00200043	2.80001e-09	204053742	2	454884	ukb-b-2303	Body mass index (BMI) || id:ukb-b-2303	TRUE	reported	igd	2	TRUE
47	rs11691869	A	C	A	C	-0.0197022	-0.0115281	0.361911	0.361763	FALSE	FALSE	FALSE	ebi-a-GCST90013410	2	100805996	0.0113562	392871	0.31	Basal cell carcinoma || id:ebi-a-GCST90013410	Basal cell carcinoma	Basal cell carcinoma || ||	TRUE	igd	NA	NA	NA	NA	NA	NA	NA	0.00207124	1.9002e-21	100805996	2	454884	ukb-b-2303	Body mass index (BMI) || id:ukb-b-2303	TRUE	reported	igd	2	TRUE
48	rs11709402	G	A	G	A	0.0228548	0.00331241	0.278633	0.278057	FALSE	FALSE	FALSE	ebi-a-GCST90013410	3	131551027	0.0121604	392871	0.79	Basal cell carcinoma || id:ebi-a-GCST90013410	Basal cell carcinoma	Basal cell carcinoma || ||	TRUE	igd	NA	NA	NA	NA	NA	NA	NA	0.00222504	9.49948e-25	131551027	3	454884	ukb-b-2303	Body mass index (BMI) || id:ukb-b-2303	TRUE	reported	igd	2	TRUE
49	rs117118217	C	G	C	G	0.0443877	-0.0287763	0.017706	0.0146357	FALSE	TRUE	FALSE	ebi-a-GCST90013410	10	131783328	0.0460322	392871	0.53	Basal cell carcinoma || id:ebi-a-GCST90013410	Basal cell carcinoma	Basal cell carcinoma || ||	TRUE	igd	NA	NA	NA	NA	NA	NA	NA	0.00793861	2.30001e-08	131783328	10	454884	ukb-b-2303	Body mass index (BMI) || id:ukb-b-2303	TRUE	reported	igd	2	TRUE
50	rs117342986	T	C	T	C	0.036636	-0.0139194	0.026448	0.0210795	FALSE	FALSE	FALSE	ebi-a-GCST90013410	16	54267868	0.0383852	392871	0.719999	Basal cell carcinoma || id:ebi-a-GCST90013410	Basal cell carcinoma	Basal cell carcinoma || ||	TRUE	igd	NA	NA	NA	NA	NA	NA	NA	0.00651251	1.79999e-08	54267868	16	454884	ukb-b-2303	Body mass index (BMI) || id:ukb-b-2303	TRUE	reported	igd	2	TRUE
51	rs11757278	C	T	C	T	-0.0147213	-0.00245653	0.303904	0.304187	FALSE	FALSE	FALSE	ebi-a-GCST90013410	6	13180454	0.0118046	392871	0.84	Basal cell carcinoma || id:ebi-a-GCST90013410	Basal cell carcinoma	Basal cell carcinoma || ||	TRUE	igd	NA	NA	NA	NA	NA	NA	NA	0.00216472	1e-11	13180454	6	454884	ukb-b-2303	Body mass index (BMI) || id:ukb-b-2303	TRUE	reported	igd	2	TRUE
52	rs118136827	T	G	T	G	-0.0135242	0.0109607	0.281137	0.280479	FALSE	FALSE	FALSE	ebi-a-GCST90013410	17	2168104	0.0120622	392871	0.36	Basal cell carcinoma || id:ebi-a-GCST90013410	Basal cell carcinoma	Basal cell carcinoma || ||	TRUE	igd	NA	NA	NA	NA	NA	NA	NA	0.00221814	1.09999e-09	2168104	17	454884	ukb-b-2303	Body mass index (BMI) || id:ukb-b-2303	TRUE	reported	igd	2	TRUE
53	rs1183668	G	C	G	C	-0.015881	-0.00275253	0.370182	0.368361	FALSE	TRUE	FALSE	ebi-a-GCST90013410	13	112191837	0.0113598	392871	0.81	Basal cell carcinoma || id:ebi-a-GCST90013410	Basal cell carcinoma	Basal cell carcinoma || ||	TRUE	igd	NA	NA	NA	NA	NA	NA	NA	0.00207346	1.9002e-14	112191837	13	454884	ukb-b-2303	Body mass index (BMI) || id:ukb-b-2303	TRUE	reported	igd	2	TRUE
54	rs11914525	G	A	G	A	-0.0180647	-0.0305155	0.354244	0.353749	FALSE	FALSE	FALSE	ebi-a-GCST90013410	3	85880768	0.011408	392871	0.00749998	Basal cell carcinoma || id:ebi-a-GCST90013410	Basal cell carcinoma	Basal cell carcinoma || ||	TRUE	igd	NA	NA	NA	NA	NA	NA	NA	0.00207941	3.69999e-18	85880768	3	454884	ukb-b-2303	Body mass index (BMI) || id:ukb-b-2303	TRUE	reported	igd	2	TRUE
55	rs12001437	C	T	C	T	0.0123567	-0.00236171	0.367748	0.36692	FALSE	FALSE	FALSE	ebi-a-GCST90013410	9	34074476	0.0112772	392871	0.83	Basal cell carcinoma || id:ebi-a-GCST90013410	Basal cell carcinoma	Basal cell carcinoma || ||	TRUE	igd	NA	NA	NA	NA	NA	NA	NA	0.00206581	2.19999e-09	34074476	9	454884	ukb-b-2303	Body mass index (BMI) || id:ukb-b-2303	TRUE	reported	igd	2	TRUE
56	rs12033257	G	A	G	A	-0.0155024	-0.00420866	0.382341	0.37995	FALSE	FALSE	FALSE	ebi-a-GCST90013410	1	112318484	0.0113428	392871	0.709999	Basal cell carcinoma || id:ebi-a-GCST90013410	Basal cell carcinoma	Basal cell carcinoma || ||	TRUE	igd	NA	NA	NA	NA	NA	NA	NA	0.00205917	5.10035e-14	112318484	1	454884	ukb-b-2303	Body mass index (BMI) || id:ukb-b-2303	TRUE	reported	igd	2	TRUE
57	rs12072739	G	A	G	A	0.0161773	-0.00346084	0.224584	0.224852	FALSE	FALSE	FALSE	ebi-a-GCST90013410	1	98315893	0.0130268	392871	0.79	Basal cell carcinoma || id:ebi-a-GCST90013410	Basal cell carcinoma	Basal cell carcinoma || ||	TRUE	igd	NA	NA	NA	NA	NA	NA	NA	0.00238413	1.20005e-11	98315893	1	454884	ukb-b-2303	Body mass index (BMI) || id:ukb-b-2303	TRUE	reported	igd	2	TRUE
58	rs12089815	A	G	A	G	-0.01274	-0.00409341	0.548568	0.548546	FALSE	FALSE	FALSE	ebi-a-GCST90013410	1	91189933	0.0109562	392871	0.709999	Basal cell carcinoma || id:ebi-a-GCST90013410	Basal cell carcinoma	Basal cell carcinoma || ||	TRUE	igd	NA	NA	NA	NA	NA	NA	NA	0.00200106	1.89998e-10	91189933	1	454884	ukb-b-2303	Body mass index (BMI) || id:ukb-b-2303	TRUE	reported	igd	2	TRUE
59	rs12140153	T	G	T	G	-0.0335649	-0.0273445	0.094285	0.0882504	FALSE	FALSE	FALSE	ebi-a-GCST90013410	1	62579891	0.0196367	392871	0.16	Basal cell carcinoma || id:ebi-a-GCST90013410	Basal cell carcinoma	Basal cell carcinoma || ||	TRUE	igd	NA	NA	NA	NA	NA	NA	NA	0.00348403	5.70033e-22	62579891	1	454884	ukb-b-2303	Body mass index (BMI) || id:ukb-b-2303	TRUE	reported	igd	2	TRUE
60	rs12149660	A	G	A	G	-0.0221976	0.021504	0.114908	0.115198	FALSE	FALSE	FALSE	ebi-a-GCST90013410	16	70309237	0.0168971	392871	0.2	Basal cell carcinoma || id:ebi-a-GCST90013410	Basal cell carcinoma	Basal cell carcinoma || ||	TRUE	igd	NA	NA	NA	NA	NA	NA	NA	0.00313983	1.59993e-12	70309237	16	454884	ukb-b-2303	Body mass index (BMI) || id:ukb-b-2303	TRUE	reported	igd	2	TRUE
61	rs12156160	G	A	G	A	0.0158008	8.85347e-05	0.150003	0.149482	FALSE	FALSE	FALSE	ebi-a-GCST90013410	8	67218772	0.0152588	392871	1	Basal cell carcinoma || id:ebi-a-GCST90013410	Basal cell carcinoma	Basal cell carcinoma || ||	TRUE	igd	NA	NA	NA	NA	NA	NA	NA	0.0027979	1.6e-08	67218772	8	454884	ukb-b-2303	Body mass index (BMI) || id:ukb-b-2303	TRUE	reported	igd	2	TRUE
62	rs12259464	A	G	A	G	0.0131144	-0.0150838	0.484589	0.486087	FALSE	FALSE	FALSE	ebi-a-GCST90013410	10	53680099	0.010906	392871	0.17	Basal cell carcinoma || id:ebi-a-GCST90013410	Basal cell carcinoma	Basal cell carcinoma || ||	TRUE	igd	NA	NA	NA	NA	NA	NA	NA	0.00200182	5.70033e-11	53680099	10	454884	ukb-b-2303	Body mass index (BMI) || id:ukb-b-2303	TRUE	reported	igd	2	TRUE
63	rs1229984	C	T	C	T	0.0389306	0.0384434	0.972781	0.975116	FALSE	FALSE	FALSE	ebi-a-GCST90013410	4	100239319	0.0357215	392871	0.28	Basal cell carcinoma || id:ebi-a-GCST90013410	Basal cell carcinoma	Basal cell carcinoma || ||	TRUE	igd	NA	NA	NA	NA	NA	NA	NA	0.0060392	1.09999e-10	100239319	4	454884	ukb-b-2303	Body mass index (BMI) || id:ukb-b-2303	TRUE	reported	igd	2	TRUE
64	rs12364470	G	T	G	T	0.0191196	0.00847121	0.164517	0.165255	FALSE	FALSE	FALSE	ebi-a-GCST90013410	11	134601012	0.0145651	392871	0.56	Basal cell carcinoma || id:ebi-a-GCST90013410	Basal cell carcinoma	Basal cell carcinoma || ||	TRUE	igd	NA	NA	NA	NA	NA	NA	NA	0.00268597	1.10002e-12	134601012	11	454884	ukb-b-2303	Body mass index (BMI) || id:ukb-b-2303	TRUE	reported	igd	2	TRUE
65	rs12375985	A	G	A	G	-0.0147379	0.0288529	0.354562	0.354145	FALSE	FALSE	FALSE	ebi-a-GCST90013410	9	11813799	0.0113245	392871	0.0109999	Basal cell carcinoma || id:ebi-a-GCST90013410	Basal cell carcinoma	Basal cell carcinoma || ||	TRUE	igd	NA	NA	NA	NA	NA	NA	NA	0.00208396	1.50003e-12	11813799	9	454884	ukb-b-2303	Body mass index (BMI) || id:ukb-b-2303	TRUE	reported	igd	2	TRUE
66	rs12427047	T	C	T	C	-0.0170917	0.00232942	0.242759	0.242837	FALSE	FALSE	FALSE	ebi-a-GCST90013410	12	90213070	0.0126431	392871	0.85	Basal cell carcinoma || id:ebi-a-GCST90013410	Basal cell carcinoma	Basal cell carcinoma || ||	TRUE	igd	NA	NA	NA	NA	NA	NA	NA	0.00232293	1.9002e-13	90213070	12	454884	ukb-b-2303	Body mass index (BMI) || id:ukb-b-2303	TRUE	reported	igd	2	TRUE
67	rs12459368	G	A	G	A	-0.0173476	0.00472834	0.268194	0.267915	FALSE	FALSE	FALSE	ebi-a-GCST90013410	19	18459377	0.0122149	392871	0.7	Basal cell carcinoma || id:ebi-a-GCST90013410	Basal cell carcinoma	Basal cell carcinoma || ||	TRUE	igd	NA	NA	NA	NA	NA	NA	NA	0.00224915	1.20005e-14	18459377	19	454884	ukb-b-2303	Body mass index (BMI) || id:ukb-b-2303	TRUE	reported	igd	2	TRUE
68	rs12462975	A	G	A	G	0.019457	-0.0121754	0.329595	0.327623	FALSE	FALSE	FALSE	ebi-a-GCST90013410	19	30272202	0.0117029	392871	0.3	Basal cell carcinoma || id:ebi-a-GCST90013410	Basal cell carcinoma	Basal cell carcinoma || ||	TRUE	igd	NA	NA	NA	NA	NA	NA	NA	0.00213673	8.49963e-20	30272202	19	454884	ukb-b-2303	Body mass index (BMI) || id:ukb-b-2303	TRUE	reported	igd	2	TRUE
69	rs1266874	G	A	G	A	0.014147	0.00607947	0.349582	0.348993	FALSE	FALSE	FALSE	ebi-a-GCST90013410	6	51779638	0.0113729	392871	0.59	Basal cell carcinoma || id:ebi-a-GCST90013410	Basal cell carcinoma	Basal cell carcinoma || ||	TRUE	igd	NA	NA	NA	NA	NA	NA	NA	0.00208709	1.20005e-11	51779638	6	454884	ukb-b-2303	Body mass index (BMI) || id:ukb-b-2303	TRUE	reported	igd	2	TRUE
70	rs12681792	A	C	A	C	0.0148761	0.0059938	0.19265	0.191874	FALSE	FALSE	FALSE	ebi-a-GCST90013410	8	62054463	0.0138217	392871	0.66	Basal cell carcinoma || id:ebi-a-GCST90013410	Basal cell carcinoma	Basal cell carcinoma || ||	TRUE	igd	NA	NA	NA	NA	NA	NA	NA	0.00253548	4.39997e-09	62054463	8	454884	ukb-b-2303	Body mass index (BMI) || id:ukb-b-2303	TRUE	reported	igd	2	TRUE
71	rs12692596	T	C	T	C	0.0137842	0.00565449	0.371846	0.371622	FALSE	FALSE	FALSE	ebi-a-GCST90013410	2	161265910	0.0112448	392871	0.62	Basal cell carcinoma || id:ebi-a-GCST90013410	Basal cell carcinoma	Basal cell carcinoma || ||	TRUE	igd	NA	NA	NA	NA	NA	NA	NA	0.00205263	1.9002e-11	161265910	2	454884	ukb-b-2303	Body mass index (BMI) || id:ukb-b-2303	TRUE	reported	igd	2	TRUE
72	rs12762034	C	T	C	T	0.0276782	-0.008722	0.076956	0.0766471	FALSE	FALSE	FALSE	ebi-a-GCST90013410	10	33969931	0.0204557	392871	0.67	Basal cell carcinoma || id:ebi-a-GCST90013410	Basal cell carcinoma	Basal cell carcinoma || ||	TRUE	igd	NA	NA	NA	NA	NA	NA	NA	0.00373735	1.29987e-13	33969931	10	454884	ukb-b-2303	Body mass index (BMI) || id:ukb-b-2303	TRUE	reported	igd	2	TRUE
73	rs1286058	A	T	A	T	0.0147116	0.00806716	0.703745	0.704308	FALSE	TRUE	FALSE	ebi-a-GCST90013410	14	91458523	0.0119296	392871	0.5	Basal cell carcinoma || id:ebi-a-GCST90013410	Basal cell carcinoma	Basal cell carcinoma || ||	TRUE	igd	NA	NA	NA	NA	NA	NA	NA	0.00218553	1.69981e-11	91458523	14	454884	ukb-b-2303	Body mass index (BMI) || id:ukb-b-2303	TRUE	reported	igd	2	TRUE
74	rs12881629	G	A	G	A	0.0222014	-0.0105385	0.082643	0.0818182	FALSE	FALSE	FALSE	ebi-a-GCST90013410	14	101146413	0.0198496	392871	0.6	Basal cell carcinoma || id:ebi-a-GCST90013410	Basal cell carcinoma	Basal cell carcinoma || ||	TRUE	igd	NA	NA	NA	NA	NA	NA	NA	0.00361648	8.30004e-10	101146413	14	454884	ukb-b-2303	Body mass index (BMI) || id:ukb-b-2303	TRUE	reported	igd	2	TRUE
75	rs12885458	G	T	G	T	-0.0164454	0.00489268	0.507981	0.508287	FALSE	FALSE	FALSE	ebi-a-GCST90013410	14	47303114	0.0108934	392871	0.649999	Basal cell carcinoma || id:ebi-a-GCST90013410	Basal cell carcinoma	Basal cell carcinoma || ||	TRUE	igd	NA	NA	NA	NA	NA	NA	NA	0.00199683	1.80011e-16	47303114	14	454884	ukb-b-2303	Body mass index (BMI) || id:ukb-b-2303	TRUE	reported	igd	2	TRUE
76	rs12956148	A	C	A	C	0.0137006	0.0120378	0.277653	0.276119	FALSE	FALSE	FALSE	ebi-a-GCST90013410	18	63429049	0.0121391	392871	0.32	Basal cell carcinoma || id:ebi-a-GCST90013410	Basal cell carcinoma	Basal cell carcinoma || ||	TRUE	igd	NA	NA	NA	NA	NA	NA	NA	0.0022288	7.90005e-10	63429049	18	454884	ukb-b-2303	Body mass index (BMI) || id:ukb-b-2303	TRUE	reported	igd	2	TRUE
77	rs1296328	C	A	C	A	-0.0181448	0.00841003	0.558989	0.560171	FALSE	FALSE	FALSE	ebi-a-GCST90013410	4	137083193	0.0110384	392871	0.450001	Basal cell carcinoma || id:ebi-a-GCST90013410	Basal cell carcinoma	Basal cell carcinoma || ||	TRUE	igd	NA	NA	NA	NA	NA	NA	NA	0.00201406	2.09991e-19	137083193	4	454884	ukb-b-2303	Body mass index (BMI) || id:ukb-b-2303	TRUE	reported	igd	2	TRUE
78	rs12977787	A	G	A	G	0.0134695	0.0149915	0.54117	0.541529	FALSE	FALSE	FALSE	ebi-a-GCST90013410	19	1814025	0.0109141	392871	0.17	Basal cell carcinoma || id:ebi-a-GCST90013410	Basal cell carcinoma	Basal cell carcinoma || ||	TRUE	igd	NA	NA	NA	NA	NA	NA	NA	0.00200242	1.69981e-11	1814025	19	454884	ukb-b-2303	Body mass index (BMI) || id:ukb-b-2303	TRUE	reported	igd	2	TRUE
79	rs13012070	A	G	A	G	-0.0142227	0.01944	0.228336	0.227874	FALSE	FALSE	FALSE	ebi-a-GCST90013410	2	35447243	0.0128683	392871	0.13	Basal cell carcinoma || id:ebi-a-GCST90013410	Basal cell carcinoma	Basal cell carcinoma || ||	TRUE	igd	NA	NA	NA	NA	NA	NA	NA	0.00236582	1.79999e-09	35447243	2	454884	ukb-b-2303	Body mass index (BMI) || id:ukb-b-2303	TRUE	reported	igd	2	TRUE
80	rs13076052	G	C	G	C	0.0140991	0.0133468	0.27523	0.274104	FALSE	TRUE	FALSE	ebi-a-GCST90013410	3	44456573	0.0122333	392871	0.28	Basal cell carcinoma || id:ebi-a-GCST90013410	Basal cell carcinoma	Basal cell carcinoma || ||	TRUE	igd	NA	NA	NA	NA	NA	NA	NA	0.0022408	3.09999e-10	44456573	3	454884	ukb-b-2303	Body mass index (BMI) || id:ukb-b-2303	TRUE	reported	igd	2	TRUE
81	rs13107325	T	C	T	C	0.0474012	0.0372361	0.074863	0.0746555	FALSE	FALSE	FALSE	ebi-a-GCST90013410	4	103188709	0.0203685	392871	0.0680002	Basal cell carcinoma || id:ebi-a-GCST90013410	Basal cell carcinoma	Basal cell carcinoma || ||	TRUE	igd	NA	NA	NA	NA	NA	NA	NA	0.00378415	5.40008e-36	103188709	4	454884	ukb-b-2303	Body mass index (BMI) || id:ukb-b-2303	TRUE	reported	igd	2	TRUE
82	rs13176429	C	T	C	T	0.0147639	0.00259717	0.687531	0.687344	FALSE	FALSE	FALSE	ebi-a-GCST90013410	5	43152216	0.011707	392871	0.82	Basal cell carcinoma || id:ebi-a-GCST90013410	Basal cell carcinoma	Basal cell carcinoma || ||	TRUE	igd	NA	NA	NA	NA	NA	NA	NA	0.00214689	6.09958e-12	43152216	5	454884	ukb-b-2303	Body mass index (BMI) || id:ukb-b-2303	TRUE	reported	igd	2	TRUE
83	rs1320251	T	C	T	C	-0.0176564	-0.00225822	0.454748	0.452995	FALSE	FALSE	FALSE	ebi-a-GCST90013410	17	21264396	0.0109832	392871	0.84	Basal cell carcinoma || id:ebi-a-GCST90013410	Basal cell carcinoma	Basal cell carcinoma || ||	TRUE	igd	NA	NA	NA	NA	NA	NA	NA	0.00200893	1.50003e-18	21264396	17	454884	ukb-b-2303	Body mass index (BMI) || id:ukb-b-2303	TRUE	reported	igd	2	TRUE
84	rs13218383	G	C	G	C	-0.0151207	0.00913509	0.335127	0.334714	FALSE	TRUE	FALSE	ebi-a-GCST90013410	6	120173501	0.0114863	392871	0.43	Basal cell carcinoma || id:ebi-a-GCST90013410	Basal cell carcinoma	Basal cell carcinoma || ||	TRUE	igd	NA	NA	NA	NA	NA	NA	NA	0.00210828	7.39946e-13	120173501	6	454884	ukb-b-2303	Body mass index (BMI) || id:ukb-b-2303	TRUE	reported	igd	2	TRUE
85	rs1322842	G	A	G	A	-0.0132412	0.00153789	0.609493	0.609199	FALSE	FALSE	FALSE	ebi-a-GCST90013410	6	20488897	0.0112642	392871	0.89	Basal cell carcinoma || id:ebi-a-GCST90013410	Basal cell carcinoma	Basal cell carcinoma || ||	TRUE	igd	NA	NA	NA	NA	NA	NA	NA	0.00205096	1.09999e-10	20488897	6	454884	ukb-b-2303	Body mass index (BMI) || id:ukb-b-2303	TRUE	reported	igd	2	TRUE
86	rs13248187	C	T	C	T	0.0159835	0.000823262	0.268482	0.268009	FALSE	FALSE	FALSE	ebi-a-GCST90013410	8	14336834	0.0123215	392871	0.95	Basal cell carcinoma || id:ebi-a-GCST90013410	Basal cell carcinoma	Basal cell carcinoma || ||	TRUE	igd	NA	NA	NA	NA	NA	NA	NA	0.00225865	1.50003e-12	14336834	8	454884	ukb-b-2303	Body mass index (BMI) || id:ukb-b-2303	TRUE	reported	igd	2	TRUE
87	rs1327259	G	A	G	A	-0.0151349	0.0170439	0.38766	0.385633	FALSE	FALSE	FALSE	ebi-a-GCST90013410	6	51177811	0.0111983	392871	0.13	Basal cell carcinoma || id:ebi-a-GCST90013410	Basal cell carcinoma	Basal cell carcinoma || ||	TRUE	igd	NA	NA	NA	NA	NA	NA	NA	0.00204946	1.50003e-13	51177811	6	454884	ukb-b-2303	Body mass index (BMI) || id:ukb-b-2303	TRUE	reported	igd	2	TRUE
88	rs13292699	C	A	C	A	-0.021288	-0.00206628	0.433729	0.433655	FALSE	FALSE	FALSE	ebi-a-GCST90013410	9	15910044	0.0109654	392871	0.85	Basal cell carcinoma || id:ebi-a-GCST90013410	Basal cell carcinoma	Basal cell carcinoma || ||	TRUE	igd	NA	NA	NA	NA	NA	NA	NA	0.00201345	4.00037e-26	15910044	9	454884	ukb-b-2303	Body mass index (BMI) || id:ukb-b-2303	TRUE	reported	igd	2	TRUE
89	rs1330199	T	G	T	G	-0.0118963	-0.00705084	0.483141	0.482199	FALSE	FALSE	FALSE	ebi-a-GCST90013410	9	27760946	0.0109379	392871	0.52	Basal cell carcinoma || id:ebi-a-GCST90013410	Basal cell carcinoma	Basal cell carcinoma || ||	TRUE	igd	NA	NA	NA	NA	NA	NA	NA	0.00200131	2.80001e-09	27760946	9	454884	ukb-b-2303	Body mass index (BMI) || id:ukb-b-2303	TRUE	reported	igd	2	TRUE
90	rs13317303	A	C	A	C	-0.0159636	0.0314634	0.150191	0.150346	FALSE	FALSE	FALSE	ebi-a-GCST90013410	3	156302724	0.0150427	392871	0.0359998	Basal cell carcinoma || id:ebi-a-GCST90013410	Basal cell carcinoma	Basal cell carcinoma || ||	TRUE	igd	NA	NA	NA	NA	NA	NA	NA	0.00278631	1e-08	156302724	3	454884	ukb-b-2303	Body mass index (BMI) || id:ukb-b-2303	TRUE	reported	igd	2	TRUE
91	rs13420048	A	C	A	C	-0.015707	0.0200574	0.365054	0.362996	FALSE	FALSE	FALSE	ebi-a-GCST90013410	2	50751414	0.0113129	392871	0.0759994	Basal cell carcinoma || id:ebi-a-GCST90013410	Basal cell carcinoma	Basal cell carcinoma || ||	TRUE	igd	NA	NA	NA	NA	NA	NA	NA	0.00206793	3.10027e-14	50751414	2	454884	ukb-b-2303	Body mass index (BMI) || id:ukb-b-2303	TRUE	reported	igd	2	TRUE
92	rs13427822	G	A	G	A	-0.0183382	-0.00150291	0.271195	0.267008	FALSE	FALSE	FALSE	ebi-a-GCST90013410	2	213414265	0.0125057	392871	0.9	Basal cell carcinoma || id:ebi-a-GCST90013410	Basal cell carcinoma	Basal cell carcinoma || ||	TRUE	igd	NA	NA	NA	NA	NA	NA	NA	0.00225834	4.70002e-16	213414265	2	454884	ukb-b-2303	Body mass index (BMI) || id:ukb-b-2303	TRUE	reported	igd	2	TRUE
93	rs1346841	A	G	A	G	-0.0128087	-0.0078901	0.405023	0.403166	FALSE	FALSE	FALSE	ebi-a-GCST90013410	4	65651730	0.0111597	392871	0.48	Basal cell carcinoma || id:ebi-a-GCST90013410	Basal cell carcinoma	Basal cell carcinoma || ||	TRUE	igd	NA	NA	NA	NA	NA	NA	NA	0.00203215	2.90001e-10	65651730	4	454884	ukb-b-2303	Body mass index (BMI) || id:ukb-b-2303	TRUE	reported	igd	2	TRUE
94	rs1360201	T	C	T	C	0.013159	-0.00112356	0.481644	0.481925	FALSE	FALSE	FALSE	ebi-a-GCST90013410	9	73796450	0.0108516	392871	0.92	Basal cell carcinoma || id:ebi-a-GCST90013410	Basal cell carcinoma	Basal cell carcinoma || ||	TRUE	igd	NA	NA	NA	NA	NA	NA	NA	0.00199235	4.00037e-11	73796450	9	454884	ukb-b-2303	Body mass index (BMI) || id:ukb-b-2303	TRUE	reported	igd	2	TRUE
95	rs13642	T	A	T	A	-0.0164787	0.0203626	0.360771	0.360515	FALSE	TRUE	FALSE	ebi-a-GCST90013410	11	30432220	0.0112522	392871	0.0700003	Basal cell carcinoma || id:ebi-a-GCST90013410	Basal cell carcinoma	Basal cell carcinoma || ||	TRUE	igd	NA	NA	NA	NA	NA	NA	NA	0.00207224	1.80011e-15	30432220	11	454884	ukb-b-2303	Body mass index (BMI) || id:ukb-b-2303	TRUE	reported	igd	2	TRUE
96	rs140159717	T	C	T	C	-0.0246883	0.00021354	0.082346	0.0741393	FALSE	FALSE	FALSE	ebi-a-GCST90013410	15	73765586	0.0210624	392871	0.99	Basal cell carcinoma || id:ebi-a-GCST90013410	Basal cell carcinoma	Basal cell carcinoma || ||	TRUE	igd	NA	NA	NA	NA	NA	NA	NA	0.00373602	3.90032e-11	73765586	15	454884	ukb-b-2303	Body mass index (BMI) || id:ukb-b-2303	TRUE	reported	igd	2	TRUE
97	rs1412239	G	C	G	C	0.024593	-0.0117438	0.32311	0.323979	FALSE	TRUE	FALSE	ebi-a-GCST90013410	9	28425515	0.0116192	392871	0.31	Basal cell carcinoma || id:ebi-a-GCST90013410	Basal cell carcinoma	Basal cell carcinoma || ||	TRUE	igd	NA	NA	NA	NA	NA	NA	NA	0.0021269	6.4003e-31	28425515	9	454884	ukb-b-2303	Body mass index (BMI) || id:ukb-b-2303	TRUE	reported	igd	2	TRUE
98	rs1436348	G	A	G	A	0.0157169	-0.0145428	0.582738	0.582737	FALSE	FALSE	FALSE	ebi-a-GCST90013410	3	104612668	0.0109938	392871	0.19	Basal cell carcinoma || id:ebi-a-GCST90013410	Basal cell carcinoma	Basal cell carcinoma || ||	TRUE	igd	NA	NA	NA	NA	NA	NA	NA	0.00201638	6.4998e-15	104612668	3	454884	ukb-b-2303	Body mass index (BMI) || id:ukb-b-2303	TRUE	reported	igd	2	TRUE
99	rs1438945	A	T	A	T	-0.0137789	0.00964477	0.715135	0.715858	FALSE	TRUE	FALSE	ebi-a-GCST90013410	5	152510937	0.012123	392871	0.43	Basal cell carcinoma || id:ebi-a-GCST90013410	Basal cell carcinoma	Basal cell carcinoma || ||	TRUE	igd	NA	NA	NA	NA	NA	NA	NA	0.00221407	4.90004e-10	152510937	5	454884	ukb-b-2303	Body mass index (BMI) || id:ukb-b-2303	TRUE	reported	igd	2	TRUE
100	rs1451963	T	G	T	G	0.022866	0.0284744	0.082258	0.0817229	FALSE	FALSE	FALSE	ebi-a-GCST90013410	14	41350367	0.0195944	392871	0.15	Basal cell carcinoma || id:ebi-a-GCST90013410	Basal cell carcinoma	Basal cell carcinoma || ||	TRUE	igd	NA	NA	NA	NA	NA	NA	NA	0.00363261	3.09999e-10	41350367	14	454884	ukb-b-2303	Body mass index (BMI) || id:ukb-b-2303	TRUE	reported	igd	2	TRUE
101	rs1454687	G	C	G	C	-0.0209626	0.0155127	0.515345	0.51549	FALSE	TRUE	TRUE	ebi-a-GCST90013410	3	94038085	0.0108509	392871	0.15	Basal cell carcinoma || id:ebi-a-GCST90013410	Basal cell carcinoma	Basal cell carcinoma || ||	TRUE	igd	NA	NA	NA	NA	NA	NA	NA	0.00198845	5.50047e-26	94038085	3	454884	ukb-b-2303	Body mass index (BMI) || id:ukb-b-2303	TRUE	reported	igd	2	FALSE
102	rs1458156	T	C	T	C	0.0139099	0.0156561	0.488475	0.488579	FALSE	FALSE	FALSE	ebi-a-GCST90013410	12	41887940	0.0108859	392871	0.15	Basal cell carcinoma || id:ebi-a-GCST90013410	Basal cell carcinoma	Basal cell carcinoma || ||	TRUE	igd	NA	NA	NA	NA	NA	NA	NA	0.00199441	3.10027e-12	41887940	12	454884	ukb-b-2303	Body mass index (BMI) || id:ukb-b-2303	TRUE	reported	igd	2	TRUE
103	rs1459190	A	G	A	G	-0.0144646	0.00627812	0.51948	0.519835	FALSE	FALSE	FALSE	ebi-a-GCST90013410	5	64070962	0.0110485	392871	0.57	Basal cell carcinoma || id:ebi-a-GCST90013410	Basal cell carcinoma	Basal cell carcinoma || ||	TRUE	igd	NA	NA	NA	NA	NA	NA	NA	0.00201061	6.29941e-13	64070962	5	454884	ukb-b-2303	Body mass index (BMI) || id:ukb-b-2303	TRUE	reported	igd	2	TRUE
104	rs1471093	A	G	A	G	0.0134829	0.00268129	0.616753	0.618063	FALSE	FALSE	FALSE	ebi-a-GCST90013410	3	108031094	0.0112898	392871	0.81	Basal cell carcinoma || id:ebi-a-GCST90013410	Basal cell carcinoma	Basal cell carcinoma || ||	TRUE	igd	NA	NA	NA	NA	NA	NA	NA	0.00205508	5.40008e-11	108031094	3	454884	ukb-b-2303	Body mass index (BMI) || id:ukb-b-2303	TRUE	reported	igd	2	TRUE
105	rs1471740	C	T	C	T	0.0194717	-0.0078065	0.74036	0.740942	FALSE	FALSE	FALSE	ebi-a-GCST90013410	3	136328270	0.0123876	392871	0.53	Basal cell carcinoma || id:ebi-a-GCST90013410	Basal cell carcinoma	Basal cell carcinoma || ||	TRUE	igd	NA	NA	NA	NA	NA	NA	NA	0.00227067	9.8992e-18	136328270	3	454884	ukb-b-2303	Body mass index (BMI) || id:ukb-b-2303	TRUE	reported	igd	2	TRUE
106	rs147568678	C	T	C	T	-0.0142075	-0.00297616	0.238042	0.23725	FALSE	FALSE	FALSE	ebi-a-GCST90013410	10	93061851	0.0128421	392871	0.82	Basal cell carcinoma || id:ebi-a-GCST90013410	Basal cell carcinoma	Basal cell carcinoma || ||	TRUE	igd	NA	NA	NA	NA	NA	NA	NA	0.0023482	1.40001e-09	93061851	10	454884	ukb-b-2303	Body mass index (BMI) || id:ukb-b-2303	TRUE	reported	igd	2	TRUE
107	rs1477290	C	T	C	T	0.0338681	0.0149362	0.136907	0.133265	FALSE	FALSE	FALSE	ebi-a-GCST90013410	5	87988934	0.0159995	392871	0.35	Basal cell carcinoma || id:ebi-a-GCST90013410	Basal cell carcinoma	Basal cell carcinoma || ||	TRUE	igd	NA	NA	NA	NA	NA	NA	NA	0.00292031	4.19952e-31	87988934	5	454884	ukb-b-2303	Body mass index (BMI) || id:ukb-b-2303	TRUE	reported	igd	2	TRUE
108	rs147730268	T	G	T	G	-0.0345843	0.00946639	0.087263	0.0806675	FALSE	FALSE	FALSE	ebi-a-GCST90013410	12	123024476	0.0201532	392871	0.64	Basal cell carcinoma || id:ebi-a-GCST90013410	Basal cell carcinoma	Basal cell carcinoma || ||	TRUE	igd	NA	NA	NA	NA	NA	NA	NA	0.00361026	9.79941e-22	123024476	12	454884	ukb-b-2303	Body mass index (BMI) || id:ukb-b-2303	TRUE	reported	igd	2	TRUE
109	rs1503526	C	T	C	T	0.0155745	-0.0268182	0.47996	0.479393	FALSE	FALSE	FALSE	ebi-a-GCST90013410	5	63020706	0.0108613	392871	0.0140001	Basal cell carcinoma || id:ebi-a-GCST90013410	Basal cell carcinoma	Basal cell carcinoma || ||	TRUE	igd	NA	NA	NA	NA	NA	NA	NA	0.00199183	5.30029e-15	63020706	5	454884	ukb-b-2303	Body mass index (BMI) || id:ukb-b-2303	TRUE	reported	igd	2	TRUE
110	rs156201	C	G	C	G	0.0128522	0.0156711	0.753364	0.754261	FALSE	TRUE	FALSE	ebi-a-GCST90013410	6	104847441	0.0126307	392871	0.21	Basal cell carcinoma || id:ebi-a-GCST90013410	Basal cell carcinoma	Basal cell carcinoma || ||	TRUE	igd	NA	NA	NA	NA	NA	NA	NA	0.0023062	2.5e-08	104847441	6	454884	ukb-b-2303	Body mass index (BMI) || id:ukb-b-2303	TRUE	reported	igd	2	TRUE
111	rs1582931	A	G	A	G	-0.0128525	-0.0175005	0.473261	0.473231	FALSE	FALSE	FALSE	ebi-a-GCST90013410	5	122657199	0.0111045	392871	0.12	Basal cell carcinoma || id:ebi-a-GCST90013410	Basal cell carcinoma	Basal cell carcinoma || ||	TRUE	igd	NA	NA	NA	NA	NA	NA	NA	0.00201036	1.6e-10	122657199	5	454884	ukb-b-2303	Body mass index (BMI) || id:ukb-b-2303	TRUE	reported	igd	2	TRUE
112	rs1609010	G	A	G	A	0.0215884	0.00066622	0.565695	0.566775	FALSE	FALSE	FALSE	ebi-a-GCST90013410	8	77227464	0.0109566	392871	0.95	Basal cell carcinoma || id:ebi-a-GCST90013410	Basal cell carcinoma	Basal cell carcinoma || ||	TRUE	igd	NA	NA	NA	NA	NA	NA	NA	0.00201144	7.10068e-27	77227464	8	454884	ukb-b-2303	Body mass index (BMI) || id:ukb-b-2303	TRUE	reported	igd	2	TRUE
113	rs16846140	G	A	G	A	0.0137586	-0.00175062	0.337825	0.33744	FALSE	FALSE	FALSE	ebi-a-GCST90013410	2	212292521	0.0115233	392871	0.88	Basal cell carcinoma || id:ebi-a-GCST90013410	Basal cell carcinoma	Basal cell carcinoma || ||	TRUE	igd	NA	NA	NA	NA	NA	NA	NA	0.00210296	6.09958e-11	212292521	2	454884	ukb-b-2303	Body mass index (BMI) || id:ukb-b-2303	TRUE	reported	igd	2	TRUE
114	rs16868443	C	G	C	G	0.0119716	0.00374389	0.360419	0.360682	FALSE	TRUE	FALSE	ebi-a-GCST90013410	7	93206264	0.0113059	392871	0.74	Basal cell carcinoma || id:ebi-a-GCST90013410	Basal cell carcinoma	Basal cell carcinoma || ||	TRUE	igd	NA	NA	NA	NA	NA	NA	NA	0.00207453	7.90005e-09	93206264	7	454884	ukb-b-2303	Body mass index (BMI) || id:ukb-b-2303	TRUE	reported	igd	2	TRUE
115	rs16916303	G	A	G	A	-0.0195223	-0.00354212	0.119778	0.116506	FALSE	FALSE	FALSE	ebi-a-GCST90013410	9	30823761	0.0170849	392871	0.84	Basal cell carcinoma || id:ebi-a-GCST90013410	Basal cell carcinoma	Basal cell carcinoma || ||	TRUE	igd	NA	NA	NA	NA	NA	NA	NA	0.00310186	3.09999e-10	30823761	9	454884	ukb-b-2303	Body mass index (BMI) || id:ukb-b-2303	TRUE	reported	igd	2	TRUE
116	rs16966801	G	A	G	A	0.0145499	-0.00940919	0.196695	0.17153	FALSE	FALSE	FALSE	ebi-a-GCST90013410	17	39580816	0.014417	392871	0.51	Basal cell carcinoma || id:ebi-a-GCST90013410	Basal cell carcinoma	Basal cell carcinoma || ||	TRUE	igd	TRUE	rs16966801	rs72485487	G	A	C	G	0.00250956	6.69993e-09	39573713	17	454884	ukb-b-2303	Body mass index (BMI) || id:ukb-b-2303	TRUE	reported	igd	2	TRUE
117	rs17056301	C	T	C	T	0.0131885	-0.0208946	0.256499	0.254758	FALSE	FALSE	FALSE	ebi-a-GCST90013410	5	158271680	0.0125733	392871	0.0969996	Basal cell carcinoma || id:ebi-a-GCST90013410	Basal cell carcinoma	Basal cell carcinoma || ||	TRUE	igd	NA	NA	NA	NA	NA	NA	NA	0.00228645	8e-09	158271680	5	454884	ukb-b-2303	Body mass index (BMI) || id:ukb-b-2303	TRUE	reported	igd	2	TRUE
118	rs17132130	C	G	C	G	-0.0175664	0.010365	0.221517	0.219691	FALSE	TRUE	FALSE	ebi-a-GCST90013410	7	2108036	0.0131202	392871	0.43	Basal cell carcinoma || id:ebi-a-GCST90013410	Basal cell carcinoma	Basal cell carcinoma || ||	TRUE	igd	NA	NA	NA	NA	NA	NA	NA	0.0024029	2.70023e-13	2108036	7	454884	ukb-b-2303	Body mass index (BMI) || id:ukb-b-2303	TRUE	reported	igd	2	TRUE
119	rs17149254	C	T	C	T	-0.0209874	-0.0115536	0.804835	0.828943	FALSE	FALSE	FALSE	ebi-a-GCST90013410	7	76639839	0.0145026	392871	0.43	Basal cell carcinoma || id:ebi-a-GCST90013410	Basal cell carcinoma	Basal cell carcinoma || ||	TRUE	igd	TRUE	rs17149254	rs6951489	T	C	A	G	0.00257744	3.90032e-16	76634463	7	454884	ukb-b-2303	Body mass index (BMI) || id:ukb-b-2303	TRUE	reported	igd	2	TRUE
120	rs17193211	T	C	T	C	-0.0247604	-0.0075353	0.066801	0.0631646	FALSE	FALSE	FALSE	ebi-a-GCST90013410	21	38885506	0.0225588	392871	0.74	Basal cell carcinoma || id:ebi-a-GCST90013410	Basal cell carcinoma	Basal cell carcinoma || ||	TRUE	igd	NA	NA	NA	NA	NA	NA	NA	0.00406578	1.09999e-09	38885506	21	454884	ukb-b-2303	Body mass index (BMI) || id:ukb-b-2303	TRUE	reported	igd	2	TRUE
121	rs17289010	G	A	G	A	-0.0135307	-0.0208609	0.327808	0.328124	FALSE	FALSE	FALSE	ebi-a-GCST90013410	4	140774684	0.0115903	392871	0.0719996	Basal cell carcinoma || id:ebi-a-GCST90013410	Basal cell carcinoma	Basal cell carcinoma || ||	TRUE	igd	NA	NA	NA	NA	NA	NA	NA	0.00211997	1.7e-10	140774684	4	454884	ukb-b-2303	Body mass index (BMI) || id:ukb-b-2303	TRUE	reported	igd	2	TRUE
122	rs17399739	G	A	G	A	0.0277079	0.017334	0.068921	0.0685162	FALSE	FALSE	FALSE	ebi-a-GCST90013410	10	87490850	0.0213511	392871	0.42	Basal cell carcinoma || id:ebi-a-GCST90013410	Basal cell carcinoma	Basal cell carcinoma || ||	TRUE	igd	NA	NA	NA	NA	NA	NA	NA	0.00393836	1.99986e-12	87490850	10	454884	ukb-b-2303	Body mass index (BMI) || id:ukb-b-2303	TRUE	reported	igd	2	TRUE
123	rs17446299	G	C	G	C	0.0161176	-0.0298707	0.165539	0.164388	FALSE	TRUE	FALSE	ebi-a-GCST90013410	13	40762556	0.0147908	392871	0.0430002	Basal cell carcinoma || id:ebi-a-GCST90013410	Basal cell carcinoma	Basal cell carcinoma || ||	TRUE	igd	NA	NA	NA	NA	NA	NA	NA	0.00268477	1.89998e-09	40762556	13	454884	ukb-b-2303	Body mass index (BMI) || id:ukb-b-2303	TRUE	reported	igd	2	TRUE
124	rs17639546	A	G	A	G	-0.0233666	-0.0155741	0.148484	0.148582	FALSE	FALSE	FALSE	ebi-a-GCST90013410	3	61251635	0.0153317	392871	0.31	Basal cell carcinoma || id:ebi-a-GCST90013410	Basal cell carcinoma	Basal cell carcinoma || ||	TRUE	igd	NA	NA	NA	NA	NA	NA	NA	0.00279763	6.70039e-17	61251635	3	454884	ukb-b-2303	Body mass index (BMI) || id:ukb-b-2303	TRUE	reported	igd	2	TRUE
125	rs1778830	A	G	A	G	0.0141355	0.0124714	0.362123	0.361253	FALSE	FALSE	FALSE	ebi-a-GCST90013410	1	156489974	0.0113581	392871	0.27	Basal cell carcinoma || id:ebi-a-GCST90013410	Basal cell carcinoma	Basal cell carcinoma || ||	TRUE	igd	NA	NA	NA	NA	NA	NA	NA	0.00207136	8.80035e-12	156489974	1	454884	ukb-b-2303	Body mass index (BMI) || id:ukb-b-2303	TRUE	reported	igd	2	TRUE
126	rs1788808	G	A	G	A	-0.0205336	0.0176594	0.494885	0.495616	FALSE	FALSE	FALSE	ebi-a-GCST90013410	18	21090023	0.0108719	392871	0.1	Basal cell carcinoma || id:ebi-a-GCST90013410	Basal cell carcinoma	Basal cell carcinoma || ||	TRUE	igd	NA	NA	NA	NA	NA	NA	NA	0.0019977	8.80035e-25	21090023	18	454884	ukb-b-2303	Body mass index (BMI) || id:ukb-b-2303	TRUE	reported	igd	2	TRUE
127	rs1793636	C	G	C	G	-0.013353	-0.000967237	0.309076	0.308777	FALSE	TRUE	FALSE	ebi-a-GCST90013410	11	131934926	0.0117624	392871	0.93	Basal cell carcinoma || id:ebi-a-GCST90013410	Basal cell carcinoma	Basal cell carcinoma || ||	TRUE	igd	NA	NA	NA	NA	NA	NA	NA	0.00215694	5.99998e-10	131934926	11	454884	ukb-b-2303	Body mass index (BMI) || id:ukb-b-2303	TRUE	reported	igd	2	TRUE
128	rs1805123	G	T	G	T	-0.0164188	-0.00903954	0.245266	0.245667	FALSE	FALSE	FALSE	ebi-a-GCST90013410	7	150645534	0.0126209	392871	0.47	Basal cell carcinoma || id:ebi-a-GCST90013410	Basal cell carcinoma	Basal cell carcinoma || ||	TRUE	igd	NA	NA	NA	NA	NA	NA	NA	0.00231459	1.29987e-12	150645534	7	454884	ukb-b-2303	Body mass index (BMI) || id:ukb-b-2303	TRUE	reported	igd	2	TRUE
129	rs1834144	A	C	A	C	-0.0141364	0.00458739	0.373121	0.373429	FALSE	FALSE	FALSE	ebi-a-GCST90013410	18	40744790	0.011253	392871	0.68	Basal cell carcinoma || id:ebi-a-GCST90013410	Basal cell carcinoma	Basal cell carcinoma || ||	TRUE	igd	NA	NA	NA	NA	NA	NA	NA	0.00206764	8.10028e-12	40744790	18	454884	ukb-b-2303	Body mass index (BMI) || id:ukb-b-2303	TRUE	reported	igd	2	TRUE
130	rs1860750	A	T	A	T	0.0117497	0.00478521	0.511082	0.509822	FALSE	TRUE	TRUE	ebi-a-GCST90013410	14	73309738	0.0108827	392871	0.66	Basal cell carcinoma || id:ebi-a-GCST90013410	Basal cell carcinoma	Basal cell carcinoma || ||	TRUE	igd	NA	NA	NA	NA	NA	NA	NA	0.0019967	4e-09	73309738	14	454884	ukb-b-2303	Body mass index (BMI) || id:ukb-b-2303	TRUE	reported	igd	2	FALSE
131	rs1884897	G	A	G	A	0.019734	0.00426286	0.627355	0.629017	FALSE	FALSE	FALSE	ebi-a-GCST90013410	20	6612832	0.0113112	392871	0.709999	Basal cell carcinoma || id:ebi-a-GCST90013410	Basal cell carcinoma	Basal cell carcinoma || ||	TRUE	igd	NA	NA	NA	NA	NA	NA	NA	0.00207183	1.69981e-21	6612832	20	454884	ukb-b-2303	Body mass index (BMI) || id:ukb-b-2303	TRUE	reported	igd	2	TRUE
132	rs1919243	C	T	C	T	0.0116758	-0.00416772	0.48751	0.486864	FALSE	FALSE	FALSE	ebi-a-GCST90013410	5	88778861	0.0111283	392871	0.709999	Basal cell carcinoma || id:ebi-a-GCST90013410	Basal cell carcinoma	Basal cell carcinoma || ||	TRUE	igd	NA	NA	NA	NA	NA	NA	NA	0.00201683	7.10003e-09	88778861	5	454884	ukb-b-2303	Body mass index (BMI) || id:ukb-b-2303	TRUE	reported	igd	2	TRUE
133	rs1967772	A	G	A	G	-0.0168595	-0.00219438	0.2852	0.283539	FALSE	FALSE	FALSE	ebi-a-GCST90013410	13	28036062	0.012169	392871	0.86	Basal cell carcinoma || id:ebi-a-GCST90013410	Basal cell carcinoma	Basal cell carcinoma || ||	TRUE	igd	NA	NA	NA	NA	NA	NA	NA	0.00222016	3.10027e-14	28036062	13	454884	ukb-b-2303	Body mass index (BMI) || id:ukb-b-2303	TRUE	reported	igd	2	TRUE
134	rs1999433	T	C	T	C	-0.0118392	0.0259218	0.447197	0.446648	FALSE	FALSE	FALSE	ebi-a-GCST90013410	9	81371441	0.01091	392871	0.0179999	Basal cell carcinoma || id:ebi-a-GCST90013410	Basal cell carcinoma	Basal cell carcinoma || ||	TRUE	igd	NA	NA	NA	NA	NA	NA	NA	0.00200784	3.69999e-09	81371441	9	454884	ukb-b-2303	Body mass index (BMI) || id:ukb-b-2303	TRUE	reported	igd	2	TRUE
135	rs2035936	T	G	T	G	0.0364947	0.00353384	0.055879	0.052162	FALSE	FALSE	FALSE	ebi-a-GCST90013410	3	141298124	0.0245224	392871	0.89	Basal cell carcinoma || id:ebi-a-GCST90013410	Basal cell carcinoma	Basal cell carcinoma || ||	TRUE	igd	NA	NA	NA	NA	NA	NA	NA	0.00439086	9.3994e-17	141298124	3	454884	ukb-b-2303	Body mass index (BMI) || id:ukb-b-2303	TRUE	reported	igd	2	TRUE
136	rs2051559	C	T	C	T	0.0205636	0.00559063	0.132564	0.131818	FALSE	FALSE	FALSE	ebi-a-GCST90013410	4	3298800	0.0160582	392871	0.73	Basal cell carcinoma || id:ebi-a-GCST90013410	Basal cell carcinoma	Basal cell carcinoma || ||	TRUE	igd	NA	NA	NA	NA	NA	NA	NA	0.0029407	2.70023e-12	3298800	4	454884	ukb-b-2303	Body mass index (BMI) || id:ukb-b-2303	TRUE	reported	igd	2	TRUE
137	rs2076603	A	G	A	G	-0.0123091	0.0119897	0.643878	0.644221	FALSE	FALSE	FALSE	ebi-a-GCST90013410	1	17319011	0.0113359	392871	0.29	Basal cell carcinoma || id:ebi-a-GCST90013410	Basal cell carcinoma	Basal cell carcinoma || ||	TRUE	igd	NA	NA	NA	NA	NA	NA	NA	0.00207209	2.80001e-09	17319011	1	454884	ukb-b-2303	Body mass index (BMI) || id:ukb-b-2303	TRUE	reported	igd	2	TRUE
138	rs2102278	G	A	G	A	0.0118341	0.0117338	0.32252	0.321791	FALSE	FALSE	FALSE	ebi-a-GCST90013410	4	52818664	0.0116204	392871	0.31	Basal cell carcinoma || id:ebi-a-GCST90013410	Basal cell carcinoma	Basal cell carcinoma || ||	TRUE	igd	NA	NA	NA	NA	NA	NA	NA	0.00212932	2.69998e-08	52818664	4	454884	ukb-b-2303	Body mass index (BMI) || id:ukb-b-2303	TRUE	reported	igd	2	TRUE
139	rs2114210	A	G	A	G	0.0137696	-0.00804553	0.335957	0.334311	FALSE	FALSE	FALSE	ebi-a-GCST90013410	8	95595162	0.0115567	392871	0.49	Basal cell carcinoma || id:ebi-a-GCST90013410	Basal cell carcinoma	Basal cell carcinoma || ||	TRUE	igd	NA	NA	NA	NA	NA	NA	NA	0.00211217	7.10068e-11	95595162	8	454884	ukb-b-2303	Body mass index (BMI) || id:ukb-b-2303	TRUE	reported	igd	2	TRUE
140	rs2133561	T	A	T	A	-0.0141969	-0.0205896	0.611104	0.614798	FALSE	TRUE	FALSE	ebi-a-GCST90013410	5	139086651	0.0113701	392871	0.0700003	Basal cell carcinoma || id:ebi-a-GCST90013410	Basal cell carcinoma	Basal cell carcinoma || ||	TRUE	igd	NA	NA	NA	NA	NA	NA	NA	0.00206315	5.90065e-12	139086651	5	454884	ukb-b-2303	Body mass index (BMI) || id:ukb-b-2303	TRUE	reported	igd	2	TRUE
141	rs213518	C	T	C	T	0.0162761	0.00933236	0.145601	0.145005	FALSE	FALSE	FALSE	ebi-a-GCST90013410	7	26941065	0.01552	392871	0.55	Basal cell carcinoma || id:ebi-a-GCST90013410	Basal cell carcinoma	Basal cell carcinoma || ||	TRUE	igd	NA	NA	NA	NA	NA	NA	NA	0.00282588	8.40001e-09	26941065	7	454884	ukb-b-2303	Body mass index (BMI) || id:ukb-b-2303	TRUE	reported	igd	2	TRUE
142	rs2153740	G	A	G	A	-0.0114517	0.00158293	0.479827	0.479163	FALSE	FALSE	FALSE	ebi-a-GCST90013410	20	2126089	0.0109541	392871	0.89	Basal cell carcinoma || id:ebi-a-GCST90013410	Basal cell carcinoma	Basal cell carcinoma || ||	TRUE	igd	NA	NA	NA	NA	NA	NA	NA	0.00200809	1.2e-08	2126089	20	454884	ukb-b-2303	Body mass index (BMI) || id:ukb-b-2303	TRUE	reported	igd	2	TRUE
143	rs215634	G	A	G	A	-0.0154943	-0.00635548	0.611918	0.613877	FALSE	FALSE	FALSE	ebi-a-GCST90013410	7	32369148	0.011209	392871	0.57	Basal cell carcinoma || id:ebi-a-GCST90013410	Basal cell carcinoma	Basal cell carcinoma || ||	TRUE	igd	NA	NA	NA	NA	NA	NA	NA	0.00205052	4.10015e-14	32369148	7	454884	ukb-b-2303	Body mass index (BMI) || id:ukb-b-2303	TRUE	reported	igd	2	TRUE
144	rs2164300	T	C	T	C	-0.0122476	-0.0145778	0.519065	0.520718	FALSE	FALSE	FALSE	ebi-a-GCST90013410	4	67813017	0.0109337	392871	0.18	Basal cell carcinoma || id:ebi-a-GCST90013410	Basal cell carcinoma	Basal cell carcinoma || ||	TRUE	igd	NA	NA	NA	NA	NA	NA	NA	0.0019971	8.60003e-10	67813017	4	454884	ukb-b-2303	Body mass index (BMI) || id:ukb-b-2303	TRUE	reported	igd	2	TRUE
145	rs2172131	C	T	C	T	-0.0151291	0.0162681	0.578558	0.578835	FALSE	FALSE	FALSE	ebi-a-GCST90013410	10	133978962	0.011006	392871	0.14	Basal cell carcinoma || id:ebi-a-GCST90013410	Basal cell carcinoma	Basal cell carcinoma || ||	TRUE	igd	NA	NA	NA	NA	NA	NA	NA	0.00201887	6.70039e-14	133978962	10	454884	ukb-b-2303	Body mass index (BMI) || id:ukb-b-2303	TRUE	reported	igd	2	TRUE
146	rs217672	C	A	C	A	0.0170836	0.00774404	0.271724	0.27097	FALSE	FALSE	FALSE	ebi-a-GCST90013410	14	62361021	0.012241	392871	0.53	Basal cell carcinoma || id:ebi-a-GCST90013410	Basal cell carcinoma	Basal cell carcinoma || ||	TRUE	igd	NA	NA	NA	NA	NA	NA	NA	0.00224693	2.90001e-14	62361021	14	454884	ukb-b-2303	Body mass index (BMI) || id:ukb-b-2303	TRUE	reported	igd	2	TRUE
147	rs2178899	T	A	T	A	-0.0256932	-0.0453493	0.128828	0.129413	FALSE	TRUE	FALSE	ebi-a-GCST90013410	6	31606756	0.0163869	392871	0.00569994	Basal cell carcinoma || id:ebi-a-GCST90013410	Basal cell carcinoma	Basal cell carcinoma || ||	TRUE	igd	NA	NA	NA	NA	NA	NA	NA	0.00296755	4.79954e-18	31606756	6	454884	ukb-b-2303	Body mass index (BMI) || id:ukb-b-2303	TRUE	reported	igd	2	TRUE
148	rs2190887	T	C	T	C	-0.0110231	-0.00664486	0.56092	0.561705	FALSE	FALSE	FALSE	ebi-a-GCST90013410	7	39378580	0.0109384	392871	0.54	Basal cell carcinoma || id:ebi-a-GCST90013410	Basal cell carcinoma	Basal cell carcinoma || ||	TRUE	igd	NA	NA	NA	NA	NA	NA	NA	0.00200858	4.09996e-08	39378580	7	454884	ukb-b-2303	Body mass index (BMI) || id:ukb-b-2303	TRUE	reported	igd	2	TRUE
149	rs2192158	G	A	G	A	-0.0153681	-0.00849463	0.553159	0.554554	FALSE	FALSE	FALSE	ebi-a-GCST90013410	4	55505360	0.0109138	392871	0.44	Basal cell carcinoma || id:ebi-a-GCST90013410	Basal cell carcinoma	Basal cell carcinoma || ||	TRUE	igd	NA	NA	NA	NA	NA	NA	NA	0.00199763	1.39991e-14	55505360	4	454884	ukb-b-2303	Body mass index (BMI) || id:ukb-b-2303	TRUE	reported	igd	2	TRUE
150	rs2216931	A	C	A	C	0.0166468	-0.01674	0.661956	0.662508	FALSE	FALSE	FALSE	ebi-a-GCST90013410	2	181599070	0.0114861	392871	0.15	Basal cell carcinoma || id:ebi-a-GCST90013410	Basal cell carcinoma	Basal cell carcinoma || ||	TRUE	igd	NA	NA	NA	NA	NA	NA	NA	0.00210177	2.39994e-15	181599070	2	454884	ukb-b-2303	Body mass index (BMI) || id:ukb-b-2303	TRUE	reported	igd	2	TRUE
152	rs2253310	G	C	G	C	0.0179687	0.0210149	0.626162	0.626747	FALSE	TRUE	FALSE	ebi-a-GCST90013410	6	108888593	0.0112589	392871	0.0619998	Basal cell carcinoma || id:ebi-a-GCST90013410	Basal cell carcinoma	Basal cell carcinoma || ||	TRUE	igd	NA	NA	NA	NA	NA	NA	NA	0.00205636	2.39994e-18	108888593	6	454884	ukb-b-2303	Body mass index (BMI) || id:ukb-b-2303	TRUE	reported	igd	2	TRUE
153	rs2271189	A	G	A	G	-0.0160927	-0.0131482	0.402738	0.403398	FALSE	FALSE	FALSE	ebi-a-GCST90013410	12	56494991	0.0111137	392871	0.24	Basal cell carcinoma || id:ebi-a-GCST90013410	Basal cell carcinoma	Basal cell carcinoma || ||	TRUE	igd	NA	NA	NA	NA	NA	NA	NA	0.00203427	2.60016e-15	56494991	12	454884	ukb-b-2303	Body mass index (BMI) || id:ukb-b-2303	TRUE	reported	igd	2	TRUE
154	rs2289379	T	C	T	C	-0.0150484	0.00446866	0.395696	0.395255	FALSE	FALSE	FALSE	ebi-a-GCST90013410	7	44804225	0.0111779	392871	0.69	Basal cell carcinoma || id:ebi-a-GCST90013410	Basal cell carcinoma	Basal cell carcinoma || ||	TRUE	igd	NA	NA	NA	NA	NA	NA	NA	0.00204469	1.80011e-13	44804225	7	454884	ukb-b-2303	Body mass index (BMI) || id:ukb-b-2303	TRUE	reported	igd	2	TRUE
155	rs2306593	T	C	T	C	-0.0170152	0.00834846	0.488173	0.488752	FALSE	FALSE	FALSE	ebi-a-GCST90013410	17	34866546	0.010894	392871	0.44	Basal cell carcinoma || id:ebi-a-GCST90013410	Basal cell carcinoma	Basal cell carcinoma || ||	TRUE	igd	NA	NA	NA	NA	NA	NA	NA	0.0019993	1.69981e-17	34866546	17	454884	ukb-b-2303	Body mass index (BMI) || id:ukb-b-2303	TRUE	reported	igd	2	TRUE
156	rs2307111	C	T	C	T	-0.0278218	0.00725259	0.395098	0.393675	FALSE	FALSE	FALSE	ebi-a-GCST90013410	5	75003678	0.011104	392871	0.51	Basal cell carcinoma || id:ebi-a-GCST90013410	Basal cell carcinoma	Basal cell carcinoma || ||	TRUE	igd	NA	NA	NA	NA	NA	NA	NA	0.00203702	1.80011e-42	75003678	5	454884	ukb-b-2303	Body mass index (BMI) || id:ukb-b-2303	TRUE	reported	igd	2	TRUE
157	rs2342892	G	T	G	T	-0.0127258	0.0107097	0.516349	0.515381	FALSE	FALSE	FALSE	ebi-a-GCST90013410	16	24540806	0.0108526	392871	0.32	Basal cell carcinoma || id:ebi-a-GCST90013410	Basal cell carcinoma	Basal cell carcinoma || ||	TRUE	igd	NA	NA	NA	NA	NA	NA	NA	0.00199186	1.7e-10	24540806	16	454884	ukb-b-2303	Body mass index (BMI) || id:ukb-b-2303	TRUE	reported	igd	2	TRUE
158	rs2381404	C	T	C	T	0.0135109	0.000941286	0.243924	0.243269	FALSE	FALSE	FALSE	ebi-a-GCST90013410	2	144035442	0.0126873	392871	0.94	Basal cell carcinoma || id:ebi-a-GCST90013410	Basal cell carcinoma	Basal cell carcinoma || ||	TRUE	igd	NA	NA	NA	NA	NA	NA	NA	0.00231669	5.49997e-09	144035442	2	454884	ukb-b-2303	Body mass index (BMI) || id:ukb-b-2303	TRUE	reported	igd	2	TRUE
159	rs2396625	A	T	A	T	-0.0195966	0.0130073	0.421333	0.420432	FALSE	TRUE	TRUE	ebi-a-GCST90013410	7	113028634	0.0111319	392871	0.24	Basal cell carcinoma || id:ebi-a-GCST90013410	Basal cell carcinoma	Basal cell carcinoma || ||	TRUE	igd	NA	NA	NA	NA	NA	NA	NA	0.00202833	4.40048e-22	113028634	7	454884	ukb-b-2303	Body mass index (BMI) || id:ukb-b-2303	TRUE	reported	igd	2	FALSE
160	rs2398861	G	A	G	A	0.018204	0.0135341	0.259135	0.25678	FALSE	FALSE	FALSE	ebi-a-GCST90013410	9	96430747	0.0124693	392871	0.28	Basal cell carcinoma || id:ebi-a-GCST90013410	Basal cell carcinoma	Basal cell carcinoma || ||	TRUE	igd	NA	NA	NA	NA	NA	NA	NA	0.00228454	1.59993e-15	96430747	9	454884	ukb-b-2303	Body mass index (BMI) || id:ukb-b-2303	TRUE	reported	igd	2	TRUE
161	rs2425816	A	G	A	G	0.0124564	-0.00712303	0.415015	0.415034	FALSE	FALSE	FALSE	ebi-a-GCST90013410	20	44895075	0.0110349	392871	0.52	Basal cell carcinoma || id:ebi-a-GCST90013410	Basal cell carcinoma	Basal cell carcinoma || ||	TRUE	igd	NA	NA	NA	NA	NA	NA	NA	0.00202616	7.90005e-10	44895075	20	454884	ukb-b-2303	Body mass index (BMI) || id:ukb-b-2303	TRUE	reported	igd	2	TRUE
162	rs2433733	A	G	A	G	-0.0176416	0.0261162	0.677737	0.678741	FALSE	FALSE	FALSE	ebi-a-GCST90013410	2	230816703	0.0116836	392871	0.025	Basal cell carcinoma || id:ebi-a-GCST90013410	Basal cell carcinoma	Basal cell carcinoma || ||	TRUE	igd	NA	NA	NA	NA	NA	NA	NA	0.00212518	1e-16	230816703	2	454884	ukb-b-2303	Body mass index (BMI) || id:ukb-b-2303	TRUE	reported	igd	2	TRUE
163	rs2482356	C	T	C	T	-0.011159	-0.00359381	0.429075	0.427492	FALSE	FALSE	FALSE	ebi-a-GCST90013410	9	94178371	0.0109598	392871	0.74	Basal cell carcinoma || id:ebi-a-GCST90013410	Basal cell carcinoma	Basal cell carcinoma || ||	TRUE	igd	NA	NA	NA	NA	NA	NA	NA	0.00200996	2.80001e-08	94178371	9	454884	ukb-b-2303	Body mass index (BMI) || id:ukb-b-2303	TRUE	reported	igd	2	TRUE
164	rs249293	C	G	C	G	0.0130337	-0.00152264	0.695937	0.697801	FALSE	TRUE	FALSE	ebi-a-GCST90013410	16	9412222	0.0119174	392871	0.9	Basal cell carcinoma || id:ebi-a-GCST90013410	Basal cell carcinoma	Basal cell carcinoma || ||	TRUE	igd	NA	NA	NA	NA	NA	NA	NA	0.00217559	2.1e-09	9412222	16	454884	ukb-b-2303	Body mass index (BMI) || id:ukb-b-2303	TRUE	reported	igd	2	TRUE
165	rs2512892	C	T	C	T	0.0131999	-0.0197548	0.566112	0.566242	FALSE	FALSE	FALSE	ebi-a-GCST90013410	11	131451862	0.0109927	392871	0.0719996	Basal cell carcinoma || id:ebi-a-GCST90013410	Basal cell carcinoma	Basal cell carcinoma || ||	TRUE	igd	NA	NA	NA	NA	NA	NA	NA	0.00201347	5.50047e-11	131451862	11	454884	ukb-b-2303	Body mass index (BMI) || id:ukb-b-2303	TRUE	reported	igd	2	TRUE
166	rs252761	T	G	T	G	-0.0112968	-0.00378271	0.58811	0.588594	FALSE	FALSE	FALSE	ebi-a-GCST90013410	5	77380723	0.0111357	392871	0.73	Basal cell carcinoma || id:ebi-a-GCST90013410	Basal cell carcinoma	Basal cell carcinoma || ||	TRUE	igd	NA	NA	NA	NA	NA	NA	NA	0.00203303	2.69998e-08	77380723	5	454884	ukb-b-2303	Body mass index (BMI) || id:ukb-b-2303	TRUE	reported	igd	2	TRUE
167	rs2568958	A	G	A	G	0.0224673	-0.0175857	0.603677	0.602097	FALSE	FALSE	FALSE	ebi-a-GCST90013410	1	72765116	0.0110531	392871	0.11	Basal cell carcinoma || id:ebi-a-GCST90013410	Basal cell carcinoma	Basal cell carcinoma || ||	TRUE	igd	NA	NA	NA	NA	NA	NA	NA	0.00202721	1.50003e-28	72765116	1	454884	ukb-b-2303	Body mass index (BMI) || id:ukb-b-2303	TRUE	reported	igd	2	TRUE
168	rs2569993	C	T	C	T	0.013002	0.00078691	0.320264	0.319019	FALSE	FALSE	FALSE	ebi-a-GCST90013410	3	12926096	0.011717	392871	0.95	Basal cell carcinoma || id:ebi-a-GCST90013410	Basal cell carcinoma	Basal cell carcinoma || ||	TRUE	igd	NA	NA	NA	NA	NA	NA	NA	0.00213792	1.2e-09	12926096	3	454884	ukb-b-2303	Body mass index (BMI) || id:ukb-b-2303	TRUE	reported	igd	2	TRUE
169	rs2606228	C	A	C	A	-0.0134543	-0.0135765	0.646353	0.64717	FALSE	FALSE	FALSE	ebi-a-GCST90013410	3	183537759	0.011555	392871	0.24	Basal cell carcinoma || id:ebi-a-GCST90013410	Basal cell carcinoma	Basal cell carcinoma || ||	TRUE	igd	NA	NA	NA	NA	NA	NA	NA	0.00209969	1.5e-10	183537759	3	454884	ukb-b-2303	Body mass index (BMI) || id:ukb-b-2303	TRUE	reported	igd	2	TRUE
170	rs2616143	A	G	A	G	-0.0137065	0.026992	0.319763	0.320686	FALSE	FALSE	FALSE	ebi-a-GCST90013410	8	20632022	0.0116299	392871	0.02	Basal cell carcinoma || id:ebi-a-GCST90013410	Basal cell carcinoma	Basal cell carcinoma || ||	TRUE	igd	NA	NA	NA	NA	NA	NA	NA	0.00214172	1.6e-10	20632022	8	454884	ukb-b-2303	Body mass index (BMI) || id:ukb-b-2303	TRUE	reported	igd	2	TRUE
171	rs2678204	G	T	G	T	0.0241844	-0.0067391	0.340176	0.341036	FALSE	FALSE	FALSE	ebi-a-GCST90013410	1	201800511	0.0114779	392871	0.56	Basal cell carcinoma || id:ebi-a-GCST90013410	Basal cell carcinoma	Basal cell carcinoma || ||	TRUE	igd	NA	NA	NA	NA	NA	NA	NA	0.00209691	8.99912e-31	201800511	1	454884	ukb-b-2303	Body mass index (BMI) || id:ukb-b-2303	TRUE	reported	igd	2	TRUE
172	rs2725371	G	A	G	A	-0.0158116	-0.00158629	0.696077	0.697547	FALSE	FALSE	FALSE	ebi-a-GCST90013410	8	30854033	0.0118863	392871	0.89	Basal cell carcinoma || id:ebi-a-GCST90013410	Basal cell carcinoma	Basal cell carcinoma || ||	TRUE	igd	NA	NA	NA	NA	NA	NA	NA	0.00217406	3.50026e-13	30854033	8	454884	ukb-b-2303	Body mass index (BMI) || id:ukb-b-2303	TRUE	reported	igd	2	TRUE
173	rs2781668	T	C	T	C	0.0148164	0.00032839	0.165574	0.165728	FALSE	FALSE	FALSE	ebi-a-GCST90013410	6	131897278	0.0146077	392871	0.98	Basal cell carcinoma || id:ebi-a-GCST90013410	Basal cell carcinoma	Basal cell carcinoma || ||	TRUE	igd	NA	NA	NA	NA	NA	NA	NA	0.00267975	3.2e-08	131897278	6	454884	ukb-b-2303	Body mass index (BMI) || id:ukb-b-2303	TRUE	reported	igd	2	TRUE
174	rs28404639	T	C	T	C	-0.0120526	0.00387782	0.366039	0.365914	FALSE	FALSE	FALSE	ebi-a-GCST90013410	5	80874229	0.011303	392871	0.73	Basal cell carcinoma || id:ebi-a-GCST90013410	Basal cell carcinoma	Basal cell carcinoma || ||	TRUE	igd	NA	NA	NA	NA	NA	NA	NA	0.00207048	5.80003e-09	80874229	5	454884	ukb-b-2303	Body mass index (BMI) || id:ukb-b-2303	TRUE	reported	igd	2	TRUE
175	rs28457680	A	T	A	T	0.0180301	0.0129371	0.136579	0.134732	FALSE	TRUE	FALSE	ebi-a-GCST90013410	15	58885035	0.0158946	392871	0.42	Basal cell carcinoma || id:ebi-a-GCST90013410	Basal cell carcinoma	Basal cell carcinoma || ||	TRUE	igd	NA	NA	NA	NA	NA	NA	NA	0.00292003	6.59994e-10	58885035	15	454884	ukb-b-2303	Body mass index (BMI) || id:ukb-b-2303	TRUE	reported	igd	2	TRUE
176	rs28489620	A	G	A	G	-0.0151685	-0.00361652	0.290384	0.289058	FALSE	FALSE	FALSE	ebi-a-GCST90013410	22	41804716	0.0120913	392871	0.760001	Basal cell carcinoma || id:ebi-a-GCST90013410	Basal cell carcinoma	Basal cell carcinoma || ||	TRUE	igd	NA	NA	NA	NA	NA	NA	NA	0.00221653	7.70016e-12	41804716	22	454884	ukb-b-2303	Body mass index (BMI) || id:ukb-b-2303	TRUE	reported	igd	2	TRUE
177	rs2861685	C	T	C	T	-0.0169255	0.0111492	0.412121	0.411576	FALSE	FALSE	FALSE	ebi-a-GCST90013410	2	67837553	0.0109956	392871	0.31	Basal cell carcinoma || id:ebi-a-GCST90013410	Basal cell carcinoma	Basal cell carcinoma || ||	TRUE	igd	NA	NA	NA	NA	NA	NA	NA	0.00201275	4.10015e-17	67837553	2	454884	ukb-b-2303	Body mass index (BMI) || id:ukb-b-2303	TRUE	reported	igd	2	TRUE
178	rs2875762	C	G	C	G	0.0150774	0.0145505	0.242983	0.240262	FALSE	TRUE	FALSE	ebi-a-GCST90013410	6	124925032	0.0127454	392871	0.25	Basal cell carcinoma || id:ebi-a-GCST90013410	Basal cell carcinoma	Basal cell carcinoma || ||	TRUE	igd	NA	NA	NA	NA	NA	NA	NA	0.00232933	9.60064e-11	124925032	6	454884	ukb-b-2303	Body mass index (BMI) || id:ukb-b-2303	TRUE	reported	igd	2	TRUE
179	rs2920503	T	C	T	C	-0.0141934	-0.0212105	0.285443	0.283155	FALSE	FALSE	FALSE	ebi-a-GCST90013410	3	12324230	0.0121956	392871	0.0819993	Basal cell carcinoma || id:ebi-a-GCST90013410	Basal cell carcinoma	Basal cell carcinoma || ||	TRUE	igd	NA	NA	NA	NA	NA	NA	NA	0.00221323	1.40001e-10	12324230	3	454884	ukb-b-2303	Body mass index (BMI) || id:ukb-b-2303	TRUE	reported	igd	2	TRUE
180	rs2962334	T	G	T	G	0.0434917	-0.0165464	0.020066	0.0199315	FALSE	FALSE	FALSE	ebi-a-GCST90013410	5	86879056	0.0390235	392871	0.67	Basal cell carcinoma || id:ebi-a-GCST90013410	Basal cell carcinoma	Basal cell carcinoma || ||	TRUE	igd	NA	NA	NA	NA	NA	NA	NA	0.00708759	8.40001e-10	86879056	5	454884	ukb-b-2303	Body mass index (BMI) || id:ukb-b-2303	TRUE	reported	igd	2	TRUE
181	rs317656	A	T	A	T	-0.0143701	-0.0178215	0.724546	0.725629	FALSE	TRUE	FALSE	ebi-a-GCST90013410	12	69681101	0.0121357	392871	0.14	Basal cell carcinoma || id:ebi-a-GCST90013410	Basal cell carcinoma	Basal cell carcinoma || ||	TRUE	igd	NA	NA	NA	NA	NA	NA	NA	0.00223028	1.2e-10	69681101	12	454884	ukb-b-2303	Body mass index (BMI) || id:ukb-b-2303	TRUE	reported	igd	2	TRUE
182	rs3211995	A	G	A	G	-0.0153762	-0.0044664	0.160296	0.157568	FALSE	FALSE	FALSE	ebi-a-GCST90013410	16	2089006	0.0149816	392871	0.77	Basal cell carcinoma || id:ebi-a-GCST90013410	Basal cell carcinoma	Basal cell carcinoma || ||	TRUE	igd	NA	NA	NA	NA	NA	NA	NA	0.00272787	1.7e-08	2089006	16	454884	ukb-b-2303	Body mass index (BMI) || id:ukb-b-2303	TRUE	reported	igd	2	TRUE
183	rs329118	T	C	T	C	-0.0167591	-0.00946749	0.419403	0.419152	FALSE	FALSE	FALSE	ebi-a-GCST90013410	5	133861663	0.0110182	392871	0.39	Basal cell carcinoma || id:ebi-a-GCST90013410	Basal cell carcinoma	Basal cell carcinoma || ||	TRUE	igd	NA	NA	NA	NA	NA	NA	NA	0.00201882	1e-16	133861663	5	454884	ukb-b-2303	Body mass index (BMI) || id:ukb-b-2303	TRUE	reported	igd	2	TRUE
184	rs329651	T	G	T	G	0.0156969	0.00272797	0.80411	0.80679	FALSE	FALSE	FALSE	ebi-a-GCST90013410	11	133767622	0.0138439	392871	0.84	Basal cell carcinoma || id:ebi-a-GCST90013410	Basal cell carcinoma	Basal cell carcinoma || ||	TRUE	igd	NA	NA	NA	NA	NA	NA	NA	0.00252167	4.79999e-10	133767622	11	454884	ukb-b-2303	Body mass index (BMI) || id:ukb-b-2303	TRUE	reported	igd	2	TRUE
185	rs34025316	T	C	T	C	0.0117875	0.0208493	0.337633	0.335387	FALSE	FALSE	FALSE	ebi-a-GCST90013410	7	137405295	0.0115713	392871	0.0719996	Basal cell carcinoma || id:ebi-a-GCST90013410	Basal cell carcinoma	Basal cell carcinoma || ||	TRUE	igd	NA	NA	NA	NA	NA	NA	NA	0.00211762	2.59998e-08	137405295	7	454884	ukb-b-2303	Body mass index (BMI) || id:ukb-b-2303	TRUE	reported	igd	2	TRUE
186	rs34045288	T	C	T	C	0.02353	-0.0111705	0.334424	0.334986	FALSE	FALSE	FALSE	ebi-a-GCST90013410	6	40369081	0.0115226	392871	0.33	Basal cell carcinoma || id:ebi-a-GCST90013410	Basal cell carcinoma	Basal cell carcinoma || ||	TRUE	igd	NA	NA	NA	NA	NA	NA	NA	0.00210958	6.90081e-29	40369081	6	454884	ukb-b-2303	Body mass index (BMI) || id:ukb-b-2303	TRUE	reported	igd	2	TRUE
187	rs34153025	C	T	C	T	-0.0384479	0.0359899	0.022178	0.0213245	FALSE	FALSE	FALSE	ebi-a-GCST90013410	15	41339697	0.0370741	392871	0.33	Basal cell carcinoma || id:ebi-a-GCST90013410	Basal cell carcinoma	Basal cell carcinoma || ||	TRUE	igd	NA	NA	NA	NA	NA	NA	NA	0.00683018	1.79999e-08	41339697	15	454884	ukb-b-2303	Body mass index (BMI) || id:ukb-b-2303	TRUE	reported	igd	2	TRUE
188	rs34234296	A	G	A	G	-0.0150075	0.00726145	0.392475	0.390187	FALSE	FALSE	FALSE	ebi-a-GCST90013410	2	175166636	0.011371	392871	0.52	Basal cell carcinoma || id:ebi-a-GCST90013410	Basal cell carcinoma	Basal cell carcinoma || ||	TRUE	igd	NA	NA	NA	NA	NA	NA	NA	0.00205534	2.80027e-13	175166636	2	454884	ukb-b-2303	Body mass index (BMI) || id:ukb-b-2303	TRUE	reported	igd	2	TRUE
189	rs34481751	A	C	A	C	-0.0191357	0.0115488	0.165287	0.1607	FALSE	FALSE	FALSE	ebi-a-GCST90013410	20	47501038	0.0149698	392871	0.44	Basal cell carcinoma || id:ebi-a-GCST90013410	Basal cell carcinoma	Basal cell carcinoma || ||	TRUE	igd	NA	NA	NA	NA	NA	NA	NA	0.00272445	2.19989e-12	47501038	20	454884	ukb-b-2303	Body mass index (BMI) || id:ukb-b-2303	TRUE	reported	igd	2	TRUE
190	rs34517439	A	C	A	C	0.0382871	0.0106355	0.121683	0.118374	FALSE	FALSE	FALSE	ebi-a-GCST90013410	1	78450517	0.0168941	392871	0.53	Basal cell carcinoma || id:ebi-a-GCST90013410	Basal cell carcinoma	Basal cell carcinoma || ||	TRUE	igd	NA	NA	NA	NA	NA	NA	NA	0.00307427	1.29987e-35	78450517	1	454884	ukb-b-2303	Body mass index (BMI) || id:ukb-b-2303	TRUE	reported	igd	2	TRUE
191	rs34811474	A	G	A	G	-0.0283368	-0.0126098	0.230829	0.23188	FALSE	FALSE	FALSE	ebi-a-GCST90013410	4	25408838	0.0129	392871	0.33	Basal cell carcinoma || id:ebi-a-GCST90013410	Basal cell carcinoma	Basal cell carcinoma || ||	TRUE	igd	NA	NA	NA	NA	NA	NA	NA	0.00236008	3.29989e-33	25408838	4	454884	ukb-b-2303	Body mass index (BMI) || id:ukb-b-2303	TRUE	reported	igd	2	TRUE
192	rs349071	A	G	A	G	-0.012942	-0.000229175	0.500314	0.500732	FALSE	FALSE	FALSE	ebi-a-GCST90013410	11	84776849	0.0109086	392871	0.98	Basal cell carcinoma || id:ebi-a-GCST90013410	Basal cell carcinoma	Basal cell carcinoma || ||	TRUE	igd	NA	NA	NA	NA	NA	NA	NA	0.00199747	9.20026e-11	84776849	11	454884	ukb-b-2303	Body mass index (BMI) || id:ukb-b-2303	TRUE	reported	igd	2	TRUE
193	rs35154326	G	A	G	A	-0.013375	0.00777633	0.274043	0.271107	FALSE	FALSE	FALSE	ebi-a-GCST90013410	16	24862414	0.0123421	392871	0.53	Basal cell carcinoma || id:ebi-a-GCST90013410	Basal cell carcinoma	Basal cell carcinoma || ||	TRUE	igd	NA	NA	NA	NA	NA	NA	NA	0.00225101	2.80001e-09	24862414	16	454884	ukb-b-2303	Body mass index (BMI) || id:ukb-b-2303	TRUE	reported	igd	2	TRUE
194	rs35364449	T	C	T	C	0.0220052	-0.0275621	0.10984	0.109401	FALSE	FALSE	FALSE	ebi-a-GCST90013410	15	74278126	0.0176314	392871	0.12	Basal cell carcinoma || id:ebi-a-GCST90013410	Basal cell carcinoma	Basal cell carcinoma || ||	TRUE	igd	NA	NA	NA	NA	NA	NA	NA	0.00320569	6.70039e-12	74278126	15	454884	ukb-b-2303	Body mass index (BMI) || id:ukb-b-2303	TRUE	reported	igd	2	TRUE
195	rs355393	G	A	G	A	-0.0115211	0.000976341	0.470036	0.470405	FALSE	FALSE	FALSE	ebi-a-GCST90013410	15	46592396	0.0108798	392871	0.93	Basal cell carcinoma || id:ebi-a-GCST90013410	Basal cell carcinoma	Basal cell carcinoma || ||	TRUE	igd	NA	NA	NA	NA	NA	NA	NA	0.00200059	8.50002e-09	46592396	15	454884	ukb-b-2303	Body mass index (BMI) || id:ukb-b-2303	TRUE	reported	igd	2	TRUE
196	rs355777	C	G	C	G	0.0155056	-0.00103417	0.407549	0.406275	FALSE	TRUE	FALSE	ebi-a-GCST90013410	3	154034950	0.0110798	392871	0.93	Basal cell carcinoma || id:ebi-a-GCST90013410	Basal cell carcinoma	Basal cell carcinoma || ||	TRUE	igd	NA	NA	NA	NA	NA	NA	NA	0.00202828	2.09991e-14	154034950	3	454884	ukb-b-2303	Body mass index (BMI) || id:ukb-b-2303	TRUE	reported	igd	2	TRUE
197	rs35809007	A	G	A	G	-0.0174233	-0.00228849	0.363154	0.362036	FALSE	FALSE	FALSE	ebi-a-GCST90013410	2	47019521	0.0113529	392871	0.84	Basal cell carcinoma || id:ebi-a-GCST90013410	Basal cell carcinoma	Basal cell carcinoma || ||	TRUE	igd	NA	NA	NA	NA	NA	NA	NA	0.00207155	4.10015e-17	47019521	2	454884	ukb-b-2303	Body mass index (BMI) || id:ukb-b-2303	TRUE	reported	igd	2	TRUE
198	rs35867081	G	A	G	A	-0.0147299	0.0244176	0.512198	0.512444	FALSE	FALSE	FALSE	ebi-a-GCST90013410	17	79047278	0.010976	392871	0.0259998	Basal cell carcinoma || id:ebi-a-GCST90013410	Basal cell carcinoma	Basal cell carcinoma || ||	TRUE	igd	NA	NA	NA	NA	NA	NA	NA	0.00200488	1.99986e-13	79047278	17	454884	ukb-b-2303	Body mass index (BMI) || id:ukb-b-2303	TRUE	reported	igd	2	TRUE
199	rs35957544	T	G	T	G	-0.0196817	0.00443796	0.574251	0.575473	FALSE	FALSE	FALSE	ebi-a-GCST90013410	8	73440371	0.0110065	392871	0.69	Basal cell carcinoma || id:ebi-a-GCST90013410	Basal cell carcinoma	Basal cell carcinoma || ||	TRUE	igd	NA	NA	NA	NA	NA	NA	NA	0.00201942	1.9002e-22	73440371	8	454884	ukb-b-2303	Body mass index (BMI) || id:ukb-b-2303	TRUE	reported	igd	2	TRUE
200	rs35972789	A	C	A	C	-0.0290868	0.0695217	0.037409	0.0375238	FALSE	FALSE	FALSE	ebi-a-GCST90013410	10	75519691	0.0276986	392871	0.012	Basal cell carcinoma || id:ebi-a-GCST90013410	Basal cell carcinoma	Basal cell carcinoma || ||	TRUE	igd	NA	NA	NA	NA	NA	NA	NA	0.005244	2.90001e-08	75519691	10	454884	ukb-b-2303	Body mass index (BMI) || id:ukb-b-2303	TRUE	reported	igd	2	TRUE
201	rs36007635	A	G	A	G	-0.0205194	0.0034437	0.137722	0.13753	FALSE	FALSE	FALSE	ebi-a-GCST90013410	6	163009335	0.0157415	392871	0.83	Basal cell carcinoma || id:ebi-a-GCST90013410	Basal cell carcinoma	Basal cell carcinoma || ||	TRUE	igd	NA	NA	NA	NA	NA	NA	NA	0.00288945	1.20005e-12	163009335	6	454884	ukb-b-2303	Body mass index (BMI) || id:ukb-b-2303	TRUE	reported	igd	2	TRUE
203	rs3764625	G	T	G	T	-0.011498	0.00445099	0.587524	0.586874	FALSE	FALSE	FALSE	ebi-a-GCST90013410	19	49649051	0.0110585	392871	0.69	Basal cell carcinoma || id:ebi-a-GCST90013410	Basal cell carcinoma	Basal cell carcinoma || ||	TRUE	igd	NA	NA	NA	NA	NA	NA	NA	0.00203039	1.5e-08	49649051	19	454884	ukb-b-2303	Body mass index (BMI) || id:ukb-b-2303	TRUE	reported	igd	2	TRUE
204	rs3784710	C	T	C	T	-0.029512	0.00885945	0.226642	0.224872	FALSE	FALSE	FALSE	ebi-a-GCST90013410	15	68072458	0.0129566	392871	0.49	Basal cell carcinoma || id:ebi-a-GCST90013410	Basal cell carcinoma	Basal cell carcinoma || ||	TRUE	igd	NA	NA	NA	NA	NA	NA	NA	0.00237819	2.29985e-35	68072458	15	454884	ukb-b-2303	Body mass index (BMI) || id:ukb-b-2303	TRUE	reported	igd	2	TRUE
205	rs3803286	G	A	G	A	-0.0184132	0.0085613	0.66675	0.667272	FALSE	FALSE	FALSE	ebi-a-GCST90013410	14	103246470	0.011516	392871	0.46	Basal cell carcinoma || id:ebi-a-GCST90013410	Basal cell carcinoma	Basal cell carcinoma || ||	TRUE	igd	NA	NA	NA	NA	NA	NA	NA	0.00211415	3.10027e-18	103246470	14	454884	ukb-b-2303	Body mass index (BMI) || id:ukb-b-2303	TRUE	reported	igd	2	TRUE
206	rs3807566	T	G	T	G	-0.0125537	0.00456478	0.438349	0.438075	FALSE	FALSE	FALSE	ebi-a-GCST90013410	7	50564204	0.010979	392871	0.68	Basal cell carcinoma || id:ebi-a-GCST90013410	Basal cell carcinoma	Basal cell carcinoma || ||	TRUE	igd	NA	NA	NA	NA	NA	NA	NA	0.00201072	4.30002e-10	50564204	7	454884	ukb-b-2303	Body mass index (BMI) || id:ukb-b-2303	TRUE	reported	igd	2	TRUE
207	rs3814883	T	C	T	C	0.0240513	0.0113733	0.482235	0.482668	FALSE	FALSE	FALSE	ebi-a-GCST90013410	16	29994922	0.0109266	392871	0.3	Basal cell carcinoma || id:ebi-a-GCST90013410	Basal cell carcinoma	Basal cell carcinoma || ||	TRUE	igd	NA	NA	NA	NA	NA	NA	NA	0.00199919	2.49977e-33	29994922	16	454884	ukb-b-2303	Body mass index (BMI) || id:ukb-b-2303	TRUE	reported	igd	2	TRUE
208	rs3845344	T	C	T	C	0.0169701	0.0101142	0.391167	0.391661	FALSE	FALSE	FALSE	ebi-a-GCST90013410	1	75001480	0.0111039	392871	0.36	Basal cell carcinoma || id:ebi-a-GCST90013410	Basal cell carcinoma	Basal cell carcinoma || ||	TRUE	igd	NA	NA	NA	NA	NA	NA	NA	0.00203478	7.39946e-17	75001480	1	454884	ukb-b-2303	Body mass index (BMI) || id:ukb-b-2303	TRUE	reported	igd	2	TRUE
209	rs3851998	G	C	G	C	-0.0138972	-0.00349732	0.74307	0.744756	FALSE	TRUE	FALSE	ebi-a-GCST90013410	3	131876605	0.012516	392871	0.780001	Basal cell carcinoma || id:ebi-a-GCST90013410	Basal cell carcinoma	Basal cell carcinoma || ||	TRUE	igd	NA	NA	NA	NA	NA	NA	NA	0.00228589	1.2e-09	131876605	3	454884	ukb-b-2303	Body mass index (BMI) || id:ukb-b-2303	TRUE	reported	igd	2	TRUE
210	rs3866805	A	C	A	C	0.0118501	-0.00664127	0.355641	0.355007	FALSE	FALSE	FALSE	ebi-a-GCST90013410	1	6657424	0.0113966	392871	0.56	Basal cell carcinoma || id:ebi-a-GCST90013410	Basal cell carcinoma	Basal cell carcinoma || ||	TRUE	igd	NA	NA	NA	NA	NA	NA	NA	0.00208103	1.2e-08	6657424	1	454884	ukb-b-2303	Body mass index (BMI) || id:ukb-b-2303	TRUE	reported	igd	2	TRUE
211	rs3897102	T	C	T	C	0.0122708	-0.00256391	0.411045	0.409752	FALSE	FALSE	FALSE	ebi-a-GCST90013410	12	123492112	0.0111813	392871	0.82	Basal cell carcinoma || id:ebi-a-GCST90013410	Basal cell carcinoma	Basal cell carcinoma || ||	TRUE	igd	NA	NA	NA	NA	NA	NA	NA	0.00204281	1.89998e-09	123492112	12	454884	ukb-b-2303	Body mass index (BMI) || id:ukb-b-2303	TRUE	reported	igd	2	TRUE
212	rs3901286	A	C	A	C	-0.0226244	0.0202286	0.152427	0.15033	FALSE	FALSE	FALSE	ebi-a-GCST90013410	7	99107727	0.0151261	392871	0.18	Basal cell carcinoma || id:ebi-a-GCST90013410	Basal cell carcinoma	Basal cell carcinoma || ||	TRUE	igd	NA	NA	NA	NA	NA	NA	NA	0.0027765	3.69999e-16	99107727	7	454884	ukb-b-2303	Body mass index (BMI) || id:ukb-b-2303	TRUE	reported	igd	2	TRUE
213	rs3902951	G	T	G	T	0.0145297	0.00467166	0.23719	0.234787	FALSE	FALSE	FALSE	ebi-a-GCST90013410	14	69789755	0.012919	392871	0.719999	Basal cell carcinoma || id:ebi-a-GCST90013410	Basal cell carcinoma	Basal cell carcinoma || ||	TRUE	igd	NA	NA	NA	NA	NA	NA	NA	0.00237007	8.79995e-10	69789755	14	454884	ukb-b-2303	Body mass index (BMI) || id:ukb-b-2303	TRUE	reported	igd	2	TRUE
214	rs394608	C	T	C	T	0.0185802	-0.011342	0.537722	0.538248	FALSE	FALSE	FALSE	ebi-a-GCST90013410	21	46581798	0.0109366	392871	0.3	Basal cell carcinoma || id:ebi-a-GCST90013410	Basal cell carcinoma	Basal cell carcinoma || ||	TRUE	igd	NA	NA	NA	NA	NA	NA	NA	0.00200966	2.29985e-20	46581798	21	454884	ukb-b-2303	Body mass index (BMI) || id:ukb-b-2303	TRUE	reported	igd	2	TRUE
216	rs40071	C	T	C	T	-0.0260462	0.0303839	0.179493	0.177779	FALSE	FALSE	FALSE	ebi-a-GCST90013410	5	107496102	0.0141138	392871	0.0309999	Basal cell carcinoma || id:ebi-a-GCST90013410	Basal cell carcinoma	Basal cell carcinoma || ||	TRUE	igd	NA	NA	NA	NA	NA	NA	NA	0.00260103	1.29987e-23	107496102	5	454884	ukb-b-2303	Body mass index (BMI) || id:ukb-b-2303	TRUE	reported	igd	2	TRUE
217	rs4055791	T	C	T	C	-0.0180633	0.00152259	0.416769	0.417625	FALSE	FALSE	FALSE	ebi-a-GCST90013410	13	59266053	0.0110113	392871	0.89	Basal cell carcinoma || id:ebi-a-GCST90013410	Basal cell carcinoma	Basal cell carcinoma || ||	TRUE	igd	NA	NA	NA	NA	NA	NA	NA	0.00202339	4.40048e-19	59266053	13	454884	ukb-b-2303	Body mass index (BMI) || id:ukb-b-2303	TRUE	reported	igd	2	TRUE
218	rs406388	G	C	G	C	0.015881	0.0142681	0.177204	0.17658	FALSE	TRUE	FALSE	ebi-a-GCST90013410	22	18226997	0.0142144	392871	0.32	Basal cell carcinoma || id:ebi-a-GCST90013410	Basal cell carcinoma	Basal cell carcinoma || ||	TRUE	igd	NA	NA	NA	NA	NA	NA	NA	0.00262147	1.40001e-09	18226997	22	454884	ukb-b-2303	Body mass index (BMI) || id:ukb-b-2303	TRUE	reported	igd	2	TRUE
219	rs4148155	G	A	G	A	-0.022424	-0.01005	0.113281	0.114166	FALSE	FALSE	FALSE	ebi-a-GCST90013410	4	89054667	0.0170958	392871	0.56	Basal cell carcinoma || id:ebi-a-GCST90013410	Basal cell carcinoma	Basal cell carcinoma || ||	TRUE	igd	NA	NA	NA	NA	NA	NA	NA	0.00312996	7.8001e-13	89054667	4	454884	ukb-b-2303	Body mass index (BMI) || id:ukb-b-2303	TRUE	reported	igd	2	TRUE
220	rs4261944	G	T	G	T	0.0141741	-0.00784809	0.364835	0.362288	FALSE	FALSE	FALSE	ebi-a-GCST90013410	4	31003636	0.0113973	392871	0.49	Basal cell carcinoma || id:ebi-a-GCST90013410	Basal cell carcinoma	Basal cell carcinoma || ||	TRUE	igd	NA	NA	NA	NA	NA	NA	NA	0.00207212	7.89951e-12	31003636	4	454884	ukb-b-2303	Body mass index (BMI) || id:ukb-b-2303	TRUE	reported	igd	2	TRUE
221	rs4267103	C	T	C	T	0.0159073	0.0252246	0.186356	0.1848	FALSE	FALSE	FALSE	ebi-a-GCST90013410	12	60966740	0.0138942	392871	0.0690001	Basal cell carcinoma || id:ebi-a-GCST90013410	Basal cell carcinoma	Basal cell carcinoma || ||	TRUE	igd	NA	NA	NA	NA	NA	NA	NA	0.00256224	5.39995e-10	60966740	12	454884	ukb-b-2303	Body mass index (BMI) || id:ukb-b-2303	TRUE	reported	igd	2	TRUE
222	rs4284600	C	T	C	T	0.0121996	0.00200948	0.467091	0.466264	FALSE	FALSE	FALSE	ebi-a-GCST90013410	15	31843528	0.0110005	392871	0.86	Basal cell carcinoma || id:ebi-a-GCST90013410	Basal cell carcinoma	Basal cell carcinoma || ||	TRUE	igd	NA	NA	NA	NA	NA	NA	NA	0.00201001	1.29999e-09	31843528	15	454884	ukb-b-2303	Body mass index (BMI) || id:ukb-b-2303	TRUE	reported	igd	2	TRUE
223	rs429343	G	A	G	A	-0.0172942	-0.00573362	0.576563	0.577337	FALSE	FALSE	FALSE	ebi-a-GCST90013410	2	147903382	0.011013	392871	0.6	Basal cell carcinoma || id:ebi-a-GCST90013410	Basal cell carcinoma	Basal cell carcinoma || ||	TRUE	igd	NA	NA	NA	NA	NA	NA	NA	0.00201243	8.4004e-18	147903382	2	454884	ukb-b-2303	Body mass index (BMI) || id:ukb-b-2303	TRUE	reported	igd	2	TRUE
224	rs429358	C	T	C	T	-0.0266316	0.00166672	0.154048	0.154709	FALSE	FALSE	FALSE	ebi-a-GCST90013410	19	45411941	0.015006	392871	0.91	Basal cell carcinoma || id:ebi-a-GCST90013410	Basal cell carcinoma	Basal cell carcinoma || ||	TRUE	igd	NA	NA	NA	NA	NA	NA	NA	0.00276524	5.90065e-22	45411941	19	454884	ukb-b-2303	Body mass index (BMI) || id:ukb-b-2303	TRUE	reported	igd	2	TRUE
225	rs4307239	G	A	G	A	0.0124785	-0.0226945	0.458851	0.457679	FALSE	FALSE	FALSE	ebi-a-GCST90013410	7	24354300	0.0109467	392871	0.0379997	Basal cell carcinoma || id:ebi-a-GCST90013410	Basal cell carcinoma	Basal cell carcinoma || ||	TRUE	igd	NA	NA	NA	NA	NA	NA	NA	0.00200281	4.60002e-10	24354300	7	454884	ukb-b-2303	Body mass index (BMI) || id:ukb-b-2303	TRUE	reported	igd	2	TRUE
226	rs4419475	T	A	T	A	0.0118533	-0.0045988	0.407332	0.407646	FALSE	TRUE	FALSE	ebi-a-GCST90013410	4	96150044	0.0110567	392871	0.68	Basal cell carcinoma || id:ebi-a-GCST90013410	Basal cell carcinoma	Basal cell carcinoma || ||	TRUE	igd	NA	NA	NA	NA	NA	NA	NA	0.00202558	4.90004e-09	96150044	4	454884	ukb-b-2303	Body mass index (BMI) || id:ukb-b-2303	TRUE	reported	igd	2	TRUE
227	rs4456769	T	C	T	C	0.0147021	0.00277823	0.333382	0.334248	FALSE	FALSE	FALSE	ebi-a-GCST90013410	20	25190777	0.0114945	392871	0.81	Basal cell carcinoma || id:ebi-a-GCST90013410	Basal cell carcinoma	Basal cell carcinoma || ||	TRUE	igd	NA	NA	NA	NA	NA	NA	NA	0.00211727	3.80014e-12	25190777	20	454884	ukb-b-2303	Body mass index (BMI) || id:ukb-b-2303	TRUE	reported	igd	2	TRUE
228	rs4477562	T	C	T	C	0.0297631	-0.00278289	0.128603	0.125386	FALSE	FALSE	FALSE	ebi-a-GCST90013410	13	54104968	0.0165221	392871	0.87	Basal cell carcinoma || id:ebi-a-GCST90013410	Basal cell carcinoma	Basal cell carcinoma || ||	TRUE	igd	NA	NA	NA	NA	NA	NA	NA	0.00300264	3.69999e-23	54104968	13	454884	ukb-b-2303	Body mass index (BMI) || id:ukb-b-2303	TRUE	reported	igd	2	TRUE
229	rs4482463	A	C	A	C	-0.0308759	0.00870492	0.923052	0.924891	FALSE	FALSE	FALSE	ebi-a-GCST90013410	2	205375909	0.0206748	392871	0.67	Basal cell carcinoma || id:ebi-a-GCST90013410	Basal cell carcinoma	Basal cell carcinoma || ||	TRUE	igd	NA	NA	NA	NA	NA	NA	NA	0.00373583	1.39991e-16	205375909	2	454884	ukb-b-2303	Body mass index (BMI) || id:ukb-b-2303	TRUE	reported	igd	2	TRUE
230	rs4613074	C	T	C	T	-0.0235846	-0.0128356	0.185103	0.184445	FALSE	FALSE	FALSE	ebi-a-GCST90013410	16	19942527	0.0140464	392871	0.36	Basal cell carcinoma || id:ebi-a-GCST90013410	Basal cell carcinoma	Basal cell carcinoma || ||	TRUE	igd	NA	NA	NA	NA	NA	NA	NA	0.00256481	3.69999e-20	19942527	16	454884	ukb-b-2303	Body mass index (BMI) || id:ukb-b-2303	TRUE	reported	igd	2	TRUE
231	rs4625852	A	G	A	G	-0.0138224	0.0179222	0.205056	0.20477	FALSE	FALSE	FALSE	ebi-a-GCST90013410	2	236762851	0.0134177	392871	0.18	Basal cell carcinoma || id:ebi-a-GCST90013410	Basal cell carcinoma	Basal cell carcinoma || ||	TRUE	igd	NA	NA	NA	NA	NA	NA	NA	0.00246371	2e-08	236762851	2	454884	ukb-b-2303	Body mass index (BMI) || id:ukb-b-2303	TRUE	reported	igd	2	TRUE
232	rs4648450	A	C	A	C	-0.0148309	0.0032315	0.466827	0.465631	FALSE	FALSE	FALSE	ebi-a-GCST90013410	1	2723214	0.0110524	392871	0.77	Basal cell carcinoma || id:ebi-a-GCST90013410	Basal cell carcinoma	Basal cell carcinoma || ||	TRUE	igd	NA	NA	NA	NA	NA	NA	NA	0.00200274	1.29987e-13	2723214	1	454884	ukb-b-2303	Body mass index (BMI) || id:ukb-b-2303	TRUE	reported	igd	2	TRUE
233	rs4658403	T	C	T	C	-0.0186658	-0.00517613	0.833665	0.834192	FALSE	FALSE	FALSE	ebi-a-GCST90013410	1	243832560	0.014582	392871	0.719999	Basal cell carcinoma || id:ebi-a-GCST90013410	Basal cell carcinoma	Basal cell carcinoma || ||	TRUE	igd	NA	NA	NA	NA	NA	NA	NA	0.00266978	2.70023e-12	243832560	1	454884	ukb-b-2303	Body mass index (BMI) || id:ukb-b-2303	TRUE	reported	igd	2	TRUE
234	rs4671328	G	T	G	T	-0.0209817	0.00761024	0.551247	0.552093	FALSE	FALSE	FALSE	ebi-a-GCST90013410	2	58935282	0.0110589	392871	0.49	Basal cell carcinoma || id:ebi-a-GCST90013410	Basal cell carcinoma	Basal cell carcinoma || ||	TRUE	igd	NA	NA	NA	NA	NA	NA	NA	0.00201197	1.80011e-25	58935282	2	454884	ukb-b-2303	Body mass index (BMI) || id:ukb-b-2303	TRUE	reported	igd	2	TRUE
235	rs4672338	T	C	T	C	0.0133141	-0.000796182	0.336282	0.336556	FALSE	FALSE	FALSE	ebi-a-GCST90013410	2	60217457	0.0115082	392871	0.94	Basal cell carcinoma || id:ebi-a-GCST90013410	Basal cell carcinoma	Basal cell carcinoma || ||	TRUE	igd	NA	NA	NA	NA	NA	NA	NA	0.00210264	2.39999e-10	60217457	2	454884	ukb-b-2303	Body mass index (BMI) || id:ukb-b-2303	TRUE	reported	igd	2	TRUE
236	rs4718964	T	G	T	G	0.0112957	-0.00575868	0.41312	0.413115	FALSE	FALSE	FALSE	ebi-a-GCST90013410	7	70038969	0.011096	392871	0.6	Basal cell carcinoma || id:ebi-a-GCST90013410	Basal cell carcinoma	Basal cell carcinoma || ||	TRUE	igd	NA	NA	NA	NA	NA	NA	NA	0.00202882	2.59998e-08	70038969	7	454884	ukb-b-2303	Body mass index (BMI) || id:ukb-b-2303	TRUE	reported	igd	2	TRUE
237	rs4722398	T	C	T	C	0.0185964	0.00345748	0.136123	0.135597	FALSE	FALSE	FALSE	ebi-a-GCST90013410	7	3125220	0.0157986	392871	0.83	Basal cell carcinoma || id:ebi-a-GCST90013410	Basal cell carcinoma	Basal cell carcinoma || ||	TRUE	igd	NA	NA	NA	NA	NA	NA	NA	0.00289717	1.40001e-10	3125220	7	454884	ukb-b-2303	Body mass index (BMI) || id:ukb-b-2303	TRUE	reported	igd	2	TRUE
238	rs4737188	T	A	T	A	-0.0130099	-0.0208896	0.473833	0.473297	FALSE	TRUE	TRUE	ebi-a-GCST90013410	8	64756657	0.0109021	392871	0.0549997	Basal cell carcinoma || id:ebi-a-GCST90013410	Basal cell carcinoma	Basal cell carcinoma || ||	TRUE	igd	NA	NA	NA	NA	NA	NA	NA	0.00199756	7.39946e-11	64756657	8	454884	ukb-b-2303	Body mass index (BMI) || id:ukb-b-2303	TRUE	reported	igd	2	FALSE
239	rs4757144	A	G	A	G	0.0161572	0.0113774	0.590102	0.59145	FALSE	FALSE	FALSE	ebi-a-GCST90013410	11	13331226	0.0110751	392871	0.3	Basal cell carcinoma || id:ebi-a-GCST90013410	Basal cell carcinoma	Basal cell carcinoma || ||	TRUE	igd	NA	NA	NA	NA	NA	NA	NA	0.00202579	1.50003e-15	13331226	11	454884	ukb-b-2303	Body mass index (BMI) || id:ukb-b-2303	TRUE	reported	igd	2	TRUE
240	rs4764949	G	A	G	A	-0.0179697	0.0125096	0.325788	0.324297	FALSE	FALSE	FALSE	ebi-a-GCST90013410	12	103658096	0.0115775	392871	0.28	Basal cell carcinoma || id:ebi-a-GCST90013410	Basal cell carcinoma	Basal cell carcinoma || ||	TRUE	igd	NA	NA	NA	NA	NA	NA	NA	0.00212824	3.10027e-17	103658096	12	454884	ukb-b-2303	Body mass index (BMI) || id:ukb-b-2303	TRUE	reported	igd	2	TRUE
241	rs4790292	A	C	A	C	-0.0260254	-0.0139191	0.153741	0.15305	FALSE	FALSE	FALSE	ebi-a-GCST90013410	17	1824305	0.0151788	392871	0.36	Basal cell carcinoma || id:ebi-a-GCST90013410	Basal cell carcinoma	Basal cell carcinoma || ||	TRUE	igd	NA	NA	NA	NA	NA	NA	NA	0.00277603	6.90081e-21	1824305	17	454884	ukb-b-2303	Body mass index (BMI) || id:ukb-b-2303	TRUE	reported	igd	2	TRUE
242	rs4832298	T	C	T	C	-0.0159693	0.0265924	0.686123	0.685703	FALSE	FALSE	FALSE	ebi-a-GCST90013410	2	86764004	0.0117321	392871	0.0230001	Basal cell carcinoma || id:ebi-a-GCST90013410	Basal cell carcinoma	Basal cell carcinoma || ||	TRUE	igd	NA	NA	NA	NA	NA	NA	NA	0.00213876	8.19974e-14	86764004	2	454884	ukb-b-2303	Body mass index (BMI) || id:ukb-b-2303	TRUE	reported	igd	2	TRUE
243	rs4876611	G	A	G	A	0.0193068	0.00454067	0.720193	0.719535	FALSE	FALSE	FALSE	ebi-a-GCST90013410	8	116671848	0.0121208	392871	0.709999	Basal cell carcinoma || id:ebi-a-GCST90013410	Basal cell carcinoma	Basal cell carcinoma || ||	TRUE	igd	NA	NA	NA	NA	NA	NA	NA	0.00222102	3.50026e-18	116671848	8	454884	ukb-b-2303	Body mass index (BMI) || id:ukb-b-2303	TRUE	reported	igd	2	TRUE
244	rs4895799	T	C	T	C	0.0115726	-0.00629986	0.584972	0.586724	FALSE	FALSE	FALSE	ebi-a-GCST90013410	6	126052729	0.0110904	392871	0.57	Basal cell carcinoma || id:ebi-a-GCST90013410	Basal cell carcinoma	Basal cell carcinoma || ||	TRUE	igd	NA	NA	NA	NA	NA	NA	NA	0.00202622	1.09999e-08	126052729	6	454884	ukb-b-2303	Body mass index (BMI) || id:ukb-b-2303	TRUE	reported	igd	2	TRUE
245	rs4919197	T	C	T	C	0.0110156	0.00711127	0.473719	0.473511	FALSE	FALSE	FALSE	ebi-a-GCST90013410	10	100043147	0.0111135	392871	0.52	Basal cell carcinoma || id:ebi-a-GCST90013410	Basal cell carcinoma	Basal cell carcinoma || ||	TRUE	igd	NA	NA	NA	NA	NA	NA	NA	0.00201821	4.79999e-08	100043147	10	454884	ukb-b-2303	Body mass index (BMI) || id:ukb-b-2303	TRUE	reported	igd	2	TRUE
246	rs4929923	C	T	C	T	0.0191447	0.0237337	0.645219	0.645703	FALSE	FALSE	FALSE	ebi-a-GCST90013410	11	8639200	0.0113707	392871	0.0369999	Basal cell carcinoma || id:ebi-a-GCST90013410	Basal cell carcinoma	Basal cell carcinoma || ||	TRUE	igd	NA	NA	NA	NA	NA	NA	NA	0.00207986	3.40017e-20	8639200	11	454884	ukb-b-2303	Body mass index (BMI) || id:ukb-b-2303	TRUE	reported	igd	2	TRUE
247	rs4958702	C	T	C	T	-0.0155676	0.00171145	0.572319	0.573087	FALSE	FALSE	FALSE	ebi-a-GCST90013410	5	153544512	0.0109566	392871	0.88	Basal cell carcinoma || id:ebi-a-GCST90013410	Basal cell carcinoma	Basal cell carcinoma || ||	TRUE	igd	NA	NA	NA	NA	NA	NA	NA	0.00201013	9.60064e-15	153544512	5	454884	ukb-b-2303	Body mass index (BMI) || id:ukb-b-2303	TRUE	reported	igd	2	TRUE
248	rs5011579	G	C	G	C	0.0141902	0.00432505	0.715126	0.716175	FALSE	TRUE	FALSE	ebi-a-GCST90013410	16	69187318	0.01208	392871	0.719999	Basal cell carcinoma || id:ebi-a-GCST90013410	Basal cell carcinoma	Basal cell carcinoma || ||	TRUE	igd	NA	NA	NA	NA	NA	NA	NA	0.00220955	1.29999e-10	69187318	16	454884	ukb-b-2303	Body mass index (BMI) || id:ukb-b-2303	TRUE	reported	igd	2	TRUE
249	rs512121	C	T	C	T	-0.0156815	0.00089314	0.19205	0.188935	FALSE	FALSE	FALSE	ebi-a-GCST90013410	18	7548501	0.0139208	392871	0.95	Basal cell carcinoma || id:ebi-a-GCST90013410	Basal cell carcinoma	Basal cell carcinoma || ||	TRUE	igd	NA	NA	NA	NA	NA	NA	NA	0.00254053	6.69993e-10	7548501	18	454884	ukb-b-2303	Body mass index (BMI) || id:ukb-b-2303	TRUE	reported	igd	2	TRUE
250	rs529200	G	A	G	A	0.017213	-0.0151804	0.527781	0.527582	FALSE	FALSE	FALSE	ebi-a-GCST90013410	3	173114305	0.0108892	392871	0.16	Basal cell carcinoma || id:ebi-a-GCST90013410	Basal cell carcinoma	Basal cell carcinoma || ||	TRUE	igd	NA	NA	NA	NA	NA	NA	NA	0.00199319	5.79963e-18	173114305	3	454884	ukb-b-2303	Body mass index (BMI) || id:ukb-b-2303	TRUE	reported	igd	2	TRUE
251	rs539515	C	A	C	A	0.0497407	0.0289698	0.204979	0.205921	FALSE	FALSE	FALSE	ebi-a-GCST90013410	1	177889025	0.0133099	392871	0.0299999	Basal cell carcinoma || id:ebi-a-GCST90013410	Basal cell carcinoma	Basal cell carcinoma || ||	TRUE	igd	NA	NA	NA	NA	NA	NA	NA	0.00246042	7.00003e-91	177889025	1	454884	ukb-b-2303	Body mass index (BMI) || id:ukb-b-2303	TRUE	reported	igd	2	TRUE
252	rs55658481	A	G	A	G	0.0133582	-0.019695	0.339221	0.340056	FALSE	FALSE	FALSE	ebi-a-GCST90013410	2	219284215	0.011482	392871	0.0860003	Basal cell carcinoma || id:ebi-a-GCST90013410	Basal cell carcinoma	Basal cell carcinoma || ||	TRUE	igd	NA	NA	NA	NA	NA	NA	NA	0.00209562	1.79999e-10	219284215	2	454884	ukb-b-2303	Body mass index (BMI) || id:ukb-b-2303	TRUE	reported	igd	2	TRUE
253	rs55707359	G	T	G	T	0.0528365	-0.0296426	0.015448	0.0147605	FALSE	FALSE	FALSE	ebi-a-GCST90013410	11	46159333	0.0455943	392871	0.52	Basal cell carcinoma || id:ebi-a-GCST90013410	Basal cell carcinoma	Basal cell carcinoma || ||	TRUE	igd	NA	NA	NA	NA	NA	NA	NA	0.00818044	1.09999e-10	46159333	11	454884	ukb-b-2303	Body mass index (BMI) || id:ukb-b-2303	TRUE	reported	igd	2	TRUE
254	rs55714539	C	A	C	A	0.0178388	0.00654547	0.343621	0.340858	FALSE	FALSE	FALSE	ebi-a-GCST90013410	19	18207397	0.0115966	392871	0.57	Basal cell carcinoma || id:ebi-a-GCST90013410	Basal cell carcinoma	Basal cell carcinoma || ||	TRUE	igd	NA	NA	NA	NA	NA	NA	NA	0.00211633	3.50026e-17	18207397	19	454884	ukb-b-2303	Body mass index (BMI) || id:ukb-b-2303	TRUE	reported	igd	2	TRUE
255	rs55726687	A	G	A	G	0.0248559	-0.00195484	0.209748	0.210075	FALSE	FALSE	FALSE	ebi-a-GCST90013410	12	991306	0.0133207	392871	0.88	Basal cell carcinoma || id:ebi-a-GCST90013410	Basal cell carcinoma	Basal cell carcinoma || ||	TRUE	igd	NA	NA	NA	NA	NA	NA	NA	0.00244444	2.70023e-24	991306	12	454884	ukb-b-2303	Body mass index (BMI) || id:ukb-b-2303	TRUE	reported	igd	2	TRUE
256	rs55886426	G	C	G	C	-0.0278741	0.0263256	0.052681	0.0462623	FALSE	TRUE	FALSE	ebi-a-GCST90013410	20	62567684	0.025928	392871	0.31	Basal cell carcinoma || id:ebi-a-GCST90013410	Basal cell carcinoma	Basal cell carcinoma || ||	TRUE	igd	NA	NA	NA	NA	NA	NA	NA	0.00463918	1.89998e-09	62567684	20	454884	ukb-b-2303	Body mass index (BMI) || id:ukb-b-2303	TRUE	reported	igd	2	TRUE
257	rs558887	G	A	G	A	-0.0133022	0.00464187	0.307505	0.306501	FALSE	FALSE	FALSE	ebi-a-GCST90013410	11	28712741	0.0118018	392871	0.69	Basal cell carcinoma || id:ebi-a-GCST90013410	Basal cell carcinoma	Basal cell carcinoma || ||	TRUE	igd	NA	NA	NA	NA	NA	NA	NA	0.00216495	8e-10	28712741	11	454884	ukb-b-2303	Body mass index (BMI) || id:ukb-b-2303	TRUE	reported	igd	2	TRUE
258	rs55920177	T	A	T	A	-0.018254	0.0158759	0.128535	0.128115	FALSE	TRUE	FALSE	ebi-a-GCST90013410	4	171609715	0.0161468	392871	0.33	Basal cell carcinoma || id:ebi-a-GCST90013410	Basal cell carcinoma	Basal cell carcinoma || ||	TRUE	igd	NA	NA	NA	NA	NA	NA	NA	0.00297664	8.70001e-10	171609715	4	454884	ukb-b-2303	Body mass index (BMI) || id:ukb-b-2303	TRUE	reported	igd	2	TRUE
259	rs559231	T	G	T	G	0.0128947	-0.0101308	0.393114	0.391469	FALSE	FALSE	FALSE	ebi-a-GCST90013410	18	39644247	0.0112129	392871	0.37	Basal cell carcinoma || id:ebi-a-GCST90013410	Basal cell carcinoma	Basal cell carcinoma || ||	TRUE	igd	NA	NA	NA	NA	NA	NA	NA	0.00205095	3.2e-10	39644247	18	454884	ukb-b-2303	Body mass index (BMI) || id:ukb-b-2303	TRUE	reported	igd	2	TRUE
260	rs56038322	A	G	A	G	0.0141248	0.00501788	0.31063	0.308286	FALSE	FALSE	FALSE	ebi-a-GCST90013410	3	69925128	0.0119036	392871	0.67	Basal cell carcinoma || id:ebi-a-GCST90013410	Basal cell carcinoma	Basal cell carcinoma || ||	TRUE	igd	NA	NA	NA	NA	NA	NA	NA	0.00216441	6.79986e-11	69925128	3	454884	ukb-b-2303	Body mass index (BMI) || id:ukb-b-2303	TRUE	reported	igd	2	TRUE
261	rs56094641	G	A	G	A	0.0733439	-0.00162206	0.404637	0.404913	FALSE	FALSE	FALSE	ebi-a-GCST90013410	16	53806453	0.0110519	392871	0.88	Basal cell carcinoma || id:ebi-a-GCST90013410	Basal cell carcinoma	Basal cell carcinoma || ||	TRUE	igd	NA	NA	NA	NA	NA	NA	NA	0.00202913	1e-200	53806453	16	454884	ukb-b-2303	Body mass index (BMI) || id:ukb-b-2303	TRUE	reported	igd	2	TRUE
262	rs56133507	G	T	G	T	0.0141552	-0.0100714	0.196867	0.196657	FALSE	FALSE	FALSE	ebi-a-GCST90013410	2	172818467	0.0136639	392871	0.46	Basal cell carcinoma || id:ebi-a-GCST90013410	Basal cell carcinoma	Basal cell carcinoma || ||	TRUE	igd	NA	NA	NA	NA	NA	NA	NA	0.0024925	1.40001e-08	172818467	2	454884	ukb-b-2303	Body mass index (BMI) || id:ukb-b-2303	TRUE	reported	igd	2	TRUE
263	rs56161855	T	A	T	A	0.022726	-0.00746062	0.132865	0.132288	FALSE	TRUE	FALSE	ebi-a-GCST90013410	17	46288649	0.0160507	392871	0.64	Basal cell carcinoma || id:ebi-a-GCST90013410	Basal cell carcinoma	Basal cell carcinoma || ||	TRUE	igd	NA	NA	NA	NA	NA	NA	NA	0.00293939	1.10002e-14	46288649	17	454884	ukb-b-2303	Body mass index (BMI) || id:ukb-b-2303	TRUE	reported	igd	2	TRUE
264	rs56203622	C	T	C	T	0.0179542	0.0118807	0.145543	0.144421	FALSE	FALSE	FALSE	ebi-a-GCST90013410	9	131040874	0.0153568	392871	0.44	Basal cell carcinoma || id:ebi-a-GCST90013410	Basal cell carcinoma	Basal cell carcinoma || ||	TRUE	igd	NA	NA	NA	NA	NA	NA	NA	0.0028226	2e-10	131040874	9	454884	ukb-b-2303	Body mass index (BMI) || id:ukb-b-2303	TRUE	reported	igd	2	TRUE
265	rs56352336	C	T	C	T	-0.0166708	0.0215856	0.154963	0.151889	FALSE	FALSE	FALSE	ebi-a-GCST90013410	19	19352155	0.0151079	392871	0.15	Basal cell carcinoma || id:ebi-a-GCST90013410	Basal cell carcinoma	Basal cell carcinoma || ||	TRUE	igd	NA	NA	NA	NA	NA	NA	NA	0.00277012	1.79999e-09	19352155	19	454884	ukb-b-2303	Body mass index (BMI) || id:ukb-b-2303	TRUE	reported	igd	2	TRUE
267	rs56399737	T	C	T	C	-0.0158271	-0.0117203	0.44917	0.449737	FALSE	FALSE	FALSE	ebi-a-GCST90013410	13	33381721	0.0109893	392871	0.29	Basal cell carcinoma || id:ebi-a-GCST90013410	Basal cell carcinoma	Basal cell carcinoma || ||	TRUE	igd	NA	NA	NA	NA	NA	NA	NA	0.00201132	3.59998e-15	33381721	13	454884	ukb-b-2303	Body mass index (BMI) || id:ukb-b-2303	TRUE	reported	igd	2	TRUE
268	rs56803094	G	A	G	A	-0.0148665	-0.00317665	0.226675	0.226306	FALSE	FALSE	FALSE	ebi-a-GCST90013410	15	99222509	0.013025	392871	0.81	Basal cell carcinoma || id:ebi-a-GCST90013410	Basal cell carcinoma	Basal cell carcinoma || ||	TRUE	igd	NA	NA	NA	NA	NA	NA	NA	0.00239059	5e-10	99222509	15	454884	ukb-b-2303	Body mass index (BMI) || id:ukb-b-2303	TRUE	reported	igd	2	TRUE
269	rs56858768	A	G	A	G	0.0157915	0.0240308	0.296903	0.296585	FALSE	FALSE	FALSE	ebi-a-GCST90013410	13	86511730	0.0119071	392871	0.0439997	Basal cell carcinoma || id:ebi-a-GCST90013410	Basal cell carcinoma	Basal cell carcinoma || ||	TRUE	igd	NA	NA	NA	NA	NA	NA	NA	0.00218999	5.60015e-13	86511730	13	454884	ukb-b-2303	Body mass index (BMI) || id:ukb-b-2303	TRUE	reported	igd	2	TRUE
270	rs56893062	G	T	G	T	0.0129453	0.00559114	0.303335	0.303579	FALSE	FALSE	FALSE	ebi-a-GCST90013410	8	25662655	0.0118349	392871	0.64	Basal cell carcinoma || id:ebi-a-GCST90013410	Basal cell carcinoma	Basal cell carcinoma || ||	TRUE	igd	NA	NA	NA	NA	NA	NA	NA	0.00217018	2.39999e-09	25662655	8	454884	ukb-b-2303	Body mass index (BMI) || id:ukb-b-2303	TRUE	reported	igd	2	TRUE
271	rs57488047	C	T	C	T	-0.0151917	0.00308263	0.468481	0.468021	FALSE	FALSE	FALSE	ebi-a-GCST90013410	15	79403002	0.0110324	392871	0.780001	Basal cell carcinoma || id:ebi-a-GCST90013410	Basal cell carcinoma	Basal cell carcinoma || ||	TRUE	igd	NA	NA	NA	NA	NA	NA	NA	0.00201311	4.49987e-14	79403002	15	454884	ukb-b-2303	Body mass index (BMI) || id:ukb-b-2303	TRUE	reported	igd	2	TRUE
272	rs57636386	C	T	C	T	-0.0408668	0.0170382	0.083839	0.0826988	FALSE	FALSE	FALSE	ebi-a-GCST90013410	18	58048295	0.0195988	392871	0.38	Basal cell carcinoma || id:ebi-a-GCST90013410	Basal cell carcinoma	Basal cell carcinoma || ||	TRUE	igd	NA	NA	NA	NA	NA	NA	NA	0.00360948	1e-29	58048295	18	454884	ukb-b-2303	Body mass index (BMI) || id:ukb-b-2303	TRUE	reported	igd	2	TRUE
273	rs577525	C	T	C	T	0.0194332	0.000936826	0.562073	0.562959	FALSE	FALSE	FALSE	ebi-a-GCST90013410	10	99769388	0.0109532	392871	0.93	Basal cell carcinoma || id:ebi-a-GCST90013410	Basal cell carcinoma	Basal cell carcinoma || ||	TRUE	igd	NA	NA	NA	NA	NA	NA	NA	0.00200803	3.69999e-22	99769388	10	454884	ukb-b-2303	Body mass index (BMI) || id:ukb-b-2303	TRUE	reported	igd	2	TRUE
274	rs58862095	T	C	T	C	-0.0226245	0.0050873	0.419274	0.41967	FALSE	FALSE	FALSE	ebi-a-GCST90013410	7	75081418	0.0110111	392871	0.64	Basal cell carcinoma || id:ebi-a-GCST90013410	Basal cell carcinoma	Basal cell carcinoma || ||	TRUE	igd	NA	NA	NA	NA	NA	NA	NA	0.00202303	4.90004e-29	75081418	7	454884	ukb-b-2303	Body mass index (BMI) || id:ukb-b-2303	TRUE	reported	igd	2	TRUE
275	rs59086897	A	T	A	T	0.0334953	-0.0290558	0.487574	0.488965	FALSE	TRUE	TRUE	ebi-a-GCST90013410	2	25145173	0.0108841	392871	0.00759994	Basal cell carcinoma || id:ebi-a-GCST90013410	Basal cell carcinoma	Basal cell carcinoma || ||	TRUE	igd	NA	NA	NA	NA	NA	NA	NA	0.00198459	6.59933e-64	25145173	2	454884	ukb-b-2303	Body mass index (BMI) || id:ukb-b-2303	TRUE	reported	igd	2	FALSE
276	rs59227842	G	A	G	A	0.0230794	0.00250822	0.311472	0.307974	FALSE	FALSE	FALSE	ebi-a-GCST90013410	11	43692423	0.0118952	392871	0.83	Basal cell carcinoma || id:ebi-a-GCST90013410	Basal cell carcinoma	Basal cell carcinoma || ||	TRUE	igd	NA	NA	NA	NA	NA	NA	NA	0.00216911	1.9002e-26	43692423	11	454884	ukb-b-2303	Body mass index (BMI) || id:ukb-b-2303	TRUE	reported	igd	2	TRUE
277	rs59237168	C	T	C	T	-0.0157711	0.0235381	0.215628	0.213419	FALSE	FALSE	FALSE	ebi-a-GCST90013410	17	31479035	0.0132011	392871	0.0749998	Basal cell carcinoma || id:ebi-a-GCST90013410	Basal cell carcinoma	Basal cell carcinoma || ||	TRUE	igd	NA	NA	NA	NA	NA	NA	NA	0.00242733	8.19974e-11	31479035	17	454884	ukb-b-2303	Body mass index (BMI) || id:ukb-b-2303	TRUE	reported	igd	2	TRUE
278	rs594024	C	T	C	T	-0.0149218	0.0158906	0.55404	0.554799	FALSE	FALSE	FALSE	ebi-a-GCST90013410	11	69443822	0.0109357	392871	0.15	Basal cell carcinoma || id:ebi-a-GCST90013410	Basal cell carcinoma	Basal cell carcinoma || ||	TRUE	igd	NA	NA	NA	NA	NA	NA	NA	0.00200572	1e-13	69443822	11	454884	ukb-b-2303	Body mass index (BMI) || id:ukb-b-2303	TRUE	reported	igd	2	TRUE
279	rs5995843	G	A	G	A	-0.0176165	-0.00559232	0.346053	0.346288	FALSE	FALSE	FALSE	ebi-a-GCST90013410	22	40697377	0.0114151	392871	0.62	Basal cell carcinoma || id:ebi-a-GCST90013410	Basal cell carcinoma	Basal cell carcinoma || ||	TRUE	igd	NA	NA	NA	NA	NA	NA	NA	0.00210065	5.00035e-17	40697377	22	454884	ukb-b-2303	Body mass index (BMI) || id:ukb-b-2303	TRUE	reported	igd	2	TRUE
280	rs60764613	T	G	T	G	0.0201317	-0.02198	0.14488	0.142184	FALSE	FALSE	FALSE	ebi-a-GCST90013410	18	1839911	0.0157357	392871	0.16	Basal cell carcinoma || id:ebi-a-GCST90013410	Basal cell carcinoma	Basal cell carcinoma || ||	TRUE	igd	NA	NA	NA	NA	NA	NA	NA	0.00284805	1.59993e-12	1839911	18	454884	ukb-b-2303	Body mass index (BMI) || id:ukb-b-2303	TRUE	reported	igd	2	TRUE
281	rs6134916	T	C	T	C	-0.0109365	0.00804311	0.49267	0.493148	FALSE	FALSE	FALSE	ebi-a-GCST90013410	20	1409757	0.0109215	392871	0.46	Basal cell carcinoma || id:ebi-a-GCST90013410	Basal cell carcinoma	Basal cell carcinoma || ||	TRUE	igd	NA	NA	NA	NA	NA	NA	NA	0.00200054	4.60002e-08	1409757	20	454884	ukb-b-2303	Body mass index (BMI) || id:ukb-b-2303	TRUE	reported	igd	2	TRUE
282	rs61813324	T	C	T	C	0.0290128	0.0273882	0.135701	0.130734	FALSE	FALSE	FALSE	ebi-a-GCST90013410	1	156049877	0.0161536	392871	0.0899995	Basal cell carcinoma || id:ebi-a-GCST90013410	Basal cell carcinoma	Basal cell carcinoma || ||	TRUE	igd	NA	NA	NA	NA	NA	NA	NA	0.00294246	6.20012e-23	156049877	1	454884	ukb-b-2303	Body mass index (BMI) || id:ukb-b-2303	TRUE	reported	igd	2	TRUE
283	rs61828088	A	G	A	G	0.0221259	-0.0151772	0.110449	0.109347	FALSE	FALSE	FALSE	ebi-a-GCST90013410	1	174768522	0.0174759	392871	0.39	Basal cell carcinoma || id:ebi-a-GCST90013410	Basal cell carcinoma	Basal cell carcinoma || ||	TRUE	igd	NA	NA	NA	NA	NA	NA	NA	0.00316859	2.90001e-12	174768522	1	454884	ukb-b-2303	Body mass index (BMI) || id:ukb-b-2303	TRUE	reported	igd	2	TRUE
284	rs61903695	G	A	G	A	0.0167293	-0.00762077	0.254893	0.255347	FALSE	FALSE	FALSE	ebi-a-GCST90013410	11	89922417	0.0124757	392871	0.54	Basal cell carcinoma || id:ebi-a-GCST90013410	Basal cell carcinoma	Basal cell carcinoma || ||	TRUE	igd	NA	NA	NA	NA	NA	NA	NA	0.0022885	2.70023e-13	89922417	11	454884	ukb-b-2303	Body mass index (BMI) || id:ukb-b-2303	TRUE	reported	igd	2	TRUE
285	rs62007782	A	G	A	G	-0.016227	-0.00658175	0.265113	0.264405	FALSE	FALSE	FALSE	ebi-a-GCST90013410	15	78029797	0.0123228	392871	0.59	Basal cell carcinoma || id:ebi-a-GCST90013410	Basal cell carcinoma	Basal cell carcinoma || ||	TRUE	igd	NA	NA	NA	NA	NA	NA	NA	0.00225887	6.79986e-13	78029797	15	454884	ukb-b-2303	Body mass index (BMI) || id:ukb-b-2303	TRUE	reported	igd	2	TRUE
286	rs62072006	C	A	C	A	0.0158971	0.0242358	0.144559	0.143779	FALSE	FALSE	FALSE	ebi-a-GCST90013410	17	52938468	0.0153761	392871	0.11	Basal cell carcinoma || id:ebi-a-GCST90013410	Basal cell carcinoma	Basal cell carcinoma || ||	TRUE	igd	NA	NA	NA	NA	NA	NA	NA	0.00284454	2.30001e-08	52938468	17	454884	ukb-b-2303	Body mass index (BMI) || id:ukb-b-2303	TRUE	reported	igd	2	TRUE
287	rs62107261	C	T	C	T	-0.091532	-0.00161169	0.048316	0.047554	FALSE	FALSE	FALSE	ebi-a-GCST90013410	2	422144	0.025531	392871	0.95	Basal cell carcinoma || id:ebi-a-GCST90013410	Basal cell carcinoma	Basal cell carcinoma || ||	TRUE	igd	NA	NA	NA	NA	NA	NA	NA	0.00464376	1.69981e-86	422144	2	454884	ukb-b-2303	Body mass index (BMI) || id:ukb-b-2303	TRUE	reported	igd	2	TRUE
288	rs62176243	T	A	T	A	-0.0150762	0.0136212	0.245042	0.246187	FALSE	TRUE	FALSE	ebi-a-GCST90013410	2	166190881	0.0125488	392871	0.28	Basal cell carcinoma || id:ebi-a-GCST90013410	Basal cell carcinoma	Basal cell carcinoma || ||	TRUE	igd	NA	NA	NA	NA	NA	NA	NA	0.00230586	6.20012e-11	166190881	2	454884	ukb-b-2303	Body mass index (BMI) || id:ukb-b-2303	TRUE	reported	igd	2	TRUE
289	rs62190049	C	G	C	G	-0.0112909	0.0384155	0.390421	0.388974	FALSE	TRUE	FALSE	ebi-a-GCST90013410	2	182566998	0.011267	392871	0.000649995	Basal cell carcinoma || id:ebi-a-GCST90013410	Basal cell carcinoma	Basal cell carcinoma || ||	TRUE	igd	NA	NA	NA	NA	NA	NA	NA	0.00205142	3.69999e-08	182566998	2	454884	ukb-b-2303	Body mass index (BMI) || id:ukb-b-2303	TRUE	reported	igd	2	TRUE
290	rs62241847	G	A	G	A	-0.0124847	0.0156728	0.31456	0.315874	FALSE	FALSE	FALSE	ebi-a-GCST90013410	3	20466465	0.0116698	392871	0.18	Basal cell carcinoma || id:ebi-a-GCST90013410	Basal cell carcinoma	Basal cell carcinoma || ||	TRUE	igd	NA	NA	NA	NA	NA	NA	NA	0.00214468	5.80003e-09	20466465	3	454884	ukb-b-2303	Body mass index (BMI) || id:ukb-b-2303	TRUE	reported	igd	2	TRUE
291	rs62246311	A	G	A	G	0.0206732	0.00313269	0.102327	0.102023	FALSE	FALSE	FALSE	ebi-a-GCST90013410	3	9498143	0.0178916	392871	0.86	Basal cell carcinoma || id:ebi-a-GCST90013410	Basal cell carcinoma	Basal cell carcinoma || ||	TRUE	igd	NA	NA	NA	NA	NA	NA	NA	0.00327961	2.90001e-10	9498143	3	454884	ukb-b-2303	Body mass index (BMI) || id:ukb-b-2303	TRUE	reported	igd	2	TRUE
292	rs62379271	G	T	G	T	0.0116875	-0.000377507	0.578495	0.579183	FALSE	FALSE	FALSE	ebi-a-GCST90013410	5	105870033	0.0110452	392871	0.97	Basal cell carcinoma || id:ebi-a-GCST90013410	Basal cell carcinoma	Basal cell carcinoma || ||	TRUE	igd	NA	NA	NA	NA	NA	NA	NA	0.00202048	7.29995e-09	105870033	5	454884	ukb-b-2303	Body mass index (BMI) || id:ukb-b-2303	TRUE	reported	igd	2	TRUE
293	rs6265	T	C	T	C	-0.0401161	0.0138708	0.188495	0.188638	FALSE	FALSE	FALSE	ebi-a-GCST90013410	11	27679916	0.013821	392871	0.32	Basal cell carcinoma || id:ebi-a-GCST90013410	Basal cell carcinoma	Basal cell carcinoma || ||	TRUE	igd	NA	NA	NA	NA	NA	NA	NA	0.00254555	5.90065e-56	27679916	11	454884	ukb-b-2303	Body mass index (BMI) || id:ukb-b-2303	TRUE	reported	igd	2	TRUE
294	rs6430068	A	G	A	G	0.0187254	-0.0450961	0.108559	0.105792	FALSE	FALSE	FALSE	ebi-a-GCST90013410	2	145627927	0.0180315	392871	0.012	Basal cell carcinoma || id:ebi-a-GCST90013410	Basal cell carcinoma	Basal cell carcinoma || ||	TRUE	igd	NA	NA	NA	NA	NA	NA	NA	0.00321231	5.60003e-09	145627927	2	454884	ukb-b-2303	Body mass index (BMI) || id:ukb-b-2303	TRUE	reported	igd	2	TRUE
295	rs6444950	A	G	A	G	0.0162223	0.00261524	0.237553	0.236601	FALSE	FALSE	FALSE	ebi-a-GCST90013410	3	170602073	0.0127712	392871	0.84	Basal cell carcinoma || id:ebi-a-GCST90013410	Basal cell carcinoma	Basal cell carcinoma || ||	TRUE	igd	NA	NA	NA	NA	NA	NA	NA	0.00233717	3.90032e-12	170602073	3	454884	ukb-b-2303	Body mass index (BMI) || id:ukb-b-2303	TRUE	reported	igd	2	TRUE
296	rs6545714	A	G	A	G	-0.0206727	0.00470143	0.601485	0.601412	FALSE	FALSE	FALSE	ebi-a-GCST90013410	2	59307725	0.0111097	392871	0.67	Basal cell carcinoma || id:ebi-a-GCST90013410	Basal cell carcinoma	Basal cell carcinoma || ||	TRUE	igd	NA	NA	NA	NA	NA	NA	NA	0.002031	2.49977e-24	59307725	2	454884	ukb-b-2303	Body mass index (BMI) || id:ukb-b-2303	TRUE	reported	igd	2	TRUE
297	rs6560906	C	T	C	T	-0.0121593	-0.0113589	0.691869	0.690927	FALSE	FALSE	FALSE	ebi-a-GCST90013410	12	133414054	0.0117235	392871	0.33	Basal cell carcinoma || id:ebi-a-GCST90013410	Basal cell carcinoma	Basal cell carcinoma || ||	TRUE	igd	NA	NA	NA	NA	NA	NA	NA	0.00215726	1.7e-08	133414054	12	454884	ukb-b-2303	Body mass index (BMI) || id:ukb-b-2303	TRUE	reported	igd	2	TRUE
298	rs6561937	A	T	A	T	-0.0159337	0.0104099	0.753693	0.753379	FALSE	TRUE	FALSE	ebi-a-GCST90013410	13	58257667	0.0126545	392871	0.41	Basal cell carcinoma || id:ebi-a-GCST90013410	Basal cell carcinoma	Basal cell carcinoma || ||	TRUE	igd	NA	NA	NA	NA	NA	NA	NA	0.00232095	6.59933e-12	58257667	13	454884	ukb-b-2303	Body mass index (BMI) || id:ukb-b-2303	TRUE	reported	igd	2	TRUE
299	rs6567160	C	T	C	T	0.0536258	-0.0225226	0.23266	0.23244	FALSE	FALSE	FALSE	ebi-a-GCST90013410	18	57829135	0.0129127	392871	0.0810009	Basal cell carcinoma || id:ebi-a-GCST90013410	Basal cell carcinoma	Basal cell carcinoma || ||	TRUE	igd	NA	NA	NA	NA	NA	NA	NA	0.00235978	2.50035e-114	57829135	18	454884	ukb-b-2303	Body mass index (BMI) || id:ukb-b-2303	TRUE	reported	igd	2	TRUE
300	rs6575340	A	G	A	G	0.020879	-0.00058248	0.636028	0.637497	FALSE	FALSE	FALSE	ebi-a-GCST90013410	14	94023972	0.0113334	392871	0.96	Basal cell carcinoma || id:ebi-a-GCST90013410	Basal cell carcinoma	Basal cell carcinoma || ||	TRUE	igd	NA	NA	NA	NA	NA	NA	NA	0.0020773	9.09913e-24	94023972	14	454884	ukb-b-2303	Body mass index (BMI) || id:ukb-b-2303	TRUE	reported	igd	2	TRUE
301	rs66679256	T	C	T	C	0.01533	0.00181836	0.445806	0.445539	FALSE	FALSE	FALSE	ebi-a-GCST90013410	4	18351898	0.0109434	392871	0.87	Basal cell carcinoma || id:ebi-a-GCST90013410	Basal cell carcinoma	Basal cell carcinoma || ||	TRUE	igd	NA	NA	NA	NA	NA	NA	NA	0.00200267	1.9002e-14	18351898	4	454884	ukb-b-2303	Body mass index (BMI) || id:ukb-b-2303	TRUE	reported	igd	2	TRUE
303	rs6682438	C	T	C	T	0.0127235	0.00302588	0.673173	0.672766	FALSE	FALSE	FALSE	ebi-a-GCST90013410	1	33784146	0.0115655	392871	0.79	Basal cell carcinoma || id:ebi-a-GCST90013410	Basal cell carcinoma	Basal cell carcinoma || ||	TRUE	igd	NA	NA	NA	NA	NA	NA	NA	0.00211628	1.79999e-09	33784146	1	454884	ukb-b-2303	Body mass index (BMI) || id:ukb-b-2303	TRUE	reported	igd	2	TRUE
304	rs6688826	C	T	C	T	0.0141048	-0.0186097	0.29819	0.298439	FALSE	FALSE	FALSE	ebi-a-GCST90013410	1	80812329	0.0118947	392871	0.12	Basal cell carcinoma || id:ebi-a-GCST90013410	Basal cell carcinoma	Basal cell carcinoma || ||	TRUE	igd	NA	NA	NA	NA	NA	NA	NA	0.00216806	7.70016e-11	80812329	1	454884	ukb-b-2303	Body mass index (BMI) || id:ukb-b-2303	TRUE	reported	igd	2	TRUE
305	rs6705567	C	T	C	T	-0.0144655	-0.0038147	0.375929	0.375004	FALSE	FALSE	FALSE	ebi-a-GCST90013410	2	55320173	0.0113758	392871	0.74	Basal cell carcinoma || id:ebi-a-GCST90013410	Basal cell carcinoma	Basal cell carcinoma || ||	TRUE	igd	NA	NA	NA	NA	NA	NA	NA	0.00206448	2.39994e-12	55320173	2	454884	ukb-b-2303	Body mass index (BMI) || id:ukb-b-2303	TRUE	reported	igd	2	TRUE
306	rs6707827	G	A	G	A	0.012336	-0.00362698	0.70356	0.705222	FALSE	FALSE	FALSE	ebi-a-GCST90013410	2	100123030	0.0120133	392871	0.760001	Basal cell carcinoma || id:ebi-a-GCST90013410	Basal cell carcinoma	Basal cell carcinoma || ||	TRUE	igd	NA	NA	NA	NA	NA	NA	NA	0.00218908	1.7e-08	100123030	2	454884	ukb-b-2303	Body mass index (BMI) || id:ukb-b-2303	TRUE	reported	igd	2	TRUE
307	rs6710091	G	C	G	C	-0.0115728	0.0354728	0.348107	0.349088	FALSE	TRUE	FALSE	ebi-a-GCST90013410	2	239597	0.01133	392871	0.0017	Basal cell carcinoma || id:ebi-a-GCST90013410	Basal cell carcinoma	Basal cell carcinoma || ||	TRUE	igd	NA	NA	NA	NA	NA	NA	NA	0.00208228	2.69998e-08	239597	2	454884	ukb-b-2303	Body mass index (BMI) || id:ukb-b-2303	TRUE	reported	igd	2	TRUE
308	rs6713781	C	G	C	G	-0.013114	0.0100998	0.401882	0.399098	FALSE	TRUE	FALSE	ebi-a-GCST90013410	2	40291940	0.0112776	392871	0.37	Basal cell carcinoma || id:ebi-a-GCST90013410	Basal cell carcinoma	Basal cell carcinoma || ||	TRUE	igd	NA	NA	NA	NA	NA	NA	NA	0.00204308	1.40001e-10	40291940	2	454884	ukb-b-2303	Body mass index (BMI) || id:ukb-b-2303	TRUE	reported	igd	2	TRUE
309	rs6744646	G	A	G	A	0.0554313	-0.032658	0.828314	0.829207	FALSE	FALSE	FALSE	ebi-a-GCST90013410	2	628504	0.0142699	392871	0.0219999	Basal cell carcinoma || id:ebi-a-GCST90013410	Basal cell carcinoma	Basal cell carcinoma || ||	TRUE	igd	NA	NA	NA	NA	NA	NA	NA	0.00263152	1.69981e-98	628504	2	454884	ukb-b-2303	Body mass index (BMI) || id:ukb-b-2303	TRUE	reported	igd	2	TRUE
310	rs6752979	A	G	A	G	0.0121761	0.0129763	0.316792	0.317429	FALSE	FALSE	FALSE	ebi-a-GCST90013410	2	81741750	0.0116355	392871	0.26	Basal cell carcinoma || id:ebi-a-GCST90013410	Basal cell carcinoma	Basal cell carcinoma || ||	TRUE	igd	NA	NA	NA	NA	NA	NA	NA	0.00213301	1.09999e-08	81741750	2	454884	ukb-b-2303	Body mass index (BMI) || id:ukb-b-2303	TRUE	reported	igd	2	TRUE
311	rs67609008	C	T	C	T	0.0175231	0.020403	0.283591	0.282557	FALSE	FALSE	FALSE	ebi-a-GCST90013410	10	126640936	0.0120624	392871	0.0909997	Basal cell carcinoma || id:ebi-a-GCST90013410	Basal cell carcinoma	Basal cell carcinoma || ||	TRUE	igd	NA	NA	NA	NA	NA	NA	NA	0.00221848	2.80027e-15	126640936	10	454884	ukb-b-2303	Body mass index (BMI) || id:ukb-b-2303	TRUE	reported	igd	2	TRUE
312	rs6774894	A	T	A	T	0.0129397	-0.0156787	0.358077	0.358339	FALSE	TRUE	FALSE	ebi-a-GCST90013410	3	196116393	0.011338	392871	0.17	Basal cell carcinoma || id:ebi-a-GCST90013410	Basal cell carcinoma	Basal cell carcinoma || ||	TRUE	igd	NA	NA	NA	NA	NA	NA	NA	0.00207224	4.30002e-10	196116393	3	454884	ukb-b-2303	Body mass index (BMI) || id:ukb-b-2303	TRUE	reported	igd	2	TRUE
313	rs6777784	T	G	T	G	0.0123845	-0.00155129	0.616841	0.616674	FALSE	FALSE	FALSE	ebi-a-GCST90013410	3	62376645	0.0111424	392871	0.89	Basal cell carcinoma || id:ebi-a-GCST90013410	Basal cell carcinoma	Basal cell carcinoma || ||	TRUE	igd	NA	NA	NA	NA	NA	NA	NA	0.00204254	1.29999e-09	62376645	3	454884	ukb-b-2303	Body mass index (BMI) || id:ukb-b-2303	TRUE	reported	igd	2	TRUE
314	rs6843852	T	C	T	C	0.0134011	-0.0249476	0.507745	0.507925	FALSE	FALSE	FALSE	ebi-a-GCST90013410	4	162132758	0.010865	392871	0.0219999	Basal cell carcinoma || id:ebi-a-GCST90013410	Basal cell carcinoma	Basal cell carcinoma || ||	TRUE	igd	NA	NA	NA	NA	NA	NA	NA	0.00199083	1.69981e-11	162132758	4	454884	ukb-b-2303	Body mass index (BMI) || id:ukb-b-2303	TRUE	reported	igd	2	TRUE
315	rs6909685	T	C	T	C	-0.0146425	0.00208591	0.326847	0.324636	FALSE	FALSE	FALSE	ebi-a-GCST90013410	6	97753952	0.0116673	392871	0.86	Basal cell carcinoma || id:ebi-a-GCST90013410	Basal cell carcinoma	Basal cell carcinoma || ||	TRUE	igd	NA	NA	NA	NA	NA	NA	NA	0.0021296	6.20012e-12	97753952	6	454884	ukb-b-2303	Body mass index (BMI) || id:ukb-b-2303	TRUE	reported	igd	2	TRUE
316	rs6922607	G	A	G	A	0.0143446	-0.0121095	0.189857	0.189741	FALSE	FALSE	FALSE	ebi-a-GCST90013410	6	142703483	0.0138713	392871	0.38	Basal cell carcinoma || id:ebi-a-GCST90013410	Basal cell carcinoma	Basal cell carcinoma || ||	TRUE	igd	NA	NA	NA	NA	NA	NA	NA	0.00253299	1.5e-08	142703483	6	454884	ukb-b-2303	Body mass index (BMI) || id:ukb-b-2303	TRUE	reported	igd	2	TRUE
317	rs6938973	C	T	C	T	0.018351	-0.00407103	0.601541	0.600903	FALSE	FALSE	FALSE	ebi-a-GCST90013410	6	98421721	0.0110838	392871	0.709999	Basal cell carcinoma || id:ebi-a-GCST90013410	Basal cell carcinoma	Basal cell carcinoma || ||	TRUE	igd	NA	NA	NA	NA	NA	NA	NA	0.00203419	1.9002e-19	98421721	6	454884	ukb-b-2303	Body mass index (BMI) || id:ukb-b-2303	TRUE	reported	igd	2	TRUE
318	rs6950388	A	G	A	G	0.0159826	-0.0131344	0.795051	0.796101	FALSE	FALSE	FALSE	ebi-a-GCST90013410	7	1270699	0.0134239	392871	0.33	Basal cell carcinoma || id:ebi-a-GCST90013410	Basal cell carcinoma	Basal cell carcinoma || ||	TRUE	igd	NA	NA	NA	NA	NA	NA	NA	0.00246645	9.20026e-11	1270699	7	454884	ukb-b-2303	Body mass index (BMI) || id:ukb-b-2303	TRUE	reported	igd	2	TRUE
319	rs6962980	C	A	C	A	-0.015966	0.0261752	0.556058	0.557487	FALSE	FALSE	FALSE	ebi-a-GCST90013410	7	113452183	0.0109393	392871	0.017	Basal cell carcinoma || id:ebi-a-GCST90013410	Basal cell carcinoma	Basal cell carcinoma || ||	TRUE	igd	NA	NA	NA	NA	NA	NA	NA	0.00200342	1.59993e-15	113452183	7	454884	ukb-b-2303	Body mass index (BMI) || id:ukb-b-2303	TRUE	reported	igd	2	TRUE
320	rs698147	G	A	G	A	-0.0132991	0.00643644	0.543488	0.543962	FALSE	FALSE	FALSE	ebi-a-GCST90013410	5	3513485	0.0109321	392871	0.56	Basal cell carcinoma || id:ebi-a-GCST90013410	Basal cell carcinoma	Basal cell carcinoma || ||	TRUE	igd	NA	NA	NA	NA	NA	NA	NA	0.0019998	2.90001e-11	3513485	5	454884	ukb-b-2303	Body mass index (BMI) || id:ukb-b-2303	TRUE	reported	igd	2	TRUE
321	rs7024334	G	T	G	T	-0.0135368	0.0189919	0.77904	0.779948	FALSE	FALSE	FALSE	ebi-a-GCST90013410	9	109072075	0.0131669	392871	0.15	Basal cell carcinoma || id:ebi-a-GCST90013410	Basal cell carcinoma	Basal cell carcinoma || ||	TRUE	igd	NA	NA	NA	NA	NA	NA	NA	0.00240077	1.7e-08	109072075	9	454884	ukb-b-2303	Body mass index (BMI) || id:ukb-b-2303	TRUE	reported	igd	2	TRUE
322	rs7027304	T	C	T	C	0.0148288	7.3632e-05	0.652643	0.654438	FALSE	FALSE	FALSE	ebi-a-GCST90013410	9	129408290	0.0115182	392871	0.99	Basal cell carcinoma || id:ebi-a-GCST90013410	Basal cell carcinoma	Basal cell carcinoma || ||	TRUE	igd	NA	NA	NA	NA	NA	NA	NA	0.00210231	1.69981e-12	129408290	9	454884	ukb-b-2303	Body mass index (BMI) || id:ukb-b-2303	TRUE	reported	igd	2	TRUE
323	rs7034554	G	A	G	A	-0.0135376	0.0108297	0.373722	0.373417	FALSE	FALSE	FALSE	ebi-a-GCST90013410	9	37081301	0.0111958	392871	0.33	Basal cell carcinoma || id:ebi-a-GCST90013410	Basal cell carcinoma	Basal cell carcinoma || ||	TRUE	igd	NA	NA	NA	NA	NA	NA	NA	0.00205745	4.70002e-11	37081301	9	454884	ukb-b-2303	Body mass index (BMI) || id:ukb-b-2303	TRUE	reported	igd	2	TRUE
324	rs7038943	C	T	C	T	-0.0141909	0.000898705	0.338794	0.338303	FALSE	FALSE	FALSE	ebi-a-GCST90013410	9	120377178	0.0114608	392871	0.94	Basal cell carcinoma || id:ebi-a-GCST90013410	Basal cell carcinoma	Basal cell carcinoma || ||	TRUE	igd	NA	NA	NA	NA	NA	NA	NA	0.00210179	1.50003e-11	120377178	9	454884	ukb-b-2303	Body mass index (BMI) || id:ukb-b-2303	TRUE	reported	igd	2	TRUE
325	rs705145	A	C	A	C	0.0141184	0.00925255	0.345135	0.344549	FALSE	FALSE	FALSE	ebi-a-GCST90013410	10	125226178	0.0114034	392871	0.42	Basal cell carcinoma || id:ebi-a-GCST90013410	Basal cell carcinoma	Basal cell carcinoma || ||	TRUE	igd	NA	NA	NA	NA	NA	NA	NA	0.00209539	1.59993e-11	125226178	10	454884	ukb-b-2303	Body mass index (BMI) || id:ukb-b-2303	TRUE	reported	igd	2	TRUE
326	rs7070670	T	C	T	C	-0.012705	0.0126405	0.327987	0.325582	FALSE	FALSE	FALSE	ebi-a-GCST90013410	10	61842645	0.0116954	392871	0.28	Basal cell carcinoma || id:ebi-a-GCST90013410	Basal cell carcinoma	Basal cell carcinoma || ||	TRUE	igd	NA	NA	NA	NA	NA	NA	NA	0.00213492	2.69998e-09	61842645	10	454884	ukb-b-2303	Body mass index (BMI) || id:ukb-b-2303	TRUE	reported	igd	2	TRUE
327	rs7124681	A	C	A	C	0.0258981	0.0130388	0.408403	0.409086	FALSE	FALSE	FALSE	ebi-a-GCST90013410	11	47529947	0.0109975	392871	0.24	Basal cell carcinoma || id:ebi-a-GCST90013410	Basal cell carcinoma	Basal cell carcinoma || ||	TRUE	igd	NA	NA	NA	NA	NA	NA	NA	0.00202146	1.39991e-37	47529947	11	454884	ukb-b-2303	Body mass index (BMI) || id:ukb-b-2303	TRUE	reported	igd	2	TRUE
329	rs7169847	T	G	T	G	-0.0139471	0.00429794	0.635633	0.635292	FALSE	FALSE	FALSE	ebi-a-GCST90013410	15	95272920	0.0113295	392871	0.7	Basal cell carcinoma || id:ebi-a-GCST90013410	Basal cell carcinoma	Basal cell carcinoma || ||	TRUE	igd	NA	NA	NA	NA	NA	NA	NA	0.00208072	1.99986e-11	95272920	15	454884	ukb-b-2303	Body mass index (BMI) || id:ukb-b-2303	TRUE	reported	igd	2	TRUE
330	rs7201895	A	G	A	G	-0.0150074	-0.0145267	0.354227	0.352339	FALSE	FALSE	FALSE	ebi-a-GCST90013410	16	407723	0.0115144	392871	0.21	Basal cell carcinoma || id:ebi-a-GCST90013410	Basal cell carcinoma	Basal cell carcinoma || ||	TRUE	igd	NA	NA	NA	NA	NA	NA	NA	0.00209563	8.00018e-13	407723	16	454884	ukb-b-2303	Body mass index (BMI) || id:ukb-b-2303	TRUE	reported	igd	2	TRUE
331	rs7206608	G	C	G	C	0.0134849	-0.00220231	0.321564	0.321692	FALSE	TRUE	FALSE	ebi-a-GCST90013410	16	82872628	0.0116442	392871	0.85	Basal cell carcinoma || id:ebi-a-GCST90013410	Basal cell carcinoma	Basal cell carcinoma || ||	TRUE	igd	NA	NA	NA	NA	NA	NA	NA	0.00213388	2.59998e-10	82872628	16	454884	ukb-b-2303	Body mass index (BMI) || id:ukb-b-2303	TRUE	reported	igd	2	TRUE
332	rs7218014	C	T	C	T	0.0187624	0.0208059	0.197299	0.196291	FALSE	FALSE	FALSE	ebi-a-GCST90013410	17	65832016	0.0136056	392871	0.13	Basal cell carcinoma || id:ebi-a-GCST90013410	Basal cell carcinoma	Basal cell carcinoma || ||	TRUE	igd	NA	NA	NA	NA	NA	NA	NA	0.00251061	7.8001e-14	65832016	17	454884	ukb-b-2303	Body mass index (BMI) || id:ukb-b-2303	TRUE	reported	igd	2	TRUE
333	rs7232171	T	G	T	G	0.0130281	-0.0115839	0.58263	0.582811	FALSE	FALSE	FALSE	ebi-a-GCST90013410	18	31251221	0.0110121	392871	0.29	Basal cell carcinoma || id:ebi-a-GCST90013410	Basal cell carcinoma	Basal cell carcinoma || ||	TRUE	igd	NA	NA	NA	NA	NA	NA	NA	0.00202323	1.2e-10	31251221	18	454884	ukb-b-2303	Body mass index (BMI) || id:ukb-b-2303	TRUE	reported	igd	2	TRUE
334	rs723672	T	C	T	C	0.0111077	0.00970098	0.431522	0.429579	FALSE	FALSE	FALSE	ebi-a-GCST90013410	12	2161561	0.0110644	392871	0.38	Basal cell carcinoma || id:ebi-a-GCST90013410	Basal cell carcinoma	Basal cell carcinoma || ||	TRUE	igd	NA	NA	NA	NA	NA	NA	NA	0.0020222	4e-08	2161561	12	454884	ukb-b-2303	Body mass index (BMI) || id:ukb-b-2303	TRUE	reported	igd	2	TRUE
335	rs7250833	T	C	T	C	0.0135867	-0.00754849	0.288875	0.288545	FALSE	FALSE	FALSE	ebi-a-GCST90013410	19	33937277	0.0120092	392871	0.53	Basal cell carcinoma || id:ebi-a-GCST90013410	Basal cell carcinoma	Basal cell carcinoma || ||	TRUE	igd	NA	NA	NA	NA	NA	NA	NA	0.00220453	7.10003e-10	33937277	19	454884	ukb-b-2303	Body mass index (BMI) || id:ukb-b-2303	TRUE	reported	igd	2	TRUE
336	rs7259070	C	T	C	T	0.021704	0.010906	0.596195	0.599417	FALSE	FALSE	FALSE	ebi-a-GCST90013410	19	47562509	0.0112861	392871	0.33	Basal cell carcinoma || id:ebi-a-GCST90013410	Basal cell carcinoma	Basal cell carcinoma || ||	TRUE	igd	NA	NA	NA	NA	NA	NA	NA	0.00205183	3.80014e-26	47562509	19	454884	ukb-b-2303	Body mass index (BMI) || id:ukb-b-2303	TRUE	reported	igd	2	TRUE
337	rs72617140	C	A	C	A	0.0187138	0.00564084	0.213852	0.21226	FALSE	FALSE	FALSE	ebi-a-GCST90013410	2	229019109	0.0132689	392871	0.67	Basal cell carcinoma || id:ebi-a-GCST90013410	Basal cell carcinoma	Basal cell carcinoma || ||	TRUE	igd	NA	NA	NA	NA	NA	NA	NA	0.00242352	1.10002e-14	229019109	2	454884	ukb-b-2303	Body mass index (BMI) || id:ukb-b-2303	TRUE	reported	igd	2	TRUE
338	rs72634826	A	G	A	G	-0.0206914	0.00995461	0.259878	0.254747	FALSE	FALSE	FALSE	ebi-a-GCST90013410	1	1601052	0.0127054	392871	0.43	Basal cell carcinoma || id:ebi-a-GCST90013410	Basal cell carcinoma	Basal cell carcinoma || ||	TRUE	igd	NA	NA	NA	NA	NA	NA	NA	0.00229696	2.09991e-19	1601052	1	454884	ukb-b-2303	Body mass index (BMI) || id:ukb-b-2303	TRUE	reported	igd	2	TRUE
339	rs72673947	G	A	G	A	0.0221629	0.0254433	0.10707	0.10417	FALSE	FALSE	FALSE	ebi-a-GCST90013410	8	118884379	0.0176598	392871	0.15	Basal cell carcinoma || id:ebi-a-GCST90013410	Basal cell carcinoma	Basal cell carcinoma || ||	TRUE	igd	NA	NA	NA	NA	NA	NA	NA	0.00323857	7.70016e-12	118884379	8	454884	ukb-b-2303	Body mass index (BMI) || id:ukb-b-2303	TRUE	reported	igd	2	TRUE
340	rs72892910	T	G	T	G	0.0388029	0.00704887	0.1722	0.171427	FALSE	FALSE	FALSE	ebi-a-GCST90013410	6	50816887	0.0143997	392871	0.62	Basal cell carcinoma || id:ebi-a-GCST90013410	Basal cell carcinoma	Basal cell carcinoma || ||	TRUE	igd	NA	NA	NA	NA	NA	NA	NA	0.00263995	6.59933e-49	50816887	6	454884	ukb-b-2303	Body mass index (BMI) || id:ukb-b-2303	TRUE	reported	igd	2	TRUE
341	rs72910629	G	A	G	A	0.0162603	0.0164651	0.136055	0.134643	FALSE	FALSE	FALSE	ebi-a-GCST90013410	6	69761994	0.0158831	392871	0.3	Basal cell carcinoma || id:ebi-a-GCST90013410	Basal cell carcinoma	Basal cell carcinoma || ||	TRUE	igd	NA	NA	NA	NA	NA	NA	NA	0.00291922	2.5e-08	69761994	6	454884	ukb-b-2303	Body mass index (BMI) || id:ukb-b-2303	TRUE	reported	igd	2	TRUE
342	rs72948836	G	A	G	A	-0.0244836	-0.0133214	0.058851	0.0585065	FALSE	FALSE	FALSE	ebi-a-GCST90013410	6	73910108	0.0232472	392871	0.57	Basal cell carcinoma || id:ebi-a-GCST90013410	Basal cell carcinoma	Basal cell carcinoma || ||	TRUE	igd	NA	NA	NA	NA	NA	NA	NA	0.00422705	7.00003e-09	73910108	6	454884	ukb-b-2303	Body mass index (BMI) || id:ukb-b-2303	TRUE	reported	igd	2	TRUE
343	rs73026725	A	C	A	C	-0.0222543	-0.00642115	0.153577	0.152692	FALSE	FALSE	FALSE	ebi-a-GCST90013410	19	31017686	0.0151442	392871	0.67	Basal cell carcinoma || id:ebi-a-GCST90013410	Basal cell carcinoma	Basal cell carcinoma || ||	TRUE	igd	NA	NA	NA	NA	NA	NA	NA	0.00277104	9.70063e-16	31017686	19	454884	ukb-b-2303	Body mass index (BMI) || id:ukb-b-2303	TRUE	reported	igd	2	TRUE
344	rs73052033	C	T	C	T	-0.0300487	0.0328145	0.185068	0.183928	FALSE	FALSE	FALSE	ebi-a-GCST90013410	3	185828465	0.0139102	392871	0.0179999	Basal cell carcinoma || id:ebi-a-GCST90013410	Basal cell carcinoma	Basal cell carcinoma || ||	TRUE	igd	NA	NA	NA	NA	NA	NA	NA	0.00256464	1e-31	185828465	3	454884	ukb-b-2303	Body mass index (BMI) || id:ukb-b-2303	TRUE	reported	igd	2	TRUE
345	rs73142879	T	C	T	C	-0.0272149	0.0328363	0.192242	0.191328	FALSE	FALSE	FALSE	ebi-a-GCST90013410	20	51195932	0.0137238	392871	0.017	Basal cell carcinoma || id:ebi-a-GCST90013410	Basal cell carcinoma	Basal cell carcinoma || ||	TRUE	igd	NA	NA	NA	NA	NA	NA	NA	0.00254141	9.30037e-27	51195932	20	454884	ukb-b-2303	Body mass index (BMI) || id:ukb-b-2303	TRUE	reported	igd	2	TRUE
346	rs73193736	G	A	G	A	-0.0183943	-0.00963113	0.243938	0.241993	FALSE	FALSE	FALSE	ebi-a-GCST90013410	12	108294381	0.0128301	392871	0.450001	Basal cell carcinoma || id:ebi-a-GCST90013410	Basal cell carcinoma	Basal cell carcinoma || ||	TRUE	igd	NA	NA	NA	NA	NA	NA	NA	0.00233765	3.59998e-15	108294381	12	454884	ukb-b-2303	Body mass index (BMI) || id:ukb-b-2303	TRUE	reported	igd	2	TRUE
347	rs73213484	T	A	T	A	-0.0229394	0.00982558	0.141232	0.139683	FALSE	TRUE	FALSE	ebi-a-GCST90013410	4	28489339	0.0156332	392871	0.53	Basal cell carcinoma || id:ebi-a-GCST90013410	Basal cell carcinoma	Basal cell carcinoma || ||	TRUE	igd	NA	NA	NA	NA	NA	NA	NA	0.00285779	1e-15	28489339	4	454884	ukb-b-2303	Body mass index (BMI) || id:ukb-b-2303	TRUE	reported	igd	2	TRUE
348	rs7331420	A	G	A	G	-0.0141729	-0.0201419	0.285202	0.283865	FALSE	FALSE	FALSE	ebi-a-GCST90013410	13	99236471	0.0121553	392871	0.0980009	Basal cell carcinoma || id:ebi-a-GCST90013410	Basal cell carcinoma	Basal cell carcinoma || ||	TRUE	igd	NA	NA	NA	NA	NA	NA	NA	0.00221739	1.6e-10	99236471	13	454884	ukb-b-2303	Body mass index (BMI) || id:ukb-b-2303	TRUE	reported	igd	2	TRUE
349	rs7357754	G	A	G	A	0.0143981	-0.0266834	0.50012	0.499858	FALSE	FALSE	FALSE	ebi-a-GCST90013410	9	92207308	0.0108937	392871	0.0140001	Basal cell carcinoma || id:ebi-a-GCST90013410	Basal cell carcinoma	Basal cell carcinoma || ||	TRUE	igd	NA	NA	NA	NA	NA	NA	NA	0.00199834	5.79963e-13	92207308	9	454884	ukb-b-2303	Body mass index (BMI) || id:ukb-b-2303	TRUE	reported	igd	2	TRUE
350	rs73601548	T	C	T	C	0.0171309	0.010317	0.114539	0.114163	FALSE	FALSE	FALSE	ebi-a-GCST90013410	10	18549889	0.017036	392871	0.54	Basal cell carcinoma || id:ebi-a-GCST90013410	Basal cell carcinoma	Basal cell carcinoma || ||	TRUE	igd	NA	NA	NA	NA	NA	NA	NA	0.0031401	4.90004e-08	18549889	10	454884	ukb-b-2303	Body mass index (BMI) || id:ukb-b-2303	TRUE	reported	igd	2	TRUE
351	rs7442137	T	C	T	C	-0.0124786	0.0156462	0.634233	0.635883	FALSE	FALSE	FALSE	ebi-a-GCST90013410	4	80718632	0.0113439	392871	0.17	Basal cell carcinoma || id:ebi-a-GCST90013410	Basal cell carcinoma	Basal cell carcinoma || ||	TRUE	igd	NA	NA	NA	NA	NA	NA	NA	0.00206712	1.6e-09	80718632	4	454884	ukb-b-2303	Body mass index (BMI) || id:ukb-b-2303	TRUE	reported	igd	2	TRUE
352	rs7442885	G	C	G	C	-0.0228545	0.0150451	0.214127	0.210497	FALSE	TRUE	FALSE	ebi-a-GCST90013410	5	87682877	0.0133217	392871	0.26	Basal cell carcinoma || id:ebi-a-GCST90013410	Basal cell carcinoma	Basal cell carcinoma || ||	TRUE	igd	NA	NA	NA	NA	NA	NA	NA	0.00243004	5.19996e-21	87682877	5	454884	ukb-b-2303	Body mass index (BMI) || id:ukb-b-2303	TRUE	reported	igd	2	TRUE
353	rs745249	T	C	T	C	0.0180686	-0.0162132	0.281897	0.281444	FALSE	FALSE	FALSE	ebi-a-GCST90013410	2	105460333	0.0121902	392871	0.18	Basal cell carcinoma || id:ebi-a-GCST90013410	Basal cell carcinoma	Basal cell carcinoma || ||	TRUE	igd	NA	NA	NA	NA	NA	NA	NA	0.0022141	3.29989e-16	105460333	2	454884	ukb-b-2303	Body mass index (BMI) || id:ukb-b-2303	TRUE	reported	igd	2	TRUE
354	rs7498044	A	G	A	G	-0.0168895	0.00494977	0.217396	0.215011	FALSE	FALSE	FALSE	ebi-a-GCST90013410	15	92573639	0.0133716	392871	0.709999	Basal cell carcinoma || id:ebi-a-GCST90013410	Basal cell carcinoma	Basal cell carcinoma || ||	TRUE	igd	NA	NA	NA	NA	NA	NA	NA	0.00244269	4.70002e-12	92573639	15	454884	ukb-b-2303	Body mass index (BMI) || id:ukb-b-2303	TRUE	reported	igd	2	TRUE
355	rs7498665	G	A	G	A	0.0265016	-0.020048	0.399549	0.400932	FALSE	FALSE	FALSE	ebi-a-GCST90013410	16	28883241	0.0111093	392871	0.0710003	Basal cell carcinoma || id:ebi-a-GCST90013410	Basal cell carcinoma	Basal cell carcinoma || ||	TRUE	igd	NA	NA	NA	NA	NA	NA	NA	0.00203536	9.30037e-39	28883241	16	454884	ukb-b-2303	Body mass index (BMI) || id:ukb-b-2303	TRUE	reported	igd	2	TRUE
356	rs75035127	G	A	G	A	-0.0411231	-0.0678523	0.030385	0.030226	FALSE	FALSE	FALSE	ebi-a-GCST90013410	1	174973726	0.0325799	392871	0.0369999	Basal cell carcinoma || id:ebi-a-GCST90013410	Basal cell carcinoma	Basal cell carcinoma || ||	TRUE	igd	NA	NA	NA	NA	NA	NA	NA	0.00579057	1.20005e-12	174973726	1	454884	ukb-b-2303	Body mass index (BMI) || id:ukb-b-2303	TRUE	reported	igd	2	TRUE
357	rs7516554	T	C	T	C	0.0122647	-0.0129108	0.400026	0.399035	FALSE	FALSE	FALSE	ebi-a-GCST90013410	1	210301331	0.0111389	392871	0.25	Basal cell carcinoma || id:ebi-a-GCST90013410	Basal cell carcinoma	Basal cell carcinoma || ||	TRUE	igd	NA	NA	NA	NA	NA	NA	NA	0.00203009	1.5e-09	210301331	1	454884	ukb-b-2303	Body mass index (BMI) || id:ukb-b-2303	TRUE	reported	igd	2	TRUE
358	rs7519259	A	G	A	G	0.0137603	-0.0149847	0.528338	0.529385	FALSE	FALSE	FALSE	ebi-a-GCST90013410	1	66434743	0.0109713	392871	0.17	Basal cell carcinoma || id:ebi-a-GCST90013410	Basal cell carcinoma	Basal cell carcinoma || ||	TRUE	igd	NA	NA	NA	NA	NA	NA	NA	0.00199878	5.79963e-12	66434743	1	454884	ukb-b-2303	Body mass index (BMI) || id:ukb-b-2303	TRUE	reported	igd	2	TRUE
359	rs754635	G	C	G	C	0.0226182	-0.0124385	0.886585	0.886835	FALSE	TRUE	FALSE	ebi-a-GCST90013410	3	42305131	0.0170417	392871	0.47	Basal cell carcinoma || id:ebi-a-GCST90013410	Basal cell carcinoma	Basal cell carcinoma || ||	TRUE	igd	NA	NA	NA	NA	NA	NA	NA	0.00313239	5.19996e-13	42305131	3	454884	ukb-b-2303	Body mass index (BMI) || id:ukb-b-2303	TRUE	reported	igd	2	TRUE
360	rs7549358	C	G	C	G	-0.0114556	0.0164527	0.644189	0.643288	FALSE	TRUE	FALSE	ebi-a-GCST90013410	1	115252609	0.0113406	392871	0.15	Basal cell carcinoma || id:ebi-a-GCST90013410	Basal cell carcinoma	Basal cell carcinoma || ||	TRUE	igd	NA	NA	NA	NA	NA	NA	NA	0.00207402	3.29997e-08	115252609	1	454884	ukb-b-2303	Body mass index (BMI) || id:ukb-b-2303	TRUE	reported	igd	2	TRUE
361	rs75499503	T	C	T	C	-0.0177652	0.0074978	0.220136	0.225031	FALSE	FALSE	FALSE	ebi-a-GCST90013410	6	26153335	0.0129477	392871	0.56	Basal cell carcinoma || id:ebi-a-GCST90013410	Basal cell carcinoma	Basal cell carcinoma || ||	TRUE	igd	TRUE	rs75499503	rs9379827	T	C	A	C	0.00243656	3.10027e-13	26145217	6	454884	ukb-b-2303	Body mass index (BMI) || id:ukb-b-2303	TRUE	reported	igd	2	TRUE
362	rs75557510	G	A	G	A	-0.0310719	0.0226019	0.060858	0.0574893	FALSE	FALSE	FALSE	ebi-a-GCST90013410	3	84321469	0.0232542	392871	0.33	Basal cell carcinoma || id:ebi-a-GCST90013410	Basal cell carcinoma	Basal cell carcinoma || ||	TRUE	igd	NA	NA	NA	NA	NA	NA	NA	0.00421284	1.59993e-13	84321469	3	454884	ukb-b-2303	Body mass index (BMI) || id:ukb-b-2303	TRUE	reported	igd	2	TRUE
363	rs7571496	G	A	G	A	-0.0154419	-0.00707849	0.260599	0.257085	FALSE	FALSE	FALSE	ebi-a-GCST90013410	2	6169351	0.0125261	392871	0.57	Basal cell carcinoma || id:ebi-a-GCST90013410	Basal cell carcinoma	Basal cell carcinoma || ||	TRUE	igd	NA	NA	NA	NA	NA	NA	NA	0.00227128	1.10002e-11	6169351	2	454884	ukb-b-2303	Body mass index (BMI) || id:ukb-b-2303	TRUE	reported	igd	2	TRUE
364	rs76183894	C	T	C	T	-0.0218435	0.0267331	0.080726	0.0787677	FALSE	FALSE	FALSE	ebi-a-GCST90013410	3	114371939	0.0200311	392871	0.18	Basal cell carcinoma || id:ebi-a-GCST90013410	Basal cell carcinoma	Basal cell carcinoma || ||	TRUE	igd	NA	NA	NA	NA	NA	NA	NA	0.00367147	2.69998e-09	114371939	3	454884	ukb-b-2303	Body mass index (BMI) || id:ukb-b-2303	TRUE	reported	igd	2	TRUE
365	rs7619139	A	T	A	T	0.013023	-0.00774068	0.588636	0.589241	FALSE	TRUE	FALSE	ebi-a-GCST90013410	3	25110415	0.011084	392871	0.48	Basal cell carcinoma || id:ebi-a-GCST90013410	Basal cell carcinoma	Basal cell carcinoma || ||	TRUE	igd	NA	NA	NA	NA	NA	NA	NA	0.00202552	1.29999e-10	25110415	3	454884	ukb-b-2303	Body mass index (BMI) || id:ukb-b-2303	TRUE	reported	igd	2	TRUE
366	rs76387394	G	A	G	A	0.0271758	0.0166541	0.053055	0.0533305	FALSE	FALSE	FALSE	ebi-a-GCST90013410	8	85685773	0.0240137	392871	0.49	Basal cell carcinoma || id:ebi-a-GCST90013410	Basal cell carcinoma	Basal cell carcinoma || ||	TRUE	igd	NA	NA	NA	NA	NA	NA	NA	0.00445064	1e-09	85685773	8	454884	ukb-b-2303	Body mass index (BMI) || id:ukb-b-2303	TRUE	reported	igd	2	TRUE
367	rs765874	A	T	A	T	-0.0117493	-0.00373448	0.489303	0.489285	FALSE	TRUE	TRUE	ebi-a-GCST90013410	6	143185557	0.0108521	392871	0.73	Basal cell carcinoma || id:ebi-a-GCST90013410	Basal cell carcinoma	Basal cell carcinoma || ||	TRUE	igd	NA	NA	NA	NA	NA	NA	NA	0.00199049	3.59998e-09	143185557	6	454884	ukb-b-2303	Body mass index (BMI) || id:ukb-b-2303	TRUE	reported	igd	2	FALSE
368	rs76702514	G	C	G	C	-0.0166558	0.0111772	0.210646	0.20883	FALSE	TRUE	FALSE	ebi-a-GCST90013410	1	195148296	0.0133824	392871	0.4	Basal cell carcinoma || id:ebi-a-GCST90013410	Basal cell carcinoma	Basal cell carcinoma || ||	TRUE	igd	NA	NA	NA	NA	NA	NA	NA	0.00245073	1.10002e-11	195148296	1	454884	ukb-b-2303	Body mass index (BMI) || id:ukb-b-2303	TRUE	reported	igd	2	TRUE
369	rs7704382	G	C	G	C	0.0121946	-0.0139689	0.433411	0.432919	FALSE	TRUE	TRUE	ebi-a-GCST90013410	5	112448114	0.0109794	392871	0.2	Basal cell carcinoma || id:ebi-a-GCST90013410	Basal cell carcinoma	Basal cell carcinoma || ||	TRUE	igd	NA	NA	NA	NA	NA	NA	NA	0.00201107	1.29999e-09	112448114	5	454884	ukb-b-2303	Body mass index (BMI) || id:ukb-b-2303	TRUE	reported	igd	2	FALSE
370	rs7762794	G	A	G	A	0.0147646	-0.00792125	0.285511	0.284847	FALSE	FALSE	FALSE	ebi-a-GCST90013410	6	153380228	0.0120347	392871	0.51	Basal cell carcinoma || id:ebi-a-GCST90013410	Basal cell carcinoma	Basal cell carcinoma || ||	TRUE	igd	NA	NA	NA	NA	NA	NA	NA	0.00220229	1.99986e-11	153380228	6	454884	ukb-b-2303	Body mass index (BMI) || id:ukb-b-2303	TRUE	reported	igd	2	TRUE
371	rs7774	A	C	A	C	0.0153408	-0.0270632	0.310472	0.30739	FALSE	FALSE	FALSE	ebi-a-GCST90013410	17	4801163	0.0119494	392871	0.0239999	Basal cell carcinoma || id:ebi-a-GCST90013410	Basal cell carcinoma	Basal cell carcinoma || ||	TRUE	igd	NA	NA	NA	NA	NA	NA	NA	0.00216804	1.50003e-12	4801163	17	454884	ukb-b-2303	Body mass index (BMI) || id:ukb-b-2303	TRUE	reported	igd	2	TRUE
372	rs7805441	T	C	T	C	0.0133649	-0.00288587	0.502232	0.501793	FALSE	FALSE	FALSE	ebi-a-GCST90013410	7	78121458	0.0109748	392871	0.79	Basal cell carcinoma || id:ebi-a-GCST90013410	Basal cell carcinoma	Basal cell carcinoma || ||	TRUE	igd	NA	NA	NA	NA	NA	NA	NA	0.00200362	2.60016e-11	78121458	7	454884	ukb-b-2303	Body mass index (BMI) || id:ukb-b-2303	TRUE	reported	igd	2	TRUE
373	rs78086698	C	T	C	T	0.0324179	0.0125437	0.03983	0.0386622	FALSE	FALSE	FALSE	ebi-a-GCST90013410	12	24024639	0.0279568	392871	0.649999	Basal cell carcinoma || id:ebi-a-GCST90013410	Basal cell carcinoma	Basal cell carcinoma || ||	TRUE	igd	NA	NA	NA	NA	NA	NA	NA	0.00511469	2.30001e-10	24024639	12	454884	ukb-b-2303	Body mass index (BMI) || id:ukb-b-2303	TRUE	reported	igd	2	TRUE
374	rs7828631	T	C	T	C	0.0181784	-0.0155963	0.109928	0.108876	FALSE	FALSE	FALSE	ebi-a-GCST90013410	8	132875320	0.0175277	392871	0.37	Basal cell carcinoma || id:ebi-a-GCST90013410	Basal cell carcinoma	Basal cell carcinoma || ||	TRUE	igd	NA	NA	NA	NA	NA	NA	NA	0.00319035	1.2e-08	132875320	8	454884	ukb-b-2303	Body mass index (BMI) || id:ukb-b-2303	TRUE	reported	igd	2	TRUE
375	rs784257	C	T	C	T	0.017998	-0.0223321	0.812501	0.815098	FALSE	FALSE	FALSE	ebi-a-GCST90013410	18	53397199	0.0139762	392871	0.11	Basal cell carcinoma || id:ebi-a-GCST90013410	Basal cell carcinoma	Basal cell carcinoma || ||	TRUE	igd	NA	NA	NA	NA	NA	NA	NA	0.00256839	2.39994e-12	53397199	18	454884	ukb-b-2303	Body mass index (BMI) || id:ukb-b-2303	TRUE	reported	igd	2	TRUE
376	rs7852189	G	A	G	A	0.0171515	0.00239408	0.315853	0.313704	FALSE	FALSE	FALSE	ebi-a-GCST90013410	9	103121547	0.0116771	392871	0.84	Basal cell carcinoma || id:ebi-a-GCST90013410	Basal cell carcinoma	Basal cell carcinoma || ||	TRUE	igd	NA	NA	NA	NA	NA	NA	NA	0.00213973	1.10002e-15	103121547	9	454884	ukb-b-2303	Body mass index (BMI) || id:ukb-b-2303	TRUE	reported	igd	2	TRUE
377	rs7893571	T	G	T	G	0.0144304	-0.00521739	0.665931	0.665704	FALSE	FALSE	FALSE	ebi-a-GCST90013410	10	16750129	0.0115438	392871	0.649999	Basal cell carcinoma || id:ebi-a-GCST90013410	Basal cell carcinoma	Basal cell carcinoma || ||	TRUE	igd	NA	NA	NA	NA	NA	NA	NA	0.00211713	9.3994e-12	16750129	10	454884	ukb-b-2303	Body mass index (BMI) || id:ukb-b-2303	TRUE	reported	igd	2	TRUE
378	rs79212998	G	T	G	T	-0.0233824	0.00235329	0.06938	0.0686496	FALSE	FALSE	FALSE	ebi-a-GCST90013410	15	53402758	0.0214708	392871	0.91	Basal cell carcinoma || id:ebi-a-GCST90013410	Basal cell carcinoma	Basal cell carcinoma || ||	TRUE	igd	NA	NA	NA	NA	NA	NA	NA	0.00393627	2.80001e-09	53402758	15	454884	ukb-b-2303	Body mass index (BMI) || id:ukb-b-2303	TRUE	reported	igd	2	TRUE
379	rs7924036	T	G	T	G	-0.0144894	0.00454131	0.503279	0.503405	FALSE	FALSE	FALSE	ebi-a-GCST90013410	10	65191645	0.0108569	392871	0.68	Basal cell carcinoma || id:ebi-a-GCST90013410	Basal cell carcinoma	Basal cell carcinoma || ||	TRUE	igd	NA	NA	NA	NA	NA	NA	NA	0.00199235	3.50026e-13	65191645	10	454884	ukb-b-2303	Body mass index (BMI) || id:ukb-b-2303	TRUE	reported	igd	2	TRUE
380	rs7925100	A	G	A	G	0.0144874	0.0238319	0.396138	0.396579	FALSE	FALSE	FALSE	ebi-a-GCST90013410	11	118941596	0.0110701	392871	0.0309999	Basal cell carcinoma || id:ebi-a-GCST90013410	Basal cell carcinoma	Basal cell carcinoma || ||	TRUE	igd	NA	NA	NA	NA	NA	NA	NA	0.00203709	1.10002e-12	118941596	11	454884	ukb-b-2303	Body mass index (BMI) || id:ukb-b-2303	TRUE	reported	igd	2	TRUE
381	rs7944782	G	T	G	T	0.0159824	0.0107785	0.509785	0.510286	FALSE	FALSE	FALSE	ebi-a-GCST90013410	11	130795698	0.0109365	392871	0.32	Basal cell carcinoma || id:ebi-a-GCST90013410	Basal cell carcinoma	Basal cell carcinoma || ||	TRUE	igd	NA	NA	NA	NA	NA	NA	NA	0.002002	1.39991e-15	130795698	11	454884	ukb-b-2303	Body mass index (BMI) || id:ukb-b-2303	TRUE	reported	igd	2	TRUE
382	rs7947143	A	G	A	G	-0.0178336	-0.0405044	0.163487	0.163089	FALSE	FALSE	FALSE	ebi-a-GCST90013410	11	64090422	0.0148814	392871	0.00649995	Basal cell carcinoma || id:ebi-a-GCST90013410	Basal cell carcinoma	Basal cell carcinoma || ||	TRUE	igd	NA	NA	NA	NA	NA	NA	NA	0.00269484	3.59998e-11	64090422	11	454884	ukb-b-2303	Body mass index (BMI) || id:ukb-b-2303	TRUE	reported	igd	2	TRUE
383	rs7952102	C	T	C	T	-0.0142596	-0.00203641	0.387816	0.386824	FALSE	FALSE	FALSE	ebi-a-GCST90013410	11	892089	0.0111256	392871	0.85	Basal cell carcinoma || id:ebi-a-GCST90013410	Basal cell carcinoma	Basal cell carcinoma || ||	TRUE	igd	NA	NA	NA	NA	NA	NA	NA	0.00204098	2.80027e-12	892089	11	454884	ukb-b-2303	Body mass index (BMI) || id:ukb-b-2303	TRUE	reported	igd	2	TRUE
384	rs79780963	T	C	T	C	0.0235557	-0.0194491	0.0774	0.0772839	FALSE	FALSE	FALSE	ebi-a-GCST90013410	10	104952499	0.020432	392871	0.34	Basal cell carcinoma || id:ebi-a-GCST90013410	Basal cell carcinoma	Basal cell carcinoma || ||	TRUE	igd	NA	NA	NA	NA	NA	NA	NA	0.0037237	2.5e-10	104952499	10	454884	ukb-b-2303	Body mass index (BMI) || id:ukb-b-2303	TRUE	reported	igd	2	TRUE
385	rs7996639	A	G	A	G	0.0143447	-0.0176168	0.44923	0.44687	FALSE	FALSE	FALSE	ebi-a-GCST90013410	13	97019090	0.0110992	392871	0.11	Basal cell carcinoma || id:ebi-a-GCST90013410	Basal cell carcinoma	Basal cell carcinoma || ||	TRUE	igd	NA	NA	NA	NA	NA	NA	NA	0.00201785	1.20005e-12	97019090	13	454884	ukb-b-2303	Body mass index (BMI) || id:ukb-b-2303	TRUE	reported	igd	2	TRUE
386	rs8015400	A	C	A	C	0.0214265	-0.00936861	0.677163	0.678658	FALSE	FALSE	FALSE	ebi-a-GCST90013410	14	25930988	0.0116111	392871	0.42	Basal cell carcinoma || id:ebi-a-GCST90013410	Basal cell carcinoma	Basal cell carcinoma || ||	TRUE	igd	NA	NA	NA	NA	NA	NA	NA	0.00213293	9.60064e-24	25930988	14	454884	ukb-b-2303	Body mass index (BMI) || id:ukb-b-2303	TRUE	reported	igd	2	TRUE
387	rs8020365	A	T	A	T	0.0248727	0.0276763	0.220418	0.220593	FALSE	TRUE	FALSE	ebi-a-GCST90013410	14	79937216	0.0130357	392871	0.0340001	Basal cell carcinoma || id:ebi-a-GCST90013410	Basal cell carcinoma	Basal cell carcinoma || ||	TRUE	igd	NA	NA	NA	NA	NA	NA	NA	0.00241353	6.70039e-25	79937216	14	454884	ukb-b-2303	Body mass index (BMI) || id:ukb-b-2303	TRUE	reported	igd	2	TRUE
388	rs8024137	T	A	T	A	0.0155573	0.00567526	0.848134	0.849103	FALSE	TRUE	FALSE	ebi-a-GCST90013410	15	35837297	0.0152399	392871	0.709999	Basal cell carcinoma || id:ebi-a-GCST90013410	Basal cell carcinoma	Basal cell carcinoma || ||	TRUE	igd	NA	NA	NA	NA	NA	NA	NA	0.00278778	2.39999e-08	35837297	15	454884	ukb-b-2303	Body mass index (BMI) || id:ukb-b-2303	TRUE	reported	igd	2	TRUE
389	rs8076669	C	T	C	T	0.0138419	-0.0207633	0.561554	0.560925	FALSE	FALSE	FALSE	ebi-a-GCST90013410	17	15888448	0.0109276	392871	0.0569994	Basal cell carcinoma || id:ebi-a-GCST90013410	Basal cell carcinoma	Basal cell carcinoma || ||	TRUE	igd	NA	NA	NA	NA	NA	NA	NA	0.00201118	5.90065e-12	15888448	17	454884	ukb-b-2303	Body mass index (BMI) || id:ukb-b-2303	TRUE	reported	igd	2	TRUE
390	rs8112818	G	A	G	A	-0.0203336	-0.0197862	0.400383	0.400251	FALSE	FALSE	FALSE	ebi-a-GCST90013410	19	18812785	0.0111546	392871	0.0759994	Basal cell carcinoma || id:ebi-a-GCST90013410	Basal cell carcinoma	Basal cell carcinoma || ||	TRUE	igd	NA	NA	NA	NA	NA	NA	NA	0.00204205	2.29985e-23	18812785	19	454884	ukb-b-2303	Body mass index (BMI) || id:ukb-b-2303	TRUE	reported	igd	2	TRUE
391	rs815163	C	T	C	T	-0.0167989	0.011199	0.563215	0.562776	FALSE	FALSE	FALSE	ebi-a-GCST90013410	1	190294726	0.0109323	392871	0.31	Basal cell carcinoma || id:ebi-a-GCST90013410	Basal cell carcinoma	Basal cell carcinoma || ||	TRUE	igd	NA	NA	NA	NA	NA	NA	NA	0.0020008	4.60045e-17	190294726	1	454884	ukb-b-2303	Body mass index (BMI) || id:ukb-b-2303	TRUE	reported	igd	2	TRUE
392	rs862320	T	C	T	C	-0.0232355	0.00575882	0.409791	0.410311	FALSE	FALSE	FALSE	ebi-a-GCST90013410	16	69651866	0.0110524	392871	0.6	Basal cell carcinoma || id:ebi-a-GCST90013410	Basal cell carcinoma	Basal cell carcinoma || ||	TRUE	igd	NA	NA	NA	NA	NA	NA	NA	0.00202834	2.19989e-30	69651866	16	454884	ukb-b-2303	Body mass index (BMI) || id:ukb-b-2303	TRUE	reported	igd	2	TRUE
394	rs909892	A	G	A	G	-0.0179942	0.00467297	0.134863	0.131354	FALSE	FALSE	FALSE	ebi-a-GCST90013410	20	41982698	0.0160942	392871	0.77	Basal cell carcinoma || id:ebi-a-GCST90013410	Basal cell carcinoma	Basal cell carcinoma || ||	TRUE	igd	NA	NA	NA	NA	NA	NA	NA	0.00293411	8.60003e-10	41982698	20	454884	ukb-b-2303	Body mass index (BMI) || id:ukb-b-2303	TRUE	reported	igd	2	TRUE
395	rs9267671	A	G	A	G	0.0258722	0.0183844	0.060756	0.0602695	FALSE	FALSE	FALSE	ebi-a-GCST90013410	6	31880480	0.0226112	392871	0.42	Basal cell carcinoma || id:ebi-a-GCST90013410	Basal cell carcinoma	Basal cell carcinoma || ||	TRUE	igd	NA	NA	NA	NA	NA	NA	NA	0.00416674	5.30005e-10	31880480	6	454884	ukb-b-2303	Body mass index (BMI) || id:ukb-b-2303	TRUE	reported	igd	2	TRUE
396	rs9294260	A	G	A	G	0.0147136	-0.0224603	0.476582	0.476916	FALSE	FALSE	FALSE	ebi-a-GCST90013410	6	83433228	0.0109962	392871	0.0409996	Basal cell carcinoma || id:ebi-a-GCST90013410	Basal cell carcinoma	Basal cell carcinoma || ||	TRUE	igd	NA	NA	NA	NA	NA	NA	NA	0.00200301	1.99986e-13	83433228	6	454884	ukb-b-2303	Body mass index (BMI) || id:ukb-b-2303	TRUE	reported	igd	2	TRUE
397	rs9296389	C	G	C	G	0.0115346	0.00358166	0.410625	0.410216	FALSE	TRUE	FALSE	ebi-a-GCST90013410	6	42524937	0.0110064	392871	0.74	Basal cell carcinoma || id:ebi-a-GCST90013410	Basal cell carcinoma	Basal cell carcinoma || ||	TRUE	igd	NA	NA	NA	NA	NA	NA	NA	0.00202039	1.09999e-08	42524937	6	454884	ukb-b-2303	Body mass index (BMI) || id:ukb-b-2303	TRUE	reported	igd	2	TRUE
398	rs935166	A	G	A	G	-0.0160834	0.00903144	0.506861	0.507468	FALSE	FALSE	FALSE	ebi-a-GCST90013410	2	26949366	0.0108726	392871	0.41	Basal cell carcinoma || id:ebi-a-GCST90013410	Basal cell carcinoma	Basal cell carcinoma || ||	TRUE	igd	NA	NA	NA	NA	NA	NA	NA	0.00198765	5.90065e-16	26949366	2	454884	ukb-b-2303	Body mass index (BMI) || id:ukb-b-2303	TRUE	reported	igd	2	TRUE
399	rs9366863	C	T	C	T	-0.0281338	0.00115601	0.671952	0.673245	FALSE	FALSE	FALSE	ebi-a-GCST90013410	6	34688946	0.0115679	392871	0.92	Basal cell carcinoma || id:ebi-a-GCST90013410	Basal cell carcinoma	Basal cell carcinoma || ||	TRUE	igd	NA	NA	NA	NA	NA	NA	NA	0.00211655	2.60016e-40	34688946	6	454884	ukb-b-2303	Body mass index (BMI) || id:ukb-b-2303	TRUE	reported	igd	2	TRUE
400	rs947088	T	G	T	G	0.0127541	0.019567	0.717984	0.719018	FALSE	FALSE	FALSE	ebi-a-GCST90013410	20	17171373	0.0121957	392871	0.11	Basal cell carcinoma || id:ebi-a-GCST90013410	Basal cell carcinoma	Basal cell carcinoma || ||	TRUE	igd	NA	NA	NA	NA	NA	NA	NA	0.00222417	9.80009e-09	17171373	20	454884	ukb-b-2303	Body mass index (BMI) || id:ukb-b-2303	TRUE	reported	igd	2	TRUE
401	rs9478496	C	T	C	T	0.0175973	-0.0142185	0.164208	0.162715	FALSE	FALSE	FALSE	ebi-a-GCST90013410	6	154333183	0.0148186	392871	0.34	Basal cell carcinoma || id:ebi-a-GCST90013410	Basal cell carcinoma	Basal cell carcinoma || ||	TRUE	igd	NA	NA	NA	NA	NA	NA	NA	0.00269517	6.59933e-11	154333183	6	454884	ukb-b-2303	Body mass index (BMI) || id:ukb-b-2303	TRUE	reported	igd	2	TRUE
402	rs9522173	T	A	T	A	-0.0123706	-0.0118223	0.394176	0.394163	FALSE	TRUE	FALSE	ebi-a-GCST90013410	13	111926794	0.0111089	392871	0.29	Basal cell carcinoma || id:ebi-a-GCST90013410	Basal cell carcinoma	Basal cell carcinoma || ||	TRUE	igd	NA	NA	NA	NA	NA	NA	NA	0.00203835	1.29999e-09	111926794	13	454884	ukb-b-2303	Body mass index (BMI) || id:ukb-b-2303	TRUE	reported	igd	2	TRUE
403	rs9571687	A	C	A	C	-0.0132475	-0.00654312	0.329438	0.328883	FALSE	FALSE	FALSE	ebi-a-GCST90013410	13	67472713	0.0115815	392871	0.57	Basal cell carcinoma || id:ebi-a-GCST90013410	Basal cell carcinoma	Basal cell carcinoma || ||	TRUE	igd	NA	NA	NA	NA	NA	NA	NA	0.00212518	4.60002e-10	67472713	13	454884	ukb-b-2303	Body mass index (BMI) || id:ukb-b-2303	TRUE	reported	igd	2	TRUE
404	rs961498	C	G	C	G	0.012015	0.00150623	0.50307	0.50387	FALSE	TRUE	TRUE	ebi-a-GCST90013410	12	107713511	0.0110327	392871	0.89	Basal cell carcinoma || id:ebi-a-GCST90013410	Basal cell carcinoma	Basal cell carcinoma || ||	TRUE	igd	NA	NA	NA	NA	NA	NA	NA	0.00200855	2.19999e-09	107713511	12	454884	ukb-b-2303	Body mass index (BMI) || id:ukb-b-2303	TRUE	reported	igd	2	FALSE
405	rs9638713	G	A	G	A	-0.0357309	0.00897855	0.974769	0.974507	FALSE	FALSE	FALSE	ebi-a-GCST90013410	7	14666259	0.0345939	392871	0.8	Basal cell carcinoma || id:ebi-a-GCST90013410	Basal cell carcinoma	Basal cell carcinoma || ||	TRUE	igd	TRUE	rs9638713	rs6461112	A	G	C	T	0.00640186	2.39999e-08	14645949	7	454884	ukb-b-2303	Body mass index (BMI) || id:ukb-b-2303	TRUE	reported	igd	2	TRUE
406	rs9673839	G	A	G	A	0.0129919	-0.016719	0.49097	0.49089	FALSE	FALSE	FALSE	ebi-a-GCST90013410	16	76895693	0.0109773	392871	0.13	Basal cell carcinoma || id:ebi-a-GCST90013410	Basal cell carcinoma	Basal cell carcinoma || ||	TRUE	igd	NA	NA	NA	NA	NA	NA	NA	0.00200307	8.80035e-11	76895693	16	454884	ukb-b-2303	Body mass index (BMI) || id:ukb-b-2303	TRUE	reported	igd	2	TRUE
407	rs9843653	C	T	C	T	0.0292266	-0.0347729	0.511535	0.512976	FALSE	FALSE	FALSE	ebi-a-GCST90013410	3	49920571	0.0108742	392871	0.00140001	Basal cell carcinoma || id:ebi-a-GCST90013410	Basal cell carcinoma	Basal cell carcinoma || ||	TRUE	igd	NA	NA	NA	NA	NA	NA	NA	0.00198985	7.70016e-49	49920571	3	454884	ukb-b-2303	Body mass index (BMI) || id:ukb-b-2303	TRUE	reported	igd	2	TRUE
408	rs9852062	A	T	A	T	-0.0139645	-0.00106641	0.556834	0.55705	FALSE	TRUE	TRUE	ebi-a-GCST90013410	3	45373442	0.0110299	392871	0.92	Basal cell carcinoma || id:ebi-a-GCST90013410	Basal cell carcinoma	Basal cell carcinoma || ||	TRUE	igd	NA	NA	NA	NA	NA	NA	NA	0.00200906	3.59998e-12	45373442	3	454884	ukb-b-2303	Body mass index (BMI) || id:ukb-b-2303	TRUE	reported	igd	2	FALSE
409	rs9860326	G	C	G	C	0.0145098	0.0242426	0.328353	0.327742	FALSE	TRUE	FALSE	ebi-a-GCST90013410	3	35683104	0.011546	392871	0.0359998	Basal cell carcinoma || id:ebi-a-GCST90013410	Basal cell carcinoma	Basal cell carcinoma || ||	TRUE	igd	NA	NA	NA	NA	NA	NA	NA	0.00211901	7.50067e-12	35683104	3	454884	ukb-b-2303	Body mass index (BMI) || id:ukb-b-2303	TRUE	reported	igd	2	TRUE
410	rs9944241	C	T	C	T	-0.0145615	0.0101347	0.484334	0.517195	FALSE	FALSE	FALSE	ebi-a-GCST90013410	15	51900161	0.0108861	392871	0.35	Basal cell carcinoma || id:ebi-a-GCST90013410	Basal cell carcinoma	Basal cell carcinoma || ||	TRUE	igd	TRUE	rs9944241	rs7183435	T	C	C	T	0.00207907	2.49977e-12	51898058	15	454884	ukb-b-2303	Body mass index (BMI) || id:ukb-b-2303	TRUE	reported	igd	2	TRUE
411	rs9951619	G	T	G	T	0.0149756	0.0113356	0.767282	0.771604	FALSE	FALSE	FALSE	ebi-a-GCST90013410	18	56882326	0.0130735	392871	0.39	Basal cell carcinoma || id:ebi-a-GCST90013410	Basal cell carcinoma	Basal cell carcinoma || ||	TRUE	igd	NA	NA	NA	NA	NA	NA	NA	0.0023754	2.90001e-10	56882326	18	454884	ukb-b-2303	Body mass index (BMI) || id:ukb-b-2303	TRUE	reported	igd	2	TRUE
412	rs9991259	A	G	A	G	0.0113054	0.00992857	0.632616	0.633791	FALSE	FALSE	FALSE	ebi-a-GCST90013410	4	112686354	0.0112927	392871	0.38	Basal cell carcinoma || id:ebi-a-GCST90013410	Basal cell carcinoma	Basal cell carcinoma || ||	TRUE	igd	NA	NA	NA	NA	NA	NA	NA	0.00206495	4.39997e-08	112686354	4	454884	ukb-b-2303	Body mass index (BMI) || id:ukb-b-2303	TRUE	reported	igd	2	TRUE
