# Supplementary material for: Body mass index and the risk of basal cell carcinoma: evidence from Mendelian randomization analysis
Source: PeerJ. 2023 Jan 24;11:e14781. doi: 10.7717/peerj.14781 (PMC9881466; doi:10.7717/peerj.14781)
Supplement: Supplemental Information 6 [file peerj-11-14781-s006.zip › RAW_data_csv_files/dataset4.csv]

	SNP	effect_allele.exposure	other_allele.exposure	effect_allele.outcome	other_allele.outcome	beta.exposure	beta.outcome	eaf.exposure	eaf.outcome	remove	palindromic	ambiguous	id.outcome	chr	pos	se.outcome	samplesize.outcome	pval.outcome	outcome	originalname.outcome	outcome.deprecated	mr_keep.outcome	data_source.outcome	proxy.outcome	target_snp.outcome	proxy_snp.outcome	target_a1.outcome	target_a2.outcome	proxy_a1.outcome	proxy_a2.outcome	samplesize.exposure	se.exposure	pos.exposure	pval.exposure	chr.exposure	id.exposure	exposure	mr_keep.exposure	pval_origin.exposure	data_source.exposure	action	mr_keep
1	rs10063055	T	C	T	C	0.0136775	0.0385826	0.253365	0.254087	FALSE	FALSE	FALSE	ebi-a-GCST90013410	5	140990108	0.0123523	392871	0.00179999	Basal cell carcinoma || id:ebi-a-GCST90013410	Basal cell carcinoma	Basal cell carcinoma || ||	TRUE	igd	NA	NA	NA	NA	NA	NA	NA	461460	0.00226991	140990108	1.7e-09	5	ukb-b-19953	Body mass index (BMI) || id:ukb-b-19953	TRUE	reported	igd	2	TRUE
2	rs10099330	G	A	G	A	0.0124247	0.0121044	0.45285	0.452555	FALSE	FALSE	FALSE	ebi-a-GCST90013410	8	143383694	0.0109175	392871	0.27	Basal cell carcinoma || id:ebi-a-GCST90013410	Basal cell carcinoma	Basal cell carcinoma || ||	TRUE	igd	NA	NA	NA	NA	NA	NA	NA	461460	0.00198907	143383694	4.20001e-10	8	ukb-b-19953	Body mass index (BMI) || id:ukb-b-19953	TRUE	reported	igd	2	TRUE
3	rs10160769	C	G	C	G	-0.0155862	0.00185574	0.21751	0.211404	FALSE	TRUE	FALSE	ebi-a-GCST90013410	11	76474827	0.0135015	392871	0.89	Basal cell carcinoma || id:ebi-a-GCST90013410	Basal cell carcinoma	Basal cell carcinoma || ||	TRUE	igd	NA	NA	NA	NA	NA	NA	NA	461460	0.00242199	76474827	1.2e-10	11	ukb-b-19953	Body mass index (BMI) || id:ukb-b-19953	TRUE	reported	igd	2	TRUE
4	rs10169594	C	T	C	T	0.0121875	-0.0077631	0.363139	0.36262	FALSE	FALSE	FALSE	ebi-a-GCST90013410	2	41637688	0.0113525	392871	0.49	Basal cell carcinoma || id:ebi-a-GCST90013410	Basal cell carcinoma	Basal cell carcinoma || ||	TRUE	igd	NA	NA	NA	NA	NA	NA	NA	461460	0.00205506	41637688	2.99999e-09	2	ukb-b-19953	Body mass index (BMI) || id:ukb-b-19953	TRUE	reported	igd	2	TRUE
5	rs10182416	G	A	G	A	0.0130378	-0.000181615	0.512223	0.512879	FALSE	FALSE	FALSE	ebi-a-GCST90013410	2	104242992	0.0108612	392871	0.99	Basal cell carcinoma || id:ebi-a-GCST90013410	Basal cell carcinoma	Basal cell carcinoma || ||	TRUE	igd	NA	NA	NA	NA	NA	NA	NA	461460	0.00197134	104242992	3.69999e-11	2	ukb-b-19953	Body mass index (BMI) || id:ukb-b-19953	TRUE	reported	igd	2	TRUE
6	rs10423928	A	T	A	T	-0.0340136	-0.0109311	0.194358	0.193463	FALSE	TRUE	FALSE	ebi-a-GCST90013410	19	46182304	0.013751	392871	0.43	Basal cell carcinoma || id:ebi-a-GCST90013410	Basal cell carcinoma	Basal cell carcinoma || ||	TRUE	igd	NA	NA	NA	NA	NA	NA	NA	461460	0.00249869	46182304	3.40017e-42	19	ukb-b-19953	Body mass index (BMI) || id:ukb-b-19953	TRUE	reported	igd	2	TRUE
7	rs10505836	C	A	C	A	0.0184851	-0.0175123	0.860012	0.864683	FALSE	FALSE	FALSE	ebi-a-GCST90013410	12	19288508	0.0158825	392871	0.27	Basal cell carcinoma || id:ebi-a-GCST90013410	Basal cell carcinoma	Basal cell carcinoma || ||	TRUE	igd	NA	NA	NA	NA	NA	NA	NA	461460	0.00287086	19288508	1.2e-10	12	ukb-b-19953	Body mass index (BMI) || id:ukb-b-19953	TRUE	reported	igd	2	TRUE
8	rs10510025	T	C	T	C	0.0175643	0.0114532	0.247013	0.245593	FALSE	FALSE	FALSE	ebi-a-GCST90013410	10	118650996	0.0126119	392871	0.36	Basal cell carcinoma || id:ebi-a-GCST90013410	Basal cell carcinoma	Basal cell carcinoma || ||	TRUE	igd	NA	NA	NA	NA	NA	NA	NA	461460	0.00229886	118650996	2.19989e-14	10	ukb-b-19953	Body mass index (BMI) || id:ukb-b-19953	TRUE	reported	igd	2	TRUE
9	rs1064213	A	G	A	G	0.0149301	-0.0309059	0.478377	0.477453	FALSE	FALSE	FALSE	ebi-a-GCST90013410	2	198950240	0.0108732	392871	0.00449997	Basal cell carcinoma || id:ebi-a-GCST90013410	Basal cell carcinoma	Basal cell carcinoma || ||	TRUE	igd	NA	NA	NA	NA	NA	NA	NA	461460	0.00197196	198950240	3.69999e-14	2	ukb-b-19953	Body mass index (BMI) || id:ukb-b-19953	TRUE	reported	igd	2	TRUE
10	rs10742752	C	T	C	T	0.0117979	0.0130652	0.612239	0.611843	FALSE	FALSE	FALSE	ebi-a-GCST90013410	11	45438374	0.0111643	392871	0.24	Basal cell carcinoma || id:ebi-a-GCST90013410	Basal cell carcinoma	Basal cell carcinoma || ||	TRUE	igd	NA	NA	NA	NA	NA	NA	NA	461460	0.00202961	45438374	6.1e-09	11	ukb-b-19953	Body mass index (BMI) || id:ukb-b-19953	TRUE	reported	igd	2	TRUE
11	rs10756714	G	A	G	A	-0.0207862	-0.00505235	0.444196	0.444214	FALSE	FALSE	FALSE	ebi-a-GCST90013410	9	15885041	0.0109508	392871	0.64	Basal cell carcinoma || id:ebi-a-GCST90013410	Basal cell carcinoma	Basal cell carcinoma || ||	TRUE	igd	NA	NA	NA	NA	NA	NA	NA	461460	0.00199408	15885041	1.9002e-25	9	ukb-b-19953	Body mass index (BMI) || id:ukb-b-19953	TRUE	reported	igd	2	TRUE
12	rs10756792	T	C	T	C	-0.0190582	0.0337253	0.742901	0.745443	FALSE	FALSE	FALSE	ebi-a-GCST90013410	9	16726119	0.0126117	392871	0.00749998	Basal cell carcinoma || id:ebi-a-GCST90013410	Basal cell carcinoma	Basal cell carcinoma || ||	TRUE	igd	NA	NA	NA	NA	NA	NA	NA	461460	0.00227201	16726119	4.90004e-17	9	ukb-b-19953	Body mass index (BMI) || id:ukb-b-19953	TRUE	reported	igd	2	TRUE
13	rs10760277	T	C	T	C	0.0138734	0.0107386	0.385049	0.384761	FALSE	FALSE	FALSE	ebi-a-GCST90013410	9	126093999	0.0112091	392871	0.34	Basal cell carcinoma || id:ebi-a-GCST90013410	Basal cell carcinoma	Basal cell carcinoma || ||	TRUE	igd	NA	NA	NA	NA	NA	NA	NA	461460	0.00203825	126093999	1e-11	9	ukb-b-19953	Body mass index (BMI) || id:ukb-b-19953	TRUE	reported	igd	2	TRUE
14	rs10780248	A	G	A	G	-0.0121232	0.0167496	0.559454	0.559995	FALSE	FALSE	FALSE	ebi-a-GCST90013410	9	81370555	0.0109463	392871	0.13	Basal cell carcinoma || id:ebi-a-GCST90013410	Basal cell carcinoma	Basal cell carcinoma || ||	TRUE	igd	NA	NA	NA	NA	NA	NA	NA	461460	0.00199415	81370555	1.2e-09	9	ukb-b-19953	Body mass index (BMI) || id:ukb-b-19953	TRUE	reported	igd	2	TRUE
15	rs1078141	T	C	T	C	0.0142239	-0.00533042	0.383867	0.382829	FALSE	FALSE	FALSE	ebi-a-GCST90013410	8	142619393	0.0113999	392871	0.64	Basal cell carcinoma || id:ebi-a-GCST90013410	Basal cell carcinoma	Basal cell carcinoma || ||	TRUE	igd	NA	NA	NA	NA	NA	NA	NA	461460	0.00205862	142619393	4.90004e-12	8	ukb-b-19953	Body mass index (BMI) || id:ukb-b-19953	TRUE	reported	igd	2	TRUE
16	rs10799778	G	T	G	T	-0.0182237	0.0294634	0.833718	0.835559	FALSE	FALSE	FALSE	ebi-a-GCST90013410	1	23313353	0.0147763	392871	0.0460002	Basal cell carcinoma || id:ebi-a-GCST90013410	Basal cell carcinoma	Basal cell carcinoma || ||	TRUE	igd	NA	NA	NA	NA	NA	NA	NA	461460	0.00264876	23313353	6.00067e-12	1	ukb-b-19953	Body mass index (BMI) || id:ukb-b-19953	TRUE	reported	igd	2	TRUE
17	rs10809621	G	C	G	C	-0.0125305	0.0213885	0.350143	0.349958	FALSE	TRUE	FALSE	ebi-a-GCST90013410	9	11859607	0.0113375	392871	0.0589997	Basal cell carcinoma || id:ebi-a-GCST90013410	Basal cell carcinoma	Basal cell carcinoma || ||	TRUE	igd	NA	NA	NA	NA	NA	NA	NA	461460	0.00207043	11859607	1.40001e-09	9	ukb-b-19953	Body mass index (BMI) || id:ukb-b-19953	TRUE	reported	igd	2	TRUE
18	rs10824211	T	C	T	C	0.0207688	-0.0158282	0.139491	0.13733	FALSE	FALSE	FALSE	ebi-a-GCST90013410	10	76363107	0.0158956	392871	0.32	Basal cell carcinoma || id:ebi-a-GCST90013410	Basal cell carcinoma	Basal cell carcinoma || ||	TRUE	igd	NA	NA	NA	NA	NA	NA	NA	461460	0.00286631	76363107	4.30031e-13	10	ukb-b-19953	Body mass index (BMI) || id:ukb-b-19953	TRUE	reported	igd	2	TRUE
19	rs10832778	G	C	G	C	0.0115628	0.0113618	0.623038	0.6224	FALSE	TRUE	FALSE	ebi-a-GCST90013410	11	17394073	0.0112003	392871	0.31	Basal cell carcinoma || id:ebi-a-GCST90013410	Basal cell carcinoma	Basal cell carcinoma || ||	TRUE	igd	NA	NA	NA	NA	NA	NA	NA	461460	0.00203985	17394073	1.40001e-08	11	ukb-b-19953	Body mass index (BMI) || id:ukb-b-19953	TRUE	reported	igd	2	TRUE
20	rs10887578	C	G	C	G	0.0133212	-0.00230698	0.497499	0.499296	FALSE	TRUE	TRUE	ebi-a-GCST90013410	10	88096047	0.0110192	392871	0.83	Basal cell carcinoma || id:ebi-a-GCST90013410	Basal cell carcinoma	Basal cell carcinoma || ||	TRUE	igd	NA	NA	NA	NA	NA	NA	NA	461460	0.00198909	88096047	2.09991e-11	10	ukb-b-19953	Body mass index (BMI) || id:ukb-b-19953	TRUE	reported	igd	2	FALSE
21	rs10927006	C	T	C	T	-0.0168156	0.0211179	0.143704	0.143725	FALSE	FALSE	FALSE	ebi-a-GCST90013410	1	243557659	0.0153529	392871	0.17	Basal cell carcinoma || id:ebi-a-GCST90013410	Basal cell carcinoma	Basal cell carcinoma || ||	TRUE	igd	NA	NA	NA	NA	NA	NA	NA	461460	0.00281467	243557659	2.30001e-09	1	ukb-b-19953	Body mass index (BMI) || id:ukb-b-19953	TRUE	reported	igd	2	TRUE
22	rs10965698	T	C	T	C	-0.0112741	-0.00924636	0.369897	0.36944	FALSE	FALSE	FALSE	ebi-a-GCST90013410	9	23203619	0.011281	392871	0.41	Basal cell carcinoma || id:ebi-a-GCST90013410	Basal cell carcinoma	Basal cell carcinoma || ||	TRUE	igd	NA	NA	NA	NA	NA	NA	NA	461460	0.002052	23203619	3.89996e-08	9	ukb-b-19953	Body mass index (BMI) || id:ukb-b-19953	TRUE	reported	igd	2	TRUE
23	rs10989067	A	G	A	G	0.0169514	0.00154889	0.31593	0.313748	FALSE	FALSE	FALSE	ebi-a-GCST90013410	9	103119634	0.0116787	392871	0.89	Basal cell carcinoma || id:ebi-a-GCST90013410	Basal cell carcinoma	Basal cell carcinoma || ||	TRUE	igd	NA	NA	NA	NA	NA	NA	NA	461460	0.00212349	103119634	1.39991e-15	9	ukb-b-19953	Body mass index (BMI) || id:ukb-b-19953	TRUE	reported	igd	2	TRUE
24	rs11001963	T	C	T	C	0.0116794	0.00275573	0.581338	0.583258	FALSE	FALSE	FALSE	ebi-a-GCST90013410	10	78760959	0.011172	392871	0.81	Basal cell carcinoma || id:ebi-a-GCST90013410	Basal cell carcinoma	Basal cell carcinoma || ||	TRUE	igd	NA	NA	NA	NA	NA	NA	NA	461460	0.00201921	78760959	7.29995e-09	10	ukb-b-19953	Body mass index (BMI) || id:ukb-b-19953	TRUE	reported	igd	2	TRUE
25	rs11009685	T	C	T	C	-0.0130834	0.0203684	0.244096	0.242029	FALSE	FALSE	FALSE	ebi-a-GCST90013410	10	34511990	0.0126738	392871	0.11	Basal cell carcinoma || id:ebi-a-GCST90013410	Basal cell carcinoma	Basal cell carcinoma || ||	TRUE	igd	NA	NA	NA	NA	NA	NA	NA	461460	0.00230766	34511990	1.40001e-08	10	ukb-b-19953	Body mass index (BMI) || id:ukb-b-19953	TRUE	reported	igd	2	TRUE
26	rs11012732	G	A	G	A	0.0216425	0.0158027	0.331683	0.329827	FALSE	FALSE	FALSE	ebi-a-GCST90013410	10	21830104	0.0115307	392871	0.17	Basal cell carcinoma || id:ebi-a-GCST90013410	Basal cell carcinoma	Basal cell carcinoma || ||	TRUE	igd	NA	NA	NA	NA	NA	NA	NA	461460	0.00210126	21830104	7.10068e-25	10	ukb-b-19953	Body mass index (BMI) || id:ukb-b-19953	TRUE	reported	igd	2	TRUE
27	rs11079849	T	C	T	C	-0.020093	0.0167755	0.328531	0.32813	FALSE	FALSE	FALSE	ebi-a-GCST90013410	17	47090785	0.0115705	392871	0.15	Basal cell carcinoma || id:ebi-a-GCST90013410	Basal cell carcinoma	Basal cell carcinoma || ||	TRUE	igd	NA	NA	NA	NA	NA	NA	NA	461460	0.00211163	47090785	1.80011e-21	17	ukb-b-19953	Body mass index (BMI) || id:ukb-b-19953	TRUE	reported	igd	2	TRUE
28	rs11099020	T	C	T	C	-0.0142038	0.00131679	0.640609	0.643073	FALSE	FALSE	FALSE	ebi-a-GCST90013410	4	130724902	0.0113402	392871	0.91	Basal cell carcinoma || id:ebi-a-GCST90013410	Basal cell carcinoma	Basal cell carcinoma || ||	TRUE	igd	NA	NA	NA	NA	NA	NA	NA	461460	0.00206202	130724902	5.60015e-12	4	ukb-b-19953	Body mass index (BMI) || id:ukb-b-19953	TRUE	reported	igd	2	TRUE
29	rs11115160	A	G	A	G	-0.0130768	-0.0026403	0.237797	0.236	FALSE	FALSE	FALSE	ebi-a-GCST90013410	12	82424100	0.0129006	392871	0.84	Basal cell carcinoma || id:ebi-a-GCST90013410	Basal cell carcinoma	Basal cell carcinoma || ||	TRUE	igd	NA	NA	NA	NA	NA	NA	NA	461460	0.00233641	82424100	2.19999e-08	12	ukb-b-19953	Body mass index (BMI) || id:ukb-b-19953	TRUE	reported	igd	2	TRUE
30	rs11122450	G	T	G	T	-0.0116316	0.0107746	0.611739	0.612981	FALSE	FALSE	FALSE	ebi-a-GCST90013410	1	230301811	0.0111608	392871	0.33	Basal cell carcinoma || id:ebi-a-GCST90013410	Basal cell carcinoma	Basal cell carcinoma || ||	TRUE	igd	NA	NA	NA	NA	NA	NA	NA	461460	0.00202425	230301811	9.09997e-09	1	ukb-b-19953	Body mass index (BMI) || id:ukb-b-19953	TRUE	reported	igd	2	TRUE
31	rs11134679	G	A	G	A	0.0182459	-0.0179201	0.684753	0.685537	FALSE	FALSE	FALSE	ebi-a-GCST90013410	5	170623391	0.0117186	392871	0.13	Basal cell carcinoma || id:ebi-a-GCST90013410	Basal cell carcinoma	Basal cell carcinoma || ||	TRUE	igd	NA	NA	NA	NA	NA	NA	NA	461460	0.00213286	170623391	1.20005e-17	5	ukb-b-19953	Body mass index (BMI) || id:ukb-b-19953	TRUE	reported	igd	2	TRUE
32	rs11150745	G	A	G	A	-0.0211611	-0.0109293	0.317711	0.317808	FALSE	FALSE	FALSE	ebi-a-GCST90013410	17	78757626	0.0117118	392871	0.35	Basal cell carcinoma || id:ebi-a-GCST90013410	Basal cell carcinoma	Basal cell carcinoma || ||	TRUE	igd	NA	NA	NA	NA	NA	NA	NA	461460	0.00212961	78757626	2.90001e-23	17	ukb-b-19953	Body mass index (BMI) || id:ukb-b-19953	TRUE	reported	igd	2	TRUE
33	rs111598585	T	C	T	C	-0.0142245	0.00892717	0.208671	0.206619	FALSE	FALSE	FALSE	ebi-a-GCST90013410	4	171635471	0.0134209	392871	0.51	Basal cell carcinoma || id:ebi-a-GCST90013410	Basal cell carcinoma	Basal cell carcinoma || ||	TRUE	igd	NA	NA	NA	NA	NA	NA	NA	461460	0.00243798	171635471	5.39995e-09	4	ukb-b-19953	Body mass index (BMI) || id:ukb-b-19953	TRUE	reported	igd	2	TRUE
34	rs11165643	T	C	T	C	0.0193319	0.00407845	0.590103	0.591538	FALSE	FALSE	FALSE	ebi-a-GCST90013410	1	96924097	0.0110427	392871	0.709999	Basal cell carcinoma || id:ebi-a-GCST90013410	Basal cell carcinoma	Basal cell carcinoma || ||	TRUE	igd	NA	NA	NA	NA	NA	NA	NA	461460	0.00200337	96924097	4.90004e-22	1	ukb-b-19953	Body mass index (BMI) || id:ukb-b-19953	TRUE	reported	igd	2	TRUE
35	rs111689389	C	G	C	G	-0.0136706	-0.0246581	0.282614	0.281922	FALSE	TRUE	FALSE	ebi-a-GCST90013410	5	27175962	0.0121477	392871	0.0420001	Basal cell carcinoma || id:ebi-a-GCST90013410	Basal cell carcinoma	Basal cell carcinoma || ||	TRUE	igd	NA	NA	NA	NA	NA	NA	NA	461460	0.00219522	27175962	4.70002e-10	5	ukb-b-19953	Body mass index (BMI) || id:ukb-b-19953	TRUE	reported	igd	2	TRUE
36	rs11218510	A	G	A	G	-0.0144616	0.0152992	0.40047	0.401112	FALSE	FALSE	FALSE	ebi-a-GCST90013410	11	121922587	0.0110799	392871	0.17	Basal cell carcinoma || id:ebi-a-GCST90013410	Basal cell carcinoma	Basal cell carcinoma || ||	TRUE	igd	NA	NA	NA	NA	NA	NA	NA	461460	0.00202121	121922587	8.4004e-13	11	ukb-b-19953	Body mass index (BMI) || id:ukb-b-19953	TRUE	reported	igd	2	TRUE
37	rs11250094	C	G	C	G	-0.0202907	-0.0228092	0.548052	0.548704	FALSE	TRUE	TRUE	ebi-a-GCST90013410	8	10802001	0.0109529	392871	0.0369999	Basal cell carcinoma || id:ebi-a-GCST90013410	Basal cell carcinoma	Basal cell carcinoma || ||	TRUE	igd	NA	NA	NA	NA	NA	NA	NA	461460	0.00199209	10802001	2.29985e-24	8	ukb-b-19953	Body mass index (BMI) || id:ukb-b-19953	TRUE	reported	igd	2	FALSE
38	rs1126930	C	G	C	G	0.0322695	-0.00468605	0.035271	0.0356313	FALSE	TRUE	FALSE	ebi-a-GCST90013410	12	49399132	0.0293215	392871	0.87	Basal cell carcinoma || id:ebi-a-GCST90013410	Basal cell carcinoma	Basal cell carcinoma || ||	TRUE	igd	NA	NA	NA	NA	NA	NA	NA	461460	0.00535892	49399132	1.7e-09	12	ukb-b-19953	Body mass index (BMI) || id:ukb-b-19953	TRUE	reported	igd	2	TRUE
39	rs113079574	T	C	T	C	-0.0155896	-0.00422631	0.19279	0.189606	FALSE	FALSE	FALSE	ebi-a-GCST90013410	4	147354089	0.0139566	392871	0.760001	Basal cell carcinoma || id:ebi-a-GCST90013410	Basal cell carcinoma	Basal cell carcinoma || ||	TRUE	igd	NA	NA	NA	NA	NA	NA	NA	461460	0.00251598	147354089	5.80003e-10	4	ukb-b-19953	Body mass index (BMI) || id:ukb-b-19953	TRUE	reported	igd	2	TRUE
40	rs113603865	T	C	T	C	0.0186013	0.0298063	0.21205	0.209731	FALSE	FALSE	FALSE	ebi-a-GCST90013410	1	39564930	0.0133169	392871	0.025	Basal cell carcinoma || id:ebi-a-GCST90013410	Basal cell carcinoma	Basal cell carcinoma || ||	TRUE	igd	NA	NA	NA	NA	NA	NA	NA	461460	0.00242689	39564930	1.80011e-14	1	ukb-b-19953	Body mass index (BMI) || id:ukb-b-19953	TRUE	reported	igd	2	TRUE
41	rs113624107	A	G	A	G	0.0150461	-0.00411834	0.22586	0.226331	FALSE	FALSE	FALSE	ebi-a-GCST90013410	14	88326386	0.0129849	392871	0.75	Basal cell carcinoma || id:ebi-a-GCST90013410	Basal cell carcinoma	Basal cell carcinoma || ||	TRUE	igd	NA	NA	NA	NA	NA	NA	NA	461460	0.00236876	88326386	2.1e-10	14	ukb-b-19953	Body mass index (BMI) || id:ukb-b-19953	TRUE	reported	igd	2	TRUE
42	rs11525873	C	T	C	T	-0.0239781	0.014108	0.097701	0.0973157	FALSE	FALSE	FALSE	ebi-a-GCST90013410	7	138817193	0.0182239	392871	0.44	Basal cell carcinoma || id:ebi-a-GCST90013410	Basal cell carcinoma	Basal cell carcinoma || ||	TRUE	igd	NA	NA	NA	NA	NA	NA	NA	461460	0.00333603	138817193	6.59933e-13	7	ukb-b-19953	Body mass index (BMI) || id:ukb-b-19953	TRUE	reported	igd	2	TRUE
43	rs11607476	C	A	C	A	0.015712	0.00792506	0.486574	0.486757	FALSE	FALSE	FALSE	ebi-a-GCST90013410	11	115037061	0.0110091	392871	0.47	Basal cell carcinoma || id:ebi-a-GCST90013410	Basal cell carcinoma	Basal cell carcinoma || ||	TRUE	igd	NA	NA	NA	NA	NA	NA	NA	461460	0.00199179	115037061	3.10027e-15	11	ukb-b-19953	Body mass index (BMI) || id:ukb-b-19953	TRUE	reported	igd	2	TRUE
44	rs11610621	A	T	A	T	0.0164869	0.0145216	0.148174	0.147607	FALSE	TRUE	FALSE	ebi-a-GCST90013410	12	121671133	0.015229	392871	0.34	Basal cell carcinoma || id:ebi-a-GCST90013410	Basal cell carcinoma	Basal cell carcinoma || ||	TRUE	igd	NA	NA	NA	NA	NA	NA	NA	461460	0.00278318	121671133	3.09999e-09	12	ukb-b-19953	Body mass index (BMI) || id:ukb-b-19953	TRUE	reported	igd	2	TRUE
45	rs11630647	A	G	A	G	-0.012674	-0.00318034	0.251739	0.251783	FALSE	FALSE	FALSE	ebi-a-GCST90013410	15	99240947	0.0124989	392871	0.8	Basal cell carcinoma || id:ebi-a-GCST90013410	Basal cell carcinoma	Basal cell carcinoma || ||	TRUE	igd	NA	NA	NA	NA	NA	NA	NA	461460	0.00228082	99240947	2.69998e-08	15	ukb-b-19953	Body mass index (BMI) || id:ukb-b-19953	TRUE	reported	igd	2	TRUE
46	rs11634851	G	C	G	C	0.0118671	0.0241739	0.465442	0.466636	FALSE	TRUE	TRUE	ebi-a-GCST90013410	15	81028965	0.0108755	392871	0.0259998	Basal cell carcinoma || id:ebi-a-GCST90013410	Basal cell carcinoma	Basal cell carcinoma || ||	TRUE	igd	NA	NA	NA	NA	NA	NA	NA	461460	0.00198456	81028965	2.19999e-09	15	ukb-b-19953	Body mass index (BMI) || id:ukb-b-19953	TRUE	reported	igd	2	FALSE
47	rs116374395	A	G	A	G	0.0318817	0.0456258	0.035444	0.0349466	FALSE	FALSE	FALSE	ebi-a-GCST90013410	5	50723410	0.0289961	392871	0.12	Basal cell carcinoma || id:ebi-a-GCST90013410	Basal cell carcinoma	Basal cell carcinoma || ||	TRUE	igd	NA	NA	NA	NA	NA	NA	NA	461460	0.00536236	50723410	2.80001e-09	5	ukb-b-19953	Body mass index (BMI) || id:ukb-b-19953	TRUE	reported	igd	2	TRUE
48	rs11642090	C	T	C	T	0.0114184	-0.00520839	0.373536	0.373272	FALSE	FALSE	FALSE	ebi-a-GCST90013410	16	81730582	0.0113924	392871	0.649999	Basal cell carcinoma || id:ebi-a-GCST90013410	Basal cell carcinoma	Basal cell carcinoma || ||	TRUE	igd	NA	NA	NA	NA	NA	NA	NA	461460	0.00205925	81730582	2.90001e-08	16	ukb-b-19953	Body mass index (BMI) || id:ukb-b-19953	TRUE	reported	igd	2	TRUE
49	rs11656076	A	G	A	G	-0.0154285	0.0261053	0.224774	0.223834	FALSE	FALSE	FALSE	ebi-a-GCST90013410	17	31464270	0.0129242	392871	0.0430002	Basal cell carcinoma || id:ebi-a-GCST90013410	Basal cell carcinoma	Basal cell carcinoma || ||	TRUE	igd	NA	NA	NA	NA	NA	NA	NA	461460	0.00237054	31464270	7.59976e-11	17	ukb-b-19953	Body mass index (BMI) || id:ukb-b-19953	TRUE	reported	igd	2	TRUE
50	rs1167311	A	G	A	G	-0.0192649	0.00260173	0.681309	0.6844	FALSE	FALSE	FALSE	ebi-a-GCST90013410	1	49996959	0.0118138	392871	0.83	Basal cell carcinoma || id:ebi-a-GCST90013410	Basal cell carcinoma	Basal cell carcinoma || ||	TRUE	igd	NA	NA	NA	NA	NA	NA	NA	461460	0.00213109	49996959	1.59993e-19	1	ukb-b-19953	Body mass index (BMI) || id:ukb-b-19953	TRUE	reported	igd	2	TRUE
51	rs11675464	G	A	G	A	0.0119751	-0.0137006	0.562988	0.562419	FALSE	FALSE	FALSE	ebi-a-GCST90013410	2	204053742	0.0109348	392871	0.21	Basal cell carcinoma || id:ebi-a-GCST90013410	Basal cell carcinoma	Basal cell carcinoma || ||	TRUE	igd	NA	NA	NA	NA	NA	NA	NA	461460	0.00198558	204053742	1.6e-09	2	ukb-b-19953	Body mass index (BMI) || id:ukb-b-19953	TRUE	reported	igd	2	TRUE
52	rs11691869	A	C	A	C	-0.0193158	-0.0115281	0.362038	0.361763	FALSE	FALSE	FALSE	ebi-a-GCST90013410	2	100805996	0.0113562	392871	0.31	Basal cell carcinoma || id:ebi-a-GCST90013410	Basal cell carcinoma	Basal cell carcinoma || ||	TRUE	igd	NA	NA	NA	NA	NA	NA	NA	461460	0.00205562	100805996	5.60015e-21	2	ukb-b-19953	Body mass index (BMI) || id:ukb-b-19953	TRUE	reported	igd	2	TRUE
53	rs11709402	G	A	G	A	0.0228192	0.00331241	0.278732	0.278057	FALSE	FALSE	FALSE	ebi-a-GCST90013410	3	131551027	0.0121604	392871	0.79	Basal cell carcinoma || id:ebi-a-GCST90013410	Basal cell carcinoma	Basal cell carcinoma || ||	TRUE	igd	NA	NA	NA	NA	NA	NA	NA	461460	0.00220796	131551027	4.90004e-25	3	ukb-b-19953	Body mass index (BMI) || id:ukb-b-19953	TRUE	reported	igd	2	TRUE
54	rs117118217	C	G	C	G	0.0448186	-0.0287763	0.017711	0.0146357	FALSE	TRUE	FALSE	ebi-a-GCST90013410	10	131783328	0.0460322	392871	0.53	Basal cell carcinoma || id:ebi-a-GCST90013410	Basal cell carcinoma	Basal cell carcinoma || ||	TRUE	igd	NA	NA	NA	NA	NA	NA	NA	461460	0.00788004	131783328	1.29999e-08	10	ukb-b-19953	Body mass index (BMI) || id:ukb-b-19953	TRUE	reported	igd	2	TRUE
55	rs117342986	T	C	T	C	0.0365794	-0.0139194	0.026415	0.0210795	FALSE	FALSE	FALSE	ebi-a-GCST90013410	16	54267868	0.0383852	392871	0.719999	Basal cell carcinoma || id:ebi-a-GCST90013410	Basal cell carcinoma	Basal cell carcinoma || ||	TRUE	igd	NA	NA	NA	NA	NA	NA	NA	461460	0.00646781	54267868	1.6e-08	16	ukb-b-19953	Body mass index (BMI) || id:ukb-b-19953	TRUE	reported	igd	2	TRUE
56	rs11757278	C	T	C	T	-0.0146269	-0.00245653	0.303879	0.304187	FALSE	FALSE	FALSE	ebi-a-GCST90013410	6	13180454	0.0118046	392871	0.84	Basal cell carcinoma || id:ebi-a-GCST90013410	Basal cell carcinoma	Basal cell carcinoma || ||	TRUE	igd	NA	NA	NA	NA	NA	NA	NA	461460	0.00214834	13180454	9.8992e-12	6	ukb-b-19953	Body mass index (BMI) || id:ukb-b-19953	TRUE	reported	igd	2	TRUE
57	rs11778219	G	A	G	A	0.015796	-0.011737	0.163123	0.162222	FALSE	FALSE	FALSE	ebi-a-GCST90013410	8	87762607	0.0148432	392871	0.43	Basal cell carcinoma || id:ebi-a-GCST90013410	Basal cell carcinoma	Basal cell carcinoma || ||	TRUE	igd	NA	NA	NA	NA	NA	NA	NA	461460	0.0026874	87762607	4.20001e-09	8	ukb-b-19953	Body mass index (BMI) || id:ukb-b-19953	TRUE	reported	igd	2	TRUE
58	rs118136827	T	G	T	G	-0.0132582	0.0109607	0.281086	0.280479	FALSE	FALSE	FALSE	ebi-a-GCST90013410	17	2168104	0.0120622	392871	0.36	Basal cell carcinoma || id:ebi-a-GCST90013410	Basal cell carcinoma	Basal cell carcinoma || ||	TRUE	igd	NA	NA	NA	NA	NA	NA	NA	461460	0.0022019	2168104	1.7e-09	17	ukb-b-19953	Body mass index (BMI) || id:ukb-b-19953	TRUE	reported	igd	2	TRUE
59	rs11919665	T	A	T	A	-0.0127854	0.00791749	0.679775	0.680849	FALSE	TRUE	FALSE	ebi-a-GCST90013410	3	48085349	0.0116385	392871	0.5	Basal cell carcinoma || id:ebi-a-GCST90013410	Basal cell carcinoma	Basal cell carcinoma || ||	TRUE	igd	NA	NA	NA	NA	NA	NA	NA	461460	0.00211292	48085349	1.40001e-09	3	ukb-b-19953	Body mass index (BMI) || id:ukb-b-19953	TRUE	reported	igd	2	TRUE
60	rs12001437	C	T	C	T	0.0121836	-0.00236171	0.367678	0.36692	FALSE	FALSE	FALSE	ebi-a-GCST90013410	9	34074476	0.0112772	392871	0.83	Basal cell carcinoma || id:ebi-a-GCST90013410	Basal cell carcinoma	Basal cell carcinoma || ||	TRUE	igd	NA	NA	NA	NA	NA	NA	NA	461460	0.00205069	34074476	2.80001e-09	9	ukb-b-19953	Body mass index (BMI) || id:ukb-b-19953	TRUE	reported	igd	2	TRUE
61	rs12072739	G	A	G	A	0.0157008	-0.00346084	0.224478	0.224852	FALSE	FALSE	FALSE	ebi-a-GCST90013410	1	98315893	0.0130268	392871	0.79	Basal cell carcinoma || id:ebi-a-GCST90013410	Basal cell carcinoma	Basal cell carcinoma || ||	TRUE	igd	NA	NA	NA	NA	NA	NA	NA	461460	0.00236691	98315893	3.29989e-11	1	ukb-b-19953	Body mass index (BMI) || id:ukb-b-19953	TRUE	reported	igd	2	TRUE
62	rs12088284	T	C	T	C	0.0139317	-0.0175481	0.300838	0.300939	FALSE	FALSE	FALSE	ebi-a-GCST90013410	1	80798635	0.0118734	392871	0.14	Basal cell carcinoma || id:ebi-a-GCST90013410	Basal cell carcinoma	Basal cell carcinoma || ||	TRUE	igd	NA	NA	NA	NA	NA	NA	NA	461460	0.00214854	80798635	8.9002e-11	1	ukb-b-19953	Body mass index (BMI) || id:ukb-b-19953	TRUE	reported	igd	2	TRUE
63	rs12089815	A	G	A	G	-0.0123121	-0.00409341	0.54861	0.548546	FALSE	FALSE	FALSE	ebi-a-GCST90013410	1	91189933	0.0109562	392871	0.709999	Basal cell carcinoma || id:ebi-a-GCST90013410	Basal cell carcinoma	Basal cell carcinoma || ||	TRUE	igd	NA	NA	NA	NA	NA	NA	NA	461460	0.00198606	91189933	5.69994e-10	1	ukb-b-19953	Body mass index (BMI) || id:ukb-b-19953	TRUE	reported	igd	2	TRUE
64	rs12140153	T	G	T	G	-0.033075	-0.0273445	0.094252	0.0882504	FALSE	FALSE	FALSE	ebi-a-GCST90013410	1	62579891	0.0196367	392871	0.16	Basal cell carcinoma || id:ebi-a-GCST90013410	Basal cell carcinoma	Basal cell carcinoma || ||	TRUE	igd	NA	NA	NA	NA	NA	NA	NA	461460	0.0034589	62579891	1.20005e-21	1	ukb-b-19953	Body mass index (BMI) || id:ukb-b-19953	TRUE	reported	igd	2	TRUE
65	rs12149660	A	G	A	G	-0.0227338	0.021504	0.114956	0.115198	FALSE	FALSE	FALSE	ebi-a-GCST90013410	16	70309237	0.0168971	392871	0.2	Basal cell carcinoma || id:ebi-a-GCST90013410	Basal cell carcinoma	Basal cell carcinoma || ||	TRUE	igd	NA	NA	NA	NA	NA	NA	NA	461460	0.00311586	70309237	2.99985e-13	16	ukb-b-19953	Body mass index (BMI) || id:ukb-b-19953	TRUE	reported	igd	2	TRUE
66	rs12259464	A	G	A	G	0.0130895	-0.0150838	0.48447	0.486087	FALSE	FALSE	FALSE	ebi-a-GCST90013410	10	53680099	0.010906	392871	0.17	Basal cell carcinoma || id:ebi-a-GCST90013410	Basal cell carcinoma	Basal cell carcinoma || ||	TRUE	igd	NA	NA	NA	NA	NA	NA	NA	461460	0.00198686	53680099	4.49987e-11	10	ukb-b-19953	Body mass index (BMI) || id:ukb-b-19953	TRUE	reported	igd	2	TRUE
67	rs12273545	T	C	T	C	0.0248393	-0.0109784	0.056505	0.0559443	FALSE	FALSE	FALSE	ebi-a-GCST90013410	11	116911012	0.0237221	392871	0.64	Basal cell carcinoma || id:ebi-a-GCST90013410	Basal cell carcinoma	Basal cell carcinoma || ||	TRUE	igd	NA	NA	NA	NA	NA	NA	NA	461460	0.00428551	116911012	6.80002e-09	11	ukb-b-19953	Body mass index (BMI) || id:ukb-b-19953	TRUE	reported	igd	2	TRUE
68	rs1229984	C	T	C	T	0.037357	0.0384434	0.972775	0.975116	FALSE	FALSE	FALSE	ebi-a-GCST90013410	4	100239319	0.0357215	392871	0.28	Basal cell carcinoma || id:ebi-a-GCST90013410	Basal cell carcinoma	Basal cell carcinoma || ||	TRUE	igd	NA	NA	NA	NA	NA	NA	NA	461460	0.00599385	100239319	4.60002e-10	4	ukb-b-19953	Body mass index (BMI) || id:ukb-b-19953	TRUE	reported	igd	2	TRUE
69	rs12364470	G	T	G	T	0.0192705	0.00847121	0.164556	0.165255	FALSE	FALSE	FALSE	ebi-a-GCST90013410	11	134601012	0.0145651	392871	0.56	Basal cell carcinoma || id:ebi-a-GCST90013410	Basal cell carcinoma	Basal cell carcinoma || ||	TRUE	igd	NA	NA	NA	NA	NA	NA	NA	461460	0.0026658	134601012	4.90004e-13	11	ukb-b-19953	Body mass index (BMI) || id:ukb-b-19953	TRUE	reported	igd	2	TRUE
70	rs12440603	T	C	T	C	0.0139285	0.00669409	0.433693	0.432586	FALSE	FALSE	FALSE	ebi-a-GCST90013410	15	46585722	0.0109788	392871	0.54	Basal cell carcinoma || id:ebi-a-GCST90013410	Basal cell carcinoma	Basal cell carcinoma || ||	TRUE	igd	NA	NA	NA	NA	NA	NA	NA	461460	0.0020011	46585722	3.40017e-12	15	ukb-b-19953	Body mass index (BMI) || id:ukb-b-19953	TRUE	reported	igd	2	TRUE
71	rs12459368	G	A	G	A	-0.0170141	0.00472834	0.268203	0.267915	FALSE	FALSE	FALSE	ebi-a-GCST90013410	19	18459377	0.0122149	392871	0.7	Basal cell carcinoma || id:ebi-a-GCST90013410	Basal cell carcinoma	Basal cell carcinoma || ||	TRUE	igd	NA	NA	NA	NA	NA	NA	NA	461460	0.00223235	18459377	2.49977e-14	19	ukb-b-19953	Body mass index (BMI) || id:ukb-b-19953	TRUE	reported	igd	2	TRUE
72	rs12462975	A	G	A	G	0.0195822	-0.0121754	0.329692	0.327623	FALSE	FALSE	FALSE	ebi-a-GCST90013410	19	30272202	0.0117029	392871	0.3	Basal cell carcinoma || id:ebi-a-GCST90013410	Basal cell carcinoma	Basal cell carcinoma || ||	TRUE	igd	NA	NA	NA	NA	NA	NA	NA	461460	0.00212071	30272202	2.60016e-20	19	ukb-b-19953	Body mass index (BMI) || id:ukb-b-19953	TRUE	reported	igd	2	TRUE
73	rs12507026	T	A	T	A	0.0289896	-0.0168144	0.43475	0.43504	FALSE	TRUE	TRUE	ebi-a-GCST90013410	4	45181334	0.0109698	392871	0.13	Basal cell carcinoma || id:ebi-a-GCST90013410	Basal cell carcinoma	Basal cell carcinoma || ||	TRUE	igd	NA	NA	NA	NA	NA	NA	NA	461460	0.0019931	45181334	6.29941e-48	4	ukb-b-19953	Body mass index (BMI) || id:ukb-b-19953	TRUE	reported	igd	2	FALSE
74	rs12541408	C	T	C	T	-0.0143261	0.00669738	0.31742	0.31592	FALSE	FALSE	FALSE	ebi-a-GCST90013410	8	95585807	0.0117011	392871	0.57	Basal cell carcinoma || id:ebi-a-GCST90013410	Basal cell carcinoma	Basal cell carcinoma || ||	TRUE	igd	NA	NA	NA	NA	NA	NA	NA	461460	0.00212723	95585807	1.59993e-11	8	ukb-b-19953	Body mass index (BMI) || id:ukb-b-19953	TRUE	reported	igd	2	TRUE
75	rs1266874	G	A	G	A	0.0140966	0.00607947	0.349619	0.348993	FALSE	FALSE	FALSE	ebi-a-GCST90013410	6	51779638	0.0113729	392871	0.59	Basal cell carcinoma || id:ebi-a-GCST90013410	Basal cell carcinoma	Basal cell carcinoma || ||	TRUE	igd	NA	NA	NA	NA	NA	NA	NA	461460	0.0020712	51779638	1e-11	6	ukb-b-19953	Body mass index (BMI) || id:ukb-b-19953	TRUE	reported	igd	2	TRUE
76	rs12681792	A	C	A	C	0.0148693	0.0059938	0.1926	0.191874	FALSE	FALSE	FALSE	ebi-a-GCST90013410	8	62054463	0.0138217	392871	0.66	Basal cell carcinoma || id:ebi-a-GCST90013410	Basal cell carcinoma	Basal cell carcinoma || ||	TRUE	igd	NA	NA	NA	NA	NA	NA	NA	461460	0.00251693	62054463	3.50002e-09	8	ukb-b-19953	Body mass index (BMI) || id:ukb-b-19953	TRUE	reported	igd	2	TRUE
77	rs12692596	T	C	T	C	0.0130872	0.00565449	0.37185	0.371622	FALSE	FALSE	FALSE	ebi-a-GCST90013410	2	161265910	0.0112448	392871	0.62	Basal cell carcinoma || id:ebi-a-GCST90013410	Basal cell carcinoma	Basal cell carcinoma || ||	TRUE	igd	NA	NA	NA	NA	NA	NA	NA	461460	0.00203738	161265910	1.29999e-10	2	ukb-b-19953	Body mass index (BMI) || id:ukb-b-19953	TRUE	reported	igd	2	TRUE
78	rs12696039	G	A	G	A	-0.0152802	0.0334799	0.149405	0.149515	FALSE	FALSE	FALSE	ebi-a-GCST90013410	3	156304750	0.0150577	392871	0.0259998	Basal cell carcinoma || id:ebi-a-GCST90013410	Basal cell carcinoma	Basal cell carcinoma || ||	TRUE	igd	NA	NA	NA	NA	NA	NA	NA	461460	0.0027705	156304750	3.50002e-08	3	ukb-b-19953	Body mass index (BMI) || id:ukb-b-19953	TRUE	reported	igd	2	TRUE
79	rs1286058	A	T	A	T	0.0149126	0.00806716	0.703747	0.704308	FALSE	TRUE	FALSE	ebi-a-GCST90013410	14	91458523	0.0119296	392871	0.5	Basal cell carcinoma || id:ebi-a-GCST90013410	Basal cell carcinoma	Basal cell carcinoma || ||	TRUE	igd	NA	NA	NA	NA	NA	NA	NA	461460	0.00216922	91458523	6.20012e-12	14	ukb-b-19953	Body mass index (BMI) || id:ukb-b-19953	TRUE	reported	igd	2	TRUE
80	rs12881629	G	A	G	A	0.0220748	-0.0105385	0.08265	0.0818182	FALSE	FALSE	FALSE	ebi-a-GCST90013410	14	101146413	0.0198496	392871	0.6	Basal cell carcinoma || id:ebi-a-GCST90013410	Basal cell carcinoma	Basal cell carcinoma || ||	TRUE	igd	NA	NA	NA	NA	NA	NA	NA	461460	0.00358929	101146413	7.69999e-10	14	ukb-b-19953	Body mass index (BMI) || id:ukb-b-19953	TRUE	reported	igd	2	TRUE
81	rs12921986	G	A	G	A	0.0203327	0.0177995	0.077984	0.0782865	FALSE	FALSE	FALSE	ebi-a-GCST90013410	16	72312727	0.0201204	392871	0.38	Basal cell carcinoma || id:ebi-a-GCST90013410	Basal cell carcinoma	Basal cell carcinoma || ||	TRUE	igd	NA	NA	NA	NA	NA	NA	NA	461460	0.0036983	72312727	3.79997e-08	16	ukb-b-19953	Body mass index (BMI) || id:ukb-b-19953	TRUE	reported	igd	2	TRUE
82	rs12937411	T	C	T	C	-0.017187	0.00323634	0.408167	0.408955	FALSE	FALSE	FALSE	ebi-a-GCST90013410	17	34950239	0.0110328	392871	0.77	Basal cell carcinoma || id:ebi-a-GCST90013410	Basal cell carcinoma	Basal cell carcinoma || ||	TRUE	igd	NA	NA	NA	NA	NA	NA	NA	461460	0.00201383	34950239	1.39991e-17	17	ukb-b-19953	Body mass index (BMI) || id:ukb-b-19953	TRUE	reported	igd	2	TRUE
83	rs1296328	C	A	C	A	-0.018862	0.00841003	0.559032	0.560171	FALSE	FALSE	FALSE	ebi-a-GCST90013410	4	137083193	0.0110384	392871	0.450001	Basal cell carcinoma || id:ebi-a-GCST90013410	Basal cell carcinoma	Basal cell carcinoma || ||	TRUE	igd	NA	NA	NA	NA	NA	NA	NA	461460	0.001999	137083193	3.90032e-21	4	ukb-b-19953	Body mass index (BMI) || id:ukb-b-19953	TRUE	reported	igd	2	TRUE
84	rs12974458	T	C	T	C	0.0152466	0.0196077	0.543175	0.54406	FALSE	FALSE	FALSE	ebi-a-GCST90013410	19	1866115	0.0110179	392871	0.0749998	Basal cell carcinoma || id:ebi-a-GCST90013410	Basal cell carcinoma	Basal cell carcinoma || ||	TRUE	igd	NA	NA	NA	NA	NA	NA	NA	461460	0.00199717	1866115	2.29985e-14	19	ukb-b-19953	Body mass index (BMI) || id:ukb-b-19953	TRUE	reported	igd	2	TRUE
85	rs13012070	A	G	A	G	-0.0136501	0.01944	0.228388	0.227874	FALSE	FALSE	FALSE	ebi-a-GCST90013410	2	35447243	0.0128683	392871	0.13	Basal cell carcinoma || id:ebi-a-GCST90013410	Basal cell carcinoma	Basal cell carcinoma || ||	TRUE	igd	NA	NA	NA	NA	NA	NA	NA	461460	0.00234795	35447243	6.1e-09	2	ukb-b-19953	Body mass index (BMI) || id:ukb-b-19953	TRUE	reported	igd	2	TRUE
86	rs13033310	A	G	A	G	0.012611	0.0152643	0.25276	0.250774	FALSE	FALSE	FALSE	ebi-a-GCST90013410	2	133523605	0.012601	392871	0.23	Basal cell carcinoma || id:ebi-a-GCST90013410	Basal cell carcinoma	Basal cell carcinoma || ||	TRUE	igd	NA	NA	NA	NA	NA	NA	NA	461460	0.0022826	133523605	3.29997e-08	2	ukb-b-19953	Body mass index (BMI) || id:ukb-b-19953	TRUE	reported	igd	2	TRUE
87	rs13097918	A	T	A	T	0.0145561	0.031062	0.212315	0.211743	FALSE	TRUE	FALSE	ebi-a-GCST90013410	3	35676330	0.0132075	392871	0.0189998	Basal cell carcinoma || id:ebi-a-GCST90013410	Basal cell carcinoma	Basal cell carcinoma || ||	TRUE	igd	NA	NA	NA	NA	NA	NA	NA	461460	0.0024161	35676330	1.7e-09	3	ukb-b-19953	Body mass index (BMI) || id:ukb-b-19953	TRUE	reported	igd	2	TRUE
88	rs13107325	T	C	T	C	0.0475799	0.0372361	0.07492	0.0746555	FALSE	FALSE	FALSE	ebi-a-GCST90013410	4	103188709	0.0203685	392871	0.0680002	Basal cell carcinoma || id:ebi-a-GCST90013410	Basal cell carcinoma	Basal cell carcinoma || ||	TRUE	igd	NA	NA	NA	NA	NA	NA	NA	461460	0.00375479	103188709	8.49963e-37	4	ukb-b-19953	Body mass index (BMI) || id:ukb-b-19953	TRUE	reported	igd	2	TRUE
89	rs13176429	C	T	C	T	0.0141555	0.00259717	0.687609	0.687344	FALSE	FALSE	FALSE	ebi-a-GCST90013410	5	43152216	0.011707	392871	0.82	Basal cell carcinoma || id:ebi-a-GCST90013410	Basal cell carcinoma	Basal cell carcinoma || ||	TRUE	igd	NA	NA	NA	NA	NA	NA	NA	461460	0.00213122	43152216	3.10027e-11	5	ukb-b-19953	Body mass index (BMI) || id:ukb-b-19953	TRUE	reported	igd	2	TRUE
90	rs1320251	T	C	T	C	-0.0180321	-0.00225822	0.454791	0.452995	FALSE	FALSE	FALSE	ebi-a-GCST90013410	17	21264396	0.0109832	392871	0.84	Basal cell carcinoma || id:ebi-a-GCST90013410	Basal cell carcinoma	Basal cell carcinoma || ||	TRUE	igd	NA	NA	NA	NA	NA	NA	NA	461460	0.00199407	21264396	1.50003e-19	17	ukb-b-19953	Body mass index (BMI) || id:ukb-b-19953	TRUE	reported	igd	2	TRUE
91	rs13218383	G	C	G	C	-0.0144025	0.00913509	0.335132	0.334714	FALSE	TRUE	FALSE	ebi-a-GCST90013410	6	120173501	0.0114863	392871	0.43	Basal cell carcinoma || id:ebi-a-GCST90013410	Basal cell carcinoma	Basal cell carcinoma || ||	TRUE	igd	NA	NA	NA	NA	NA	NA	NA	461460	0.00209236	120173501	5.79963e-12	6	ukb-b-19953	Body mass index (BMI) || id:ukb-b-19953	TRUE	reported	igd	2	TRUE
92	rs1322842	G	A	G	A	-0.0131292	0.00153789	0.609274	0.609199	FALSE	FALSE	FALSE	ebi-a-GCST90013410	6	20488897	0.0112642	392871	0.89	Basal cell carcinoma || id:ebi-a-GCST90013410	Basal cell carcinoma	Basal cell carcinoma || ||	TRUE	igd	NA	NA	NA	NA	NA	NA	NA	461460	0.00203539	20488897	1.09999e-10	6	ukb-b-19953	Body mass index (BMI) || id:ukb-b-19953	TRUE	reported	igd	2	TRUE
93	rs13248187	C	T	C	T	0.015764	0.000823262	0.268557	0.268009	FALSE	FALSE	FALSE	ebi-a-GCST90013410	8	14336834	0.0123215	392871	0.95	Basal cell carcinoma || id:ebi-a-GCST90013410	Basal cell carcinoma	Basal cell carcinoma || ||	TRUE	igd	NA	NA	NA	NA	NA	NA	NA	461460	0.00224155	14336834	1.99986e-12	8	ukb-b-19953	Body mass index (BMI) || id:ukb-b-19953	TRUE	reported	igd	2	TRUE
94	rs1327259	G	A	G	A	-0.0148532	0.0170439	0.387722	0.385633	FALSE	FALSE	FALSE	ebi-a-GCST90013410	6	51177811	0.0111983	392871	0.13	Basal cell carcinoma || id:ebi-a-GCST90013410	Basal cell carcinoma	Basal cell carcinoma || ||	TRUE	igd	NA	NA	NA	NA	NA	NA	NA	461460	0.00203363	51177811	2.80027e-13	6	ukb-b-19953	Body mass index (BMI) || id:ukb-b-19953	TRUE	reported	igd	2	TRUE
95	rs13291723	A	G	A	G	0.0110318	0.00755235	0.570683	0.57284	FALSE	FALSE	FALSE	ebi-a-GCST90013410	9	80510077	0.0109927	392871	0.49	Basal cell carcinoma || id:ebi-a-GCST90013410	Basal cell carcinoma	Basal cell carcinoma || ||	TRUE	igd	NA	NA	NA	NA	NA	NA	NA	461460	0.00199876	80510077	3.40001e-08	9	ukb-b-19953	Body mass index (BMI) || id:ukb-b-19953	TRUE	reported	igd	2	TRUE
96	rs1330199	T	G	T	G	-0.0117509	-0.00705084	0.483137	0.482199	FALSE	FALSE	FALSE	ebi-a-GCST90013410	9	27760946	0.0109379	392871	0.52	Basal cell carcinoma || id:ebi-a-GCST90013410	Basal cell carcinoma	Basal cell carcinoma || ||	TRUE	igd	NA	NA	NA	NA	NA	NA	NA	461460	0.00198642	27760946	3.29997e-09	9	ukb-b-19953	Body mass index (BMI) || id:ukb-b-19953	TRUE	reported	igd	2	TRUE
97	rs13420048	A	C	A	C	-0.0154817	0.0200574	0.365037	0.362996	FALSE	FALSE	FALSE	ebi-a-GCST90013410	2	50751414	0.0113129	392871	0.0759994	Basal cell carcinoma || id:ebi-a-GCST90013410	Basal cell carcinoma	Basal cell carcinoma || ||	TRUE	igd	NA	NA	NA	NA	NA	NA	NA	461460	0.00205272	50751414	4.60045e-14	2	ukb-b-19953	Body mass index (BMI) || id:ukb-b-19953	TRUE	reported	igd	2	TRUE
98	rs13427822	G	A	G	A	-0.0181515	-0.00150291	0.271198	0.267008	FALSE	FALSE	FALSE	ebi-a-GCST90013410	2	213414265	0.0125057	392871	0.9	Basal cell carcinoma || id:ebi-a-GCST90013410	Basal cell carcinoma	Basal cell carcinoma || ||	TRUE	igd	NA	NA	NA	NA	NA	NA	NA	461460	0.00224142	213414265	5.60015e-16	2	ukb-b-19953	Body mass index (BMI) || id:ukb-b-19953	TRUE	reported	igd	2	TRUE
99	rs1346841	A	G	A	G	-0.013056	-0.0078901	0.405041	0.403166	FALSE	FALSE	FALSE	ebi-a-GCST90013410	4	65651730	0.0111597	392871	0.48	Basal cell carcinoma || id:ebi-a-GCST90013410	Basal cell carcinoma	Basal cell carcinoma || ||	TRUE	igd	NA	NA	NA	NA	NA	NA	NA	461460	0.0020172	65651730	9.70063e-11	4	ukb-b-19953	Body mass index (BMI) || id:ukb-b-19953	TRUE	reported	igd	2	TRUE
100	rs1360201	T	C	T	C	0.0130075	-0.00112356	0.481546	0.481925	FALSE	FALSE	FALSE	ebi-a-GCST90013410	9	73796450	0.0108516	392871	0.92	Basal cell carcinoma || id:ebi-a-GCST90013410	Basal cell carcinoma	Basal cell carcinoma || ||	TRUE	igd	NA	NA	NA	NA	NA	NA	NA	461460	0.00197747	73796450	4.79954e-11	9	ukb-b-19953	Body mass index (BMI) || id:ukb-b-19953	TRUE	reported	igd	2	TRUE
101	rs13642	T	A	T	A	-0.0161363	0.0203626	0.360654	0.360515	FALSE	TRUE	FALSE	ebi-a-GCST90013410	11	30432220	0.0112522	392871	0.0700003	Basal cell carcinoma || id:ebi-a-GCST90013410	Basal cell carcinoma	Basal cell carcinoma || ||	TRUE	igd	NA	NA	NA	NA	NA	NA	NA	461460	0.00205695	30432220	4.30031e-15	11	ukb-b-19953	Body mass index (BMI) || id:ukb-b-19953	TRUE	reported	igd	2	TRUE
102	rs140159717	T	C	T	C	-0.0246882	0.00021354	0.082292	0.0741393	FALSE	FALSE	FALSE	ebi-a-GCST90013410	15	73765586	0.0210624	392871	0.99	Basal cell carcinoma || id:ebi-a-GCST90013410	Basal cell carcinoma	Basal cell carcinoma || ||	TRUE	igd	NA	NA	NA	NA	NA	NA	NA	461460	0.00370967	73765586	2.80027e-11	15	ukb-b-19953	Body mass index (BMI) || id:ukb-b-19953	TRUE	reported	igd	2	TRUE
103	rs1438945	A	T	A	T	-0.0133824	0.00964477	0.715119	0.715858	FALSE	TRUE	FALSE	ebi-a-GCST90013410	5	152510937	0.012123	392871	0.43	Basal cell carcinoma || id:ebi-a-GCST90013410	Basal cell carcinoma	Basal cell carcinoma || ||	TRUE	igd	NA	NA	NA	NA	NA	NA	NA	461460	0.00219791	152510937	1.09999e-09	5	ukb-b-19953	Body mass index (BMI) || id:ukb-b-19953	TRUE	reported	igd	2	TRUE
104	rs1451963	T	G	T	G	0.022201	0.0284744	0.082266	0.0817229	FALSE	FALSE	FALSE	ebi-a-GCST90013410	14	41350367	0.0195944	392871	0.15	Basal cell carcinoma || id:ebi-a-GCST90013410	Basal cell carcinoma	Basal cell carcinoma || ||	TRUE	igd	NA	NA	NA	NA	NA	NA	NA	461460	0.00360585	41350367	7.39997e-10	14	ukb-b-19953	Body mass index (BMI) || id:ukb-b-19953	TRUE	reported	igd	2	TRUE
105	rs1454687	G	C	G	C	-0.0207916	0.0155127	0.515371	0.51549	FALSE	TRUE	TRUE	ebi-a-GCST90013410	3	94038085	0.0108509	392871	0.15	Basal cell carcinoma || id:ebi-a-GCST90013410	Basal cell carcinoma	Basal cell carcinoma || ||	TRUE	igd	NA	NA	NA	NA	NA	NA	NA	461460	0.00197396	94038085	6.09958e-26	3	ukb-b-19953	Body mass index (BMI) || id:ukb-b-19953	TRUE	reported	igd	2	FALSE
106	rs1458156	T	C	T	C	0.014075	0.0156561	0.488431	0.488579	FALSE	FALSE	FALSE	ebi-a-GCST90013410	12	41887940	0.0108859	392871	0.15	Basal cell carcinoma || id:ebi-a-GCST90013410	Basal cell carcinoma	Basal cell carcinoma || ||	TRUE	igd	NA	NA	NA	NA	NA	NA	NA	461460	0.00197951	41887940	1.20005e-12	12	ukb-b-19953	Body mass index (BMI) || id:ukb-b-19953	TRUE	reported	igd	2	TRUE
107	rs145981104	G	A	G	A	0.022711	-0.0129612	0.063711	0.0640686	FALSE	FALSE	FALSE	ebi-a-GCST90013410	8	74714869	0.022231	392871	0.56	Basal cell carcinoma || id:ebi-a-GCST90013410	Basal cell carcinoma	Basal cell carcinoma || ||	TRUE	igd	NA	NA	NA	NA	NA	NA	NA	461460	0.00404552	74714869	2e-08	8	ukb-b-19953	Body mass index (BMI) || id:ukb-b-19953	TRUE	reported	igd	2	TRUE
108	rs146569428	A	G	A	G	0.0139533	0.0126228	0.200749	0.197322	FALSE	FALSE	FALSE	ebi-a-GCST90013410	11	2199686	0.0137109	392871	0.36	Basal cell carcinoma || id:ebi-a-GCST90013410	Basal cell carcinoma	Basal cell carcinoma || ||	TRUE	igd	NA	NA	NA	NA	NA	NA	NA	461460	0.00248571	2199686	2e-08	11	ukb-b-19953	Body mass index (BMI) || id:ukb-b-19953	TRUE	reported	igd	2	TRUE
109	rs1471093	A	G	A	G	0.0134619	0.00268129	0.616663	0.618063	FALSE	FALSE	FALSE	ebi-a-GCST90013410	3	108031094	0.0112898	392871	0.81	Basal cell carcinoma || id:ebi-a-GCST90013410	Basal cell carcinoma	Basal cell carcinoma || ||	TRUE	igd	NA	NA	NA	NA	NA	NA	NA	461460	0.00203996	108031094	4.10015e-11	3	ukb-b-19953	Body mass index (BMI) || id:ukb-b-19953	TRUE	reported	igd	2	TRUE
110	rs1471740	C	T	C	T	0.0193576	-0.0078065	0.7405	0.740942	FALSE	FALSE	FALSE	ebi-a-GCST90013410	3	136328270	0.0123876	392871	0.53	Basal cell carcinoma || id:ebi-a-GCST90013410	Basal cell carcinoma	Basal cell carcinoma || ||	TRUE	igd	NA	NA	NA	NA	NA	NA	NA	461460	0.00225404	136328270	8.9002e-18	3	ukb-b-19953	Body mass index (BMI) || id:ukb-b-19953	TRUE	reported	igd	2	TRUE
111	rs147568678	C	T	C	T	-0.0133327	-0.00297616	0.23807	0.23725	FALSE	FALSE	FALSE	ebi-a-GCST90013410	10	93061851	0.0128421	392871	0.82	Basal cell carcinoma || id:ebi-a-GCST90013410	Basal cell carcinoma	Basal cell carcinoma || ||	TRUE	igd	NA	NA	NA	NA	NA	NA	NA	461460	0.00233034	93061851	1.09999e-08	10	ukb-b-19953	Body mass index (BMI) || id:ukb-b-19953	TRUE	reported	igd	2	TRUE
112	rs1477290	C	T	C	T	0.0337772	0.0149362	0.136947	0.133265	FALSE	FALSE	FALSE	ebi-a-GCST90013410	5	87988934	0.0159995	392871	0.35	Basal cell carcinoma || id:ebi-a-GCST90013410	Basal cell carcinoma	Basal cell carcinoma || ||	TRUE	igd	NA	NA	NA	NA	NA	NA	NA	461460	0.00289815	87988934	2.19989e-31	5	ukb-b-19953	Body mass index (BMI) || id:ukb-b-19953	TRUE	reported	igd	2	TRUE
113	rs147730268	T	G	T	G	-0.0350799	0.00946639	0.087243	0.0806675	FALSE	FALSE	FALSE	ebi-a-GCST90013410	12	123024476	0.0201532	392871	0.64	Basal cell carcinoma || id:ebi-a-GCST90013410	Basal cell carcinoma	Basal cell carcinoma || ||	TRUE	igd	NA	NA	NA	NA	NA	NA	NA	461460	0.00358357	123024476	1.29987e-22	12	ukb-b-19953	Body mass index (BMI) || id:ukb-b-19953	TRUE	reported	igd	2	TRUE
114	rs1503526	C	T	C	T	0.0154308	-0.0268182	0.480077	0.479393	FALSE	FALSE	FALSE	ebi-a-GCST90013410	5	63020706	0.0108613	392871	0.0140001	Basal cell carcinoma || id:ebi-a-GCST90013410	Basal cell carcinoma	Basal cell carcinoma || ||	TRUE	igd	NA	NA	NA	NA	NA	NA	NA	461460	0.00197681	63020706	5.90065e-15	5	ukb-b-19953	Body mass index (BMI) || id:ukb-b-19953	TRUE	reported	igd	2	TRUE
115	rs156201	C	G	C	G	0.0131899	0.0156711	0.753455	0.754261	FALSE	TRUE	FALSE	ebi-a-GCST90013410	6	104847441	0.0126307	392871	0.21	Basal cell carcinoma || id:ebi-a-GCST90013410	Basal cell carcinoma	Basal cell carcinoma || ||	TRUE	igd	NA	NA	NA	NA	NA	NA	NA	461460	0.00228932	104847441	8.30004e-09	6	ukb-b-19953	Body mass index (BMI) || id:ukb-b-19953	TRUE	reported	igd	2	TRUE
116	rs156914	A	G	A	G	0.0111552	-0.000458641	0.491786	0.491176	FALSE	FALSE	FALSE	ebi-a-GCST90013410	1	16848652	0.0108696	392871	0.97	Basal cell carcinoma || id:ebi-a-GCST90013410	Basal cell carcinoma	Basal cell carcinoma || ||	TRUE	igd	NA	NA	NA	NA	NA	NA	NA	461460	0.00197308	16848652	1.6e-08	1	ukb-b-19953	Body mass index (BMI) || id:ukb-b-19953	TRUE	reported	igd	2	TRUE
117	rs1582931	A	G	A	G	-0.0133419	-0.0175005	0.473242	0.473231	FALSE	FALSE	FALSE	ebi-a-GCST90013410	5	122657199	0.0111045	392871	0.12	Basal cell carcinoma || id:ebi-a-GCST90013410	Basal cell carcinoma	Basal cell carcinoma || ||	TRUE	igd	NA	NA	NA	NA	NA	NA	NA	461460	0.0019956	122657199	2.29985e-11	5	ukb-b-19953	Body mass index (BMI) || id:ukb-b-19953	TRUE	reported	igd	2	TRUE
118	rs1608113	T	A	T	A	-0.0117766	0.00690322	0.364998	0.364448	FALSE	TRUE	FALSE	ebi-a-GCST90013410	3	157815217	0.0112756	392871	0.54	Basal cell carcinoma || id:ebi-a-GCST90013410	Basal cell carcinoma	Basal cell carcinoma || ||	TRUE	igd	NA	NA	NA	NA	NA	NA	NA	461460	0.00205086	157815217	9.29994e-09	3	ukb-b-19953	Body mass index (BMI) || id:ukb-b-19953	TRUE	reported	igd	2	TRUE
119	rs1609010	G	A	G	A	0.0209773	0.00066622	0.565728	0.566775	FALSE	FALSE	FALSE	ebi-a-GCST90013410	8	77227464	0.0109566	392871	0.95	Basal cell carcinoma || id:ebi-a-GCST90013410	Basal cell carcinoma	Basal cell carcinoma || ||	TRUE	igd	NA	NA	NA	NA	NA	NA	NA	461460	0.0019963	77227464	7.89951e-26	8	ukb-b-19953	Body mass index (BMI) || id:ukb-b-19953	TRUE	reported	igd	2	TRUE
120	rs16916303	G	A	G	A	-0.0192369	-0.00354212	0.119736	0.116506	FALSE	FALSE	FALSE	ebi-a-GCST90013410	9	30823761	0.0170849	392871	0.84	Basal cell carcinoma || id:ebi-a-GCST90013410	Basal cell carcinoma	Basal cell carcinoma || ||	TRUE	igd	NA	NA	NA	NA	NA	NA	NA	461460	0.00307931	30823761	4.20001e-10	9	ukb-b-19953	Body mass index (BMI) || id:ukb-b-19953	TRUE	reported	igd	2	TRUE
121	rs17056301	C	T	C	T	0.0135831	-0.0208946	0.256425	0.254758	FALSE	FALSE	FALSE	ebi-a-GCST90013410	5	158271680	0.0125733	392871	0.0969996	Basal cell carcinoma || id:ebi-a-GCST90013410	Basal cell carcinoma	Basal cell carcinoma || ||	TRUE	igd	NA	NA	NA	NA	NA	NA	NA	461460	0.0022697	158271680	2.19999e-09	5	ukb-b-19953	Body mass index (BMI) || id:ukb-b-19953	TRUE	reported	igd	2	TRUE
122	rs17132130	C	G	C	G	-0.0178418	0.010365	0.221467	0.219691	FALSE	TRUE	FALSE	ebi-a-GCST90013410	7	2108036	0.0131202	392871	0.43	Basal cell carcinoma || id:ebi-a-GCST90013410	Basal cell carcinoma	Basal cell carcinoma || ||	TRUE	igd	NA	NA	NA	NA	NA	NA	NA	461460	0.00238564	2108036	7.50067e-14	7	ukb-b-19953	Body mass index (BMI) || id:ukb-b-19953	TRUE	reported	igd	2	TRUE
123	rs17149254	C	T	C	T	-0.0213507	-0.00970851	0.804854	0.831756	FALSE	FALSE	FALSE	ebi-a-GCST90013410	7	76691994	0.0146861	392871	0.51	Basal cell carcinoma || id:ebi-a-GCST90013410	Basal cell carcinoma	Basal cell carcinoma || ||	TRUE	igd	TRUE	rs17149254	rs56076430	T	C	C	G	461460	0.00255804	76634463	7.00003e-17	7	ukb-b-19953	Body mass index (BMI) || id:ukb-b-19953	TRUE	reported	igd	2	TRUE
124	rs17289010	G	A	G	A	-0.0134661	-0.0208609	0.32787	0.328124	FALSE	FALSE	FALSE	ebi-a-GCST90013410	4	140774684	0.0115903	392871	0.0719996	Basal cell carcinoma || id:ebi-a-GCST90013410	Basal cell carcinoma	Basal cell carcinoma || ||	TRUE	igd	NA	NA	NA	NA	NA	NA	NA	461460	0.00210438	140774684	1.6e-10	4	ukb-b-19953	Body mass index (BMI) || id:ukb-b-19953	TRUE	reported	igd	2	TRUE
125	rs17399739	G	A	G	A	0.0270713	0.017334	0.068893	0.0685162	FALSE	FALSE	FALSE	ebi-a-GCST90013410	10	87490850	0.0213511	392871	0.42	Basal cell carcinoma || id:ebi-a-GCST90013410	Basal cell carcinoma	Basal cell carcinoma || ||	TRUE	igd	NA	NA	NA	NA	NA	NA	NA	461460	0.00391006	87490850	4.40048e-12	10	ukb-b-19953	Body mass index (BMI) || id:ukb-b-19953	TRUE	reported	igd	2	TRUE
126	rs17446299	G	C	G	C	0.0153235	-0.0298707	0.165544	0.164388	FALSE	TRUE	FALSE	ebi-a-GCST90013410	13	40762556	0.0147908	392871	0.0430002	Basal cell carcinoma || id:ebi-a-GCST90013410	Basal cell carcinoma	Basal cell carcinoma || ||	TRUE	igd	NA	NA	NA	NA	NA	NA	NA	461460	0.00266515	40762556	8.9e-09	13	ukb-b-19953	Body mass index (BMI) || id:ukb-b-19953	TRUE	reported	igd	2	TRUE
127	rs17544384	C	T	C	T	0.0140931	-0.0309646	0.210864	0.210795	FALSE	FALSE	FALSE	ebi-a-GCST90013410	1	115295160	0.0133934	392871	0.021	Basal cell carcinoma || id:ebi-a-GCST90013410	Basal cell carcinoma	Basal cell carcinoma || ||	TRUE	igd	NA	NA	NA	NA	NA	NA	NA	461460	0.00241434	115295160	5.30005e-09	1	ukb-b-19953	Body mass index (BMI) || id:ukb-b-19953	TRUE	reported	igd	2	TRUE
128	rs17668356	G	C	G	C	-0.0230543	-0.00682591	0.146029	0.146267	FALSE	TRUE	FALSE	ebi-a-GCST90013410	3	61208619	0.0153771	392871	0.66	Basal cell carcinoma || id:ebi-a-GCST90013410	Basal cell carcinoma	Basal cell carcinoma || ||	TRUE	igd	NA	NA	NA	NA	NA	NA	NA	461460	0.00279318	61208619	1.50003e-16	3	ukb-b-19953	Body mass index (BMI) || id:ukb-b-19953	TRUE	reported	igd	2	TRUE
129	rs17770336	T	C	T	C	0.0242931	-0.0137736	0.322437	0.323453	FALSE	FALSE	FALSE	ebi-a-GCST90013410	9	28414625	0.0116145	392871	0.24	Basal cell carcinoma || id:ebi-a-GCST90013410	Basal cell carcinoma	Basal cell carcinoma || ||	TRUE	igd	NA	NA	NA	NA	NA	NA	NA	461460	0.00211161	28414625	1.29987e-30	9	ukb-b-19953	Body mass index (BMI) || id:ukb-b-19953	TRUE	reported	igd	2	TRUE
130	rs1778830	A	G	A	G	0.0140775	0.0124714	0.362165	0.361253	FALSE	FALSE	FALSE	ebi-a-GCST90013410	1	156489974	0.0113581	392871	0.27	Basal cell carcinoma || id:ebi-a-GCST90013410	Basal cell carcinoma	Basal cell carcinoma || ||	TRUE	igd	NA	NA	NA	NA	NA	NA	NA	461460	0.00205596	156489974	7.50067e-12	1	ukb-b-19953	Body mass index (BMI) || id:ukb-b-19953	TRUE	reported	igd	2	TRUE
131	rs1788808	G	A	G	A	-0.020404	0.0176594	0.49478	0.495616	FALSE	FALSE	FALSE	ebi-a-GCST90013410	18	21090023	0.0108719	392871	0.1	Basal cell carcinoma || id:ebi-a-GCST90013410	Basal cell carcinoma	Basal cell carcinoma || ||	TRUE	igd	NA	NA	NA	NA	NA	NA	NA	461460	0.00198255	21090023	7.70016e-25	18	ukb-b-19953	Body mass index (BMI) || id:ukb-b-19953	TRUE	reported	igd	2	TRUE
132	rs1793636	C	G	C	G	-0.0133343	-0.000967237	0.309144	0.308777	FALSE	TRUE	FALSE	ebi-a-GCST90013410	11	131934926	0.0117624	392871	0.93	Basal cell carcinoma || id:ebi-a-GCST90013410	Basal cell carcinoma	Basal cell carcinoma || ||	TRUE	igd	NA	NA	NA	NA	NA	NA	NA	461460	0.0021408	131934926	4.70002e-10	11	ukb-b-19953	Body mass index (BMI) || id:ukb-b-19953	TRUE	reported	igd	2	TRUE
133	rs1805123	G	T	G	T	-0.0167569	-0.00903954	0.245301	0.245667	FALSE	FALSE	FALSE	ebi-a-GCST90013410	7	150645534	0.0126209	392871	0.47	Basal cell carcinoma || id:ebi-a-GCST90013410	Basal cell carcinoma	Basal cell carcinoma || ||	TRUE	igd	NA	NA	NA	NA	NA	NA	NA	461460	0.00229711	150645534	2.99985e-13	7	ukb-b-19953	Body mass index (BMI) || id:ukb-b-19953	TRUE	reported	igd	2	TRUE
134	rs1834144	A	C	A	C	-0.0140112	0.00458739	0.373192	0.373429	FALSE	FALSE	FALSE	ebi-a-GCST90013410	18	40744790	0.011253	392871	0.68	Basal cell carcinoma || id:ebi-a-GCST90013410	Basal cell carcinoma	Basal cell carcinoma || ||	TRUE	igd	NA	NA	NA	NA	NA	NA	NA	461460	0.00205213	40744790	8.60003e-12	18	ukb-b-19953	Body mass index (BMI) || id:ukb-b-19953	TRUE	reported	igd	2	TRUE
135	rs1860750	A	T	A	T	0.0117038	0.00478521	0.510958	0.509822	FALSE	TRUE	TRUE	ebi-a-GCST90013410	14	73309738	0.0108827	392871	0.66	Basal cell carcinoma || id:ebi-a-GCST90013410	Basal cell carcinoma	Basal cell carcinoma || ||	TRUE	igd	NA	NA	NA	NA	NA	NA	NA	461460	0.00198192	73309738	3.50002e-09	14	ukb-b-19953	Body mass index (BMI) || id:ukb-b-19953	TRUE	reported	igd	2	FALSE
136	rs1861410	T	C	T	C	-0.0212558	0.0103709	0.555423	0.556161	FALSE	FALSE	FALSE	ebi-a-GCST90013410	2	58933591	0.011002	392871	0.35	Basal cell carcinoma || id:ebi-a-GCST90013410	Basal cell carcinoma	Basal cell carcinoma || ||	TRUE	igd	NA	NA	NA	NA	NA	NA	NA	461460	0.00198918	58933591	1.20005e-26	2	ukb-b-19953	Body mass index (BMI) || id:ukb-b-19953	TRUE	reported	igd	2	TRUE
137	rs1884897	G	A	G	A	0.020001	0.00426286	0.627378	0.629017	FALSE	FALSE	FALSE	ebi-a-GCST90013410	20	6612832	0.0113112	392871	0.709999	Basal cell carcinoma || id:ebi-a-GCST90013410	Basal cell carcinoma	Basal cell carcinoma || ||	TRUE	igd	NA	NA	NA	NA	NA	NA	NA	461460	0.00205634	6612832	2.29985e-22	20	ukb-b-19953	Body mass index (BMI) || id:ukb-b-19953	TRUE	reported	igd	2	TRUE
138	rs1919243	C	T	C	T	0.0116759	-0.00416772	0.487406	0.486864	FALSE	FALSE	FALSE	ebi-a-GCST90013410	5	88778861	0.0111283	392871	0.709999	Basal cell carcinoma || id:ebi-a-GCST90013410	Basal cell carcinoma	Basal cell carcinoma || ||	TRUE	igd	NA	NA	NA	NA	NA	NA	NA	461460	0.00200175	88778861	5.49997e-09	5	ukb-b-19953	Body mass index (BMI) || id:ukb-b-19953	TRUE	reported	igd	2	TRUE
139	rs1967772	A	G	A	G	-0.0170434	-0.00219438	0.285117	0.283539	FALSE	FALSE	FALSE	ebi-a-GCST90013410	13	28036062	0.012169	392871	0.86	Basal cell carcinoma || id:ebi-a-GCST90013410	Basal cell carcinoma	Basal cell carcinoma || ||	TRUE	igd	NA	NA	NA	NA	NA	NA	NA	461460	0.00220377	28036062	1e-14	13	ukb-b-19953	Body mass index (BMI) || id:ukb-b-19953	TRUE	reported	igd	2	TRUE
140	rs2035936	T	G	T	G	0.0370863	0.00353384	0.055892	0.052162	FALSE	FALSE	FALSE	ebi-a-GCST90013410	3	141298124	0.0245224	392871	0.89	Basal cell carcinoma || id:ebi-a-GCST90013410	Basal cell carcinoma	Basal cell carcinoma || ||	TRUE	igd	NA	NA	NA	NA	NA	NA	NA	461460	0.00435778	141298124	1.69981e-17	3	ukb-b-19953	Body mass index (BMI) || id:ukb-b-19953	TRUE	reported	igd	2	TRUE
141	rs2051559	C	T	C	T	0.0204078	0.00559063	0.13254	0.131818	FALSE	FALSE	FALSE	ebi-a-GCST90013410	4	3298800	0.0160582	392871	0.73	Basal cell carcinoma || id:ebi-a-GCST90013410	Basal cell carcinoma	Basal cell carcinoma || ||	TRUE	igd	NA	NA	NA	NA	NA	NA	NA	461460	0.00291963	3298800	2.80027e-12	4	ukb-b-19953	Body mass index (BMI) || id:ukb-b-19953	TRUE	reported	igd	2	TRUE
142	rs2075466	C	G	C	G	0.0132903	-0.000568544	0.267182	0.265902	FALSE	TRUE	FALSE	ebi-a-GCST90013410	16	4872970	0.0123045	392871	0.96	Basal cell carcinoma || id:ebi-a-GCST90013410	Basal cell carcinoma	Basal cell carcinoma || ||	TRUE	igd	NA	NA	NA	NA	NA	NA	NA	461460	0.00223627	4872970	2.80001e-09	16	ukb-b-19953	Body mass index (BMI) || id:ukb-b-19953	TRUE	reported	igd	2	TRUE
143	rs2102278	G	A	G	A	0.0118583	0.0117338	0.322486	0.321791	FALSE	FALSE	FALSE	ebi-a-GCST90013410	4	52818664	0.0116204	392871	0.31	Basal cell carcinoma || id:ebi-a-GCST90013410	Basal cell carcinoma	Basal cell carcinoma || ||	TRUE	igd	NA	NA	NA	NA	NA	NA	NA	461460	0.0021139	52818664	2e-08	4	ukb-b-19953	Body mass index (BMI) || id:ukb-b-19953	TRUE	reported	igd	2	TRUE
144	rs2133561	T	A	T	A	-0.014097	-0.0205896	0.611084	0.614798	FALSE	TRUE	FALSE	ebi-a-GCST90013410	5	139086651	0.0113701	392871	0.0700003	Basal cell carcinoma || id:ebi-a-GCST90013410	Basal cell carcinoma	Basal cell carcinoma || ||	TRUE	igd	NA	NA	NA	NA	NA	NA	NA	461460	0.00204744	139086651	5.79963e-12	5	ukb-b-19953	Body mass index (BMI) || id:ukb-b-19953	TRUE	reported	igd	2	TRUE
145	rs213518	C	T	C	T	0.0157894	0.00933236	0.145608	0.145005	FALSE	FALSE	FALSE	ebi-a-GCST90013410	7	26941065	0.01552	392871	0.55	Basal cell carcinoma || id:ebi-a-GCST90013410	Basal cell carcinoma	Basal cell carcinoma || ||	TRUE	igd	NA	NA	NA	NA	NA	NA	NA	461460	0.00280491	26941065	1.79999e-08	7	ukb-b-19953	Body mass index (BMI) || id:ukb-b-19953	TRUE	reported	igd	2	TRUE
146	rs2153740	G	A	G	A	-0.0112551	0.00158293	0.479914	0.479163	FALSE	FALSE	FALSE	ebi-a-GCST90013410	20	2126089	0.0109541	392871	0.89	Basal cell carcinoma || id:ebi-a-GCST90013410	Basal cell carcinoma	Basal cell carcinoma || ||	TRUE	igd	NA	NA	NA	NA	NA	NA	NA	461460	0.00199313	2126089	1.6e-08	20	ukb-b-19953	Body mass index (BMI) || id:ukb-b-19953	TRUE	reported	igd	2	TRUE
147	rs215634	G	A	G	A	-0.0155223	-0.00635548	0.611879	0.613877	FALSE	FALSE	FALSE	ebi-a-GCST90013410	7	32369148	0.011209	392871	0.57	Basal cell carcinoma || id:ebi-a-GCST90013410	Basal cell carcinoma	Basal cell carcinoma || ||	TRUE	igd	NA	NA	NA	NA	NA	NA	NA	461460	0.00203492	32369148	2.39994e-14	7	ukb-b-19953	Body mass index (BMI) || id:ukb-b-19953	TRUE	reported	igd	2	TRUE
148	rs2172131	C	T	C	T	-0.0149382	0.0162681	0.578723	0.578835	FALSE	FALSE	FALSE	ebi-a-GCST90013410	10	133978962	0.011006	392871	0.14	Basal cell carcinoma || id:ebi-a-GCST90013410	Basal cell carcinoma	Basal cell carcinoma || ||	TRUE	igd	NA	NA	NA	NA	NA	NA	NA	461460	0.00200386	133978962	8.99912e-14	10	ukb-b-19953	Body mass index (BMI) || id:ukb-b-19953	TRUE	reported	igd	2	TRUE
149	rs217672	C	A	C	A	0.0170155	0.00774404	0.271741	0.27097	FALSE	FALSE	FALSE	ebi-a-GCST90013410	14	62361021	0.012241	392871	0.53	Basal cell carcinoma || id:ebi-a-GCST90013410	Basal cell carcinoma	Basal cell carcinoma || ||	TRUE	igd	NA	NA	NA	NA	NA	NA	NA	461460	0.00223046	62361021	2.39994e-14	14	ukb-b-19953	Body mass index (BMI) || id:ukb-b-19953	TRUE	reported	igd	2	TRUE
150	rs2192158	G	A	G	A	-0.015012	-0.00849463	0.553308	0.554554	FALSE	FALSE	FALSE	ebi-a-GCST90013410	4	55505360	0.0109138	392871	0.44	Basal cell carcinoma || id:ebi-a-GCST90013410	Basal cell carcinoma	Basal cell carcinoma || ||	TRUE	igd	NA	NA	NA	NA	NA	NA	NA	461460	0.00198302	55505360	3.69999e-14	4	ukb-b-19953	Body mass index (BMI) || id:ukb-b-19953	TRUE	reported	igd	2	TRUE
151	rs2216931	A	C	A	C	0.0169109	-0.01674	0.661966	0.662508	FALSE	FALSE	FALSE	ebi-a-GCST90013410	2	181599070	0.0114861	392871	0.15	Basal cell carcinoma || id:ebi-a-GCST90013410	Basal cell carcinoma	Basal cell carcinoma || ||	TRUE	igd	NA	NA	NA	NA	NA	NA	NA	461460	0.00208587	181599070	5.19996e-16	2	ukb-b-19953	Body mass index (BMI) || id:ukb-b-19953	TRUE	reported	igd	2	TRUE
153	rs2248551	A	G	A	G	0.0146523	0.002929	0.164522	0.164953	FALSE	FALSE	FALSE	ebi-a-GCST90013410	6	131924689	0.0146054	392871	0.84	Basal cell carcinoma || id:ebi-a-GCST90013410	Basal cell carcinoma	Basal cell carcinoma || ||	TRUE	igd	NA	NA	NA	NA	NA	NA	NA	461460	0.00266497	131924689	3.79997e-08	6	ukb-b-19953	Body mass index (BMI) || id:ukb-b-19953	TRUE	reported	igd	2	TRUE
154	rs2253310	G	C	G	C	0.0173213	0.0210149	0.626099	0.626747	FALSE	TRUE	FALSE	ebi-a-GCST90013410	6	108888593	0.0112589	392871	0.0619998	Basal cell carcinoma || id:ebi-a-GCST90013410	Basal cell carcinoma	Basal cell carcinoma || ||	TRUE	igd	NA	NA	NA	NA	NA	NA	NA	461460	0.00204115	108888593	2.09991e-17	6	ukb-b-19953	Body mass index (BMI) || id:ukb-b-19953	TRUE	reported	igd	2	TRUE
155	rs2271189	A	G	A	G	-0.0163086	-0.0131482	0.40272	0.403398	FALSE	FALSE	FALSE	ebi-a-GCST90013410	12	56494991	0.0111137	392871	0.24	Basal cell carcinoma || id:ebi-a-GCST90013410	Basal cell carcinoma	Basal cell carcinoma || ||	TRUE	igd	NA	NA	NA	NA	NA	NA	NA	461460	0.00201869	56494991	6.4998e-16	12	ukb-b-19953	Body mass index (BMI) || id:ukb-b-19953	TRUE	reported	igd	2	TRUE
156	rs2289379	T	C	T	C	-0.0152765	0.00446866	0.395648	0.395255	FALSE	FALSE	FALSE	ebi-a-GCST90013410	7	44804225	0.0111779	392871	0.69	Basal cell carcinoma || id:ebi-a-GCST90013410	Basal cell carcinoma	Basal cell carcinoma || ||	TRUE	igd	NA	NA	NA	NA	NA	NA	NA	461460	0.00202952	44804225	5.19996e-14	7	ukb-b-19953	Body mass index (BMI) || id:ukb-b-19953	TRUE	reported	igd	2	TRUE
157	rs2307111	C	T	C	T	-0.0280042	0.00725259	0.395025	0.393675	FALSE	FALSE	FALSE	ebi-a-GCST90013410	5	75003678	0.011104	392871	0.51	Basal cell carcinoma || id:ebi-a-GCST90013410	Basal cell carcinoma	Basal cell carcinoma || ||	TRUE	igd	NA	NA	NA	NA	NA	NA	NA	461460	0.00202203	75003678	1.29987e-43	5	ukb-b-19953	Body mass index (BMI) || id:ukb-b-19953	TRUE	reported	igd	2	TRUE
158	rs2342892	G	T	G	T	-0.0126972	0.0107097	0.516212	0.515381	FALSE	FALSE	FALSE	ebi-a-GCST90013410	16	24540806	0.0108526	392871	0.32	Basal cell carcinoma || id:ebi-a-GCST90013410	Basal cell carcinoma	Basal cell carcinoma || ||	TRUE	igd	NA	NA	NA	NA	NA	NA	NA	461460	0.00197715	24540806	1.29999e-10	16	ukb-b-19953	Body mass index (BMI) || id:ukb-b-19953	TRUE	reported	igd	2	TRUE
159	rs2381404	C	T	C	T	0.0139664	0.000941286	0.243837	0.243269	FALSE	FALSE	FALSE	ebi-a-GCST90013410	2	144035442	0.0126873	392871	0.94	Basal cell carcinoma || id:ebi-a-GCST90013410	Basal cell carcinoma	Basal cell carcinoma || ||	TRUE	igd	NA	NA	NA	NA	NA	NA	NA	461460	0.00229974	144035442	1.29999e-09	2	ukb-b-19953	Body mass index (BMI) || id:ukb-b-19953	TRUE	reported	igd	2	TRUE
160	rs2383377	A	G	A	G	0.0161287	-0.00322383	0.130687	0.129971	FALSE	FALSE	FALSE	ebi-a-GCST90013410	14	33257914	0.0161483	392871	0.84	Basal cell carcinoma || id:ebi-a-GCST90013410	Basal cell carcinoma	Basal cell carcinoma || ||	TRUE	igd	NA	NA	NA	NA	NA	NA	NA	461460	0.00293564	33257914	3.89996e-08	14	ukb-b-19953	Body mass index (BMI) || id:ukb-b-19953	TRUE	reported	igd	2	TRUE
161	rs2396625	A	T	A	T	-0.018919	0.0130073	0.421331	0.420432	FALSE	TRUE	TRUE	ebi-a-GCST90013410	7	113028634	0.0111319	392871	0.24	Basal cell carcinoma || id:ebi-a-GCST90013410	Basal cell carcinoma	Basal cell carcinoma || ||	TRUE	igd	NA	NA	NA	NA	NA	NA	NA	461460	0.00201335	113028634	5.60015e-21	7	ukb-b-19953	Body mass index (BMI) || id:ukb-b-19953	TRUE	reported	igd	2	FALSE
162	rs2398861	G	A	G	A	0.0179932	0.0135341	0.259169	0.25678	FALSE	FALSE	FALSE	ebi-a-GCST90013410	9	96430747	0.0124693	392871	0.28	Basal cell carcinoma || id:ebi-a-GCST90013410	Basal cell carcinoma	Basal cell carcinoma || ||	TRUE	igd	NA	NA	NA	NA	NA	NA	NA	461460	0.00226733	96430747	2.09991e-15	9	ukb-b-19953	Body mass index (BMI) || id:ukb-b-19953	TRUE	reported	igd	2	TRUE
163	rs2425816	A	G	A	G	0.0122284	-0.00712303	0.415111	0.415034	FALSE	FALSE	FALSE	ebi-a-GCST90013410	20	44895075	0.0110349	392871	0.52	Basal cell carcinoma || id:ebi-a-GCST90013410	Basal cell carcinoma	Basal cell carcinoma || ||	TRUE	igd	NA	NA	NA	NA	NA	NA	NA	461460	0.00201106	44895075	1.2e-09	20	ukb-b-19953	Body mass index (BMI) || id:ukb-b-19953	TRUE	reported	igd	2	TRUE
164	rs2433733	A	G	A	G	-0.0171805	0.0261162	0.677659	0.678741	FALSE	FALSE	FALSE	ebi-a-GCST90013410	2	230816703	0.0116836	392871	0.025	Basal cell carcinoma || id:ebi-a-GCST90013410	Basal cell carcinoma	Basal cell carcinoma || ||	TRUE	igd	NA	NA	NA	NA	NA	NA	NA	461460	0.00210907	230816703	3.80014e-16	2	ukb-b-19953	Body mass index (BMI) || id:ukb-b-19953	TRUE	reported	igd	2	TRUE
165	rs2439823	G	A	G	A	0.0191998	-0.00054834	0.545612	0.54628	FALSE	FALSE	FALSE	ebi-a-GCST90013410	10	99778226	0.0109468	392871	0.96	Basal cell carcinoma || id:ebi-a-GCST90013410	Basal cell carcinoma	Basal cell carcinoma || ||	TRUE	igd	NA	NA	NA	NA	NA	NA	NA	461460	0.00199108	99778226	5.30029e-22	10	ukb-b-19953	Body mass index (BMI) || id:ukb-b-19953	TRUE	reported	igd	2	TRUE
166	rs2482356	C	T	C	T	-0.0113511	-0.00359381	0.429018	0.427492	FALSE	FALSE	FALSE	ebi-a-GCST90013410	9	94178371	0.0109598	392871	0.74	Basal cell carcinoma || id:ebi-a-GCST90013410	Basal cell carcinoma	Basal cell carcinoma || ||	TRUE	igd	NA	NA	NA	NA	NA	NA	NA	461460	0.00199506	94178371	1.29999e-08	9	ukb-b-19953	Body mass index (BMI) || id:ukb-b-19953	TRUE	reported	igd	2	TRUE
167	rs2512892	C	T	C	T	0.0129468	-0.0197548	0.566085	0.566242	FALSE	FALSE	FALSE	ebi-a-GCST90013410	11	131451862	0.0109927	392871	0.0719996	Basal cell carcinoma || id:ebi-a-GCST90013410	Basal cell carcinoma	Basal cell carcinoma || ||	TRUE	igd	NA	NA	NA	NA	NA	NA	NA	461460	0.00199819	131451862	9.20026e-11	11	ukb-b-19953	Body mass index (BMI) || id:ukb-b-19953	TRUE	reported	igd	2	TRUE
168	rs252761	T	G	T	G	-0.0115046	-0.00378271	0.587966	0.588594	FALSE	FALSE	FALSE	ebi-a-GCST90013410	5	77380723	0.0111357	392871	0.73	Basal cell carcinoma || id:ebi-a-GCST90013410	Basal cell carcinoma	Basal cell carcinoma || ||	TRUE	igd	NA	NA	NA	NA	NA	NA	NA	461460	0.00201769	77380723	1.2e-08	5	ukb-b-19953	Body mass index (BMI) || id:ukb-b-19953	TRUE	reported	igd	2	TRUE
169	rs2568958	A	G	A	G	0.0222928	-0.0175857	0.603656	0.602097	FALSE	FALSE	FALSE	ebi-a-GCST90013410	1	72765116	0.0110531	392871	0.11	Basal cell carcinoma || id:ebi-a-GCST90013410	Basal cell carcinoma	Basal cell carcinoma || ||	TRUE	igd	NA	NA	NA	NA	NA	NA	NA	461460	0.00201204	72765116	1.59993e-28	1	ukb-b-19953	Body mass index (BMI) || id:ukb-b-19953	TRUE	reported	igd	2	TRUE
170	rs2569993	C	T	C	T	0.01267	0.00078691	0.320327	0.319019	FALSE	FALSE	FALSE	ebi-a-GCST90013410	3	12926096	0.011717	392871	0.95	Basal cell carcinoma || id:ebi-a-GCST90013410	Basal cell carcinoma	Basal cell carcinoma || ||	TRUE	igd	NA	NA	NA	NA	NA	NA	NA	461460	0.00212202	12926096	2.39999e-09	3	ukb-b-19953	Body mass index (BMI) || id:ukb-b-19953	TRUE	reported	igd	2	TRUE
171	rs2606228	C	A	C	A	-0.0138791	-0.0135765	0.646368	0.64717	FALSE	FALSE	FALSE	ebi-a-GCST90013410	3	183537759	0.011555	392871	0.24	Basal cell carcinoma || id:ebi-a-GCST90013410	Basal cell carcinoma	Basal cell carcinoma || ||	TRUE	igd	NA	NA	NA	NA	NA	NA	NA	461460	0.00208379	183537759	2.70023e-11	3	ukb-b-19953	Body mass index (BMI) || id:ukb-b-19953	TRUE	reported	igd	2	TRUE
172	rs2616143	A	G	A	G	-0.0138738	0.026992	0.319862	0.320686	FALSE	FALSE	FALSE	ebi-a-GCST90013410	8	20632022	0.0116299	392871	0.02	Basal cell carcinoma || id:ebi-a-GCST90013410	Basal cell carcinoma	Basal cell carcinoma || ||	TRUE	igd	NA	NA	NA	NA	NA	NA	NA	461460	0.00212547	20632022	6.70039e-11	8	ukb-b-19953	Body mass index (BMI) || id:ukb-b-19953	TRUE	reported	igd	2	TRUE
173	rs2618039	T	A	T	A	0.0143963	0.0150203	0.381481	0.380739	FALSE	TRUE	FALSE	ebi-a-GCST90013410	1	112324111	0.0111874	392871	0.18	Basal cell carcinoma || id:ebi-a-GCST90013410	Basal cell carcinoma	Basal cell carcinoma || ||	TRUE	igd	NA	NA	NA	NA	NA	NA	NA	461460	0.0020317	112324111	1.39991e-12	1	ukb-b-19953	Body mass index (BMI) || id:ukb-b-19953	TRUE	reported	igd	2	TRUE
174	rs2678204	G	T	G	T	0.024161	-0.0067391	0.340162	0.341036	FALSE	FALSE	FALSE	ebi-a-GCST90013410	1	201800511	0.0114779	392871	0.56	Basal cell carcinoma || id:ebi-a-GCST90013410	Basal cell carcinoma	Basal cell carcinoma || ||	TRUE	igd	NA	NA	NA	NA	NA	NA	NA	461460	0.00208158	201800511	3.80014e-31	1	ukb-b-19953	Body mass index (BMI) || id:ukb-b-19953	TRUE	reported	igd	2	TRUE
175	rs2725371	G	A	G	A	-0.0160301	-0.00158629	0.696115	0.697547	FALSE	FALSE	FALSE	ebi-a-GCST90013410	8	30854033	0.0118863	392871	0.89	Basal cell carcinoma || id:ebi-a-GCST90013410	Basal cell carcinoma	Basal cell carcinoma || ||	TRUE	igd	NA	NA	NA	NA	NA	NA	NA	461460	0.00215845	30854033	1.10002e-13	8	ukb-b-19953	Body mass index (BMI) || id:ukb-b-19953	TRUE	reported	igd	2	TRUE
176	rs2791643	T	C	T	C	-0.0133837	0.00155183	0.761794	0.762629	FALSE	FALSE	FALSE	ebi-a-GCST90013410	1	11207269	0.0127566	392871	0.9	Basal cell carcinoma || id:ebi-a-GCST90013410	Basal cell carcinoma	Basal cell carcinoma || ||	TRUE	igd	NA	NA	NA	NA	NA	NA	NA	461460	0.00231332	11207269	7.19996e-09	1	ukb-b-19953	Body mass index (BMI) || id:ukb-b-19953	TRUE	reported	igd	2	TRUE
177	rs28350	G	A	G	A	-0.0180335	0.00968965	0.820684	0.822082	FALSE	FALSE	FALSE	ebi-a-GCST90013410	3	42418446	0.0142954	392871	0.5	Basal cell carcinoma || id:ebi-a-GCST90013410	Basal cell carcinoma	Basal cell carcinoma || ||	TRUE	igd	NA	NA	NA	NA	NA	NA	NA	461460	0.00258234	42418446	2.90001e-12	3	ukb-b-19953	Body mass index (BMI) || id:ukb-b-19953	TRUE	reported	igd	2	TRUE
178	rs28366156	C	T	C	T	-0.0264826	-0.0453977	0.130595	0.130627	FALSE	FALSE	FALSE	ebi-a-GCST90013410	6	31671498	0.0163267	392871	0.00539995	Basal cell carcinoma || id:ebi-a-GCST90013410	Basal cell carcinoma	Basal cell carcinoma || ||	TRUE	igd	NA	NA	NA	NA	NA	NA	NA	461460	0.00292978	31671498	1.59993e-19	6	ukb-b-19953	Body mass index (BMI) || id:ukb-b-19953	TRUE	reported	igd	2	TRUE
179	rs2837996	C	T	C	T	0.0126647	0.00196314	0.651408	0.650622	FALSE	FALSE	FALSE	ebi-a-GCST90013410	21	42626706	0.0113723	392871	0.86	Basal cell carcinoma || id:ebi-a-GCST90013410	Basal cell carcinoma	Basal cell carcinoma || ||	TRUE	igd	NA	NA	NA	NA	NA	NA	NA	461460	0.00207859	42626706	1.09999e-09	21	ukb-b-19953	Body mass index (BMI) || id:ukb-b-19953	TRUE	reported	igd	2	TRUE
180	rs28404639	T	C	T	C	-0.0117129	0.00387782	0.366041	0.365914	FALSE	FALSE	FALSE	ebi-a-GCST90013410	5	80874229	0.011303	392871	0.73	Basal cell carcinoma || id:ebi-a-GCST90013410	Basal cell carcinoma	Basal cell carcinoma || ||	TRUE	igd	NA	NA	NA	NA	NA	NA	NA	461460	0.00205533	80874229	1.2e-08	5	ukb-b-19953	Body mass index (BMI) || id:ukb-b-19953	TRUE	reported	igd	2	TRUE
181	rs28489620	A	G	A	G	-0.0153737	-0.00361652	0.290349	0.289058	FALSE	FALSE	FALSE	ebi-a-GCST90013410	22	41804716	0.0120913	392871	0.760001	Basal cell carcinoma || id:ebi-a-GCST90013410	Basal cell carcinoma	Basal cell carcinoma || ||	TRUE	igd	NA	NA	NA	NA	NA	NA	NA	461460	0.00220025	41804716	2.80027e-12	22	ukb-b-19953	Body mass index (BMI) || id:ukb-b-19953	TRUE	reported	igd	2	TRUE
182	rs28568418	A	G	A	G	-0.0182825	0.025373	0.107636	0.106357	FALSE	FALSE	FALSE	ebi-a-GCST90013410	15	53462969	0.0174799	392871	0.15	Basal cell carcinoma || id:ebi-a-GCST90013410	Basal cell carcinoma	Basal cell carcinoma || ||	TRUE	igd	NA	NA	NA	NA	NA	NA	NA	461460	0.00320812	53462969	1.2e-08	15	ukb-b-19953	Body mass index (BMI) || id:ukb-b-19953	TRUE	reported	igd	2	TRUE
183	rs2861685	C	T	C	T	-0.0171274	0.0111492	0.411984	0.411576	FALSE	FALSE	FALSE	ebi-a-GCST90013410	2	67837553	0.0109956	392871	0.31	Basal cell carcinoma || id:ebi-a-GCST90013410	Basal cell carcinoma	Basal cell carcinoma || ||	TRUE	igd	NA	NA	NA	NA	NA	NA	NA	461460	0.00199763	67837553	1e-17	2	ukb-b-19953	Body mass index (BMI) || id:ukb-b-19953	TRUE	reported	igd	2	TRUE
184	rs2870111	T	C	T	C	-0.0157151	0.00633105	0.412066	0.411867	FALSE	FALSE	FALSE	ebi-a-GCST90013410	15	79403585	0.0111011	392871	0.57	Basal cell carcinoma || id:ebi-a-GCST90013410	Basal cell carcinoma	Basal cell carcinoma || ||	TRUE	igd	NA	NA	NA	NA	NA	NA	NA	461460	0.00201912	79403585	7.10068e-15	15	ukb-b-19953	Body mass index (BMI) || id:ukb-b-19953	TRUE	reported	igd	2	TRUE
185	rs2875762	C	G	C	G	0.015339	0.0145505	0.242953	0.240262	FALSE	TRUE	FALSE	ebi-a-GCST90013410	6	124925032	0.0127454	392871	0.25	Basal cell carcinoma || id:ebi-a-GCST90013410	Basal cell carcinoma	Basal cell carcinoma || ||	TRUE	igd	NA	NA	NA	NA	NA	NA	NA	461460	0.0023121	124925032	3.29989e-11	6	ukb-b-19953	Body mass index (BMI) || id:ukb-b-19953	TRUE	reported	igd	2	TRUE
186	rs2899644	T	C	T	C	0.0149659	0.0174184	0.229995	0.228703	FALSE	FALSE	FALSE	ebi-a-GCST90013410	15	59470366	0.0129264	392871	0.18	Basal cell carcinoma || id:ebi-a-GCST90013410	Basal cell carcinoma	Basal cell carcinoma || ||	TRUE	igd	NA	NA	NA	NA	NA	NA	NA	461460	0.0023609	59470366	2.30001e-10	15	ukb-b-19953	Body mass index (BMI) || id:ukb-b-19953	TRUE	reported	igd	2	TRUE
187	rs2920503	T	C	T	C	-0.0140307	-0.0212105	0.285413	0.283155	FALSE	FALSE	FALSE	ebi-a-GCST90013410	3	12324230	0.0121956	392871	0.0819993	Basal cell carcinoma || id:ebi-a-GCST90013410	Basal cell carcinoma	Basal cell carcinoma || ||	TRUE	igd	NA	NA	NA	NA	NA	NA	NA	461460	0.00219666	12324230	1.7e-10	3	ukb-b-19953	Body mass index (BMI) || id:ukb-b-19953	TRUE	reported	igd	2	TRUE
188	rs2962334	T	G	T	G	0.0432552	-0.0165464	0.020065	0.0199315	FALSE	FALSE	FALSE	ebi-a-GCST90013410	5	86879056	0.0390235	392871	0.67	Basal cell carcinoma || id:ebi-a-GCST90013410	Basal cell carcinoma	Basal cell carcinoma || ||	TRUE	igd	NA	NA	NA	NA	NA	NA	NA	461460	0.00703547	86879056	7.79992e-10	5	ukb-b-19953	Body mass index (BMI) || id:ukb-b-19953	TRUE	reported	igd	2	TRUE
189	rs317656	A	T	A	T	-0.0144763	-0.0178215	0.724452	0.725629	FALSE	TRUE	FALSE	ebi-a-GCST90013410	12	69681101	0.0121357	392871	0.14	Basal cell carcinoma || id:ebi-a-GCST90013410	Basal cell carcinoma	Basal cell carcinoma || ||	TRUE	igd	NA	NA	NA	NA	NA	NA	NA	461460	0.00221303	69681101	6.09958e-11	12	ukb-b-19953	Body mass index (BMI) || id:ukb-b-19953	TRUE	reported	igd	2	TRUE
190	rs32421	T	A	T	A	0.0132315	0.00376529	0.224315	0.222535	FALSE	TRUE	FALSE	ebi-a-GCST90013410	5	167362416	0.0130935	392871	0.77	Basal cell carcinoma || id:ebi-a-GCST90013410	Basal cell carcinoma	Basal cell carcinoma || ||	TRUE	igd	NA	NA	NA	NA	NA	NA	NA	461460	0.00237757	167362416	2.59998e-08	5	ukb-b-19953	Body mass index (BMI) || id:ukb-b-19953	TRUE	reported	igd	2	TRUE
191	rs329118	T	C	T	C	-0.0165734	-0.00946749	0.419409	0.419152	FALSE	FALSE	FALSE	ebi-a-GCST90013410	5	133861663	0.0110182	392871	0.39	Basal cell carcinoma || id:ebi-a-GCST90013410	Basal cell carcinoma	Basal cell carcinoma || ||	TRUE	igd	NA	NA	NA	NA	NA	NA	NA	461460	0.0020038	133861663	1.29987e-16	5	ukb-b-19953	Body mass index (BMI) || id:ukb-b-19953	TRUE	reported	igd	2	TRUE
192	rs329651	T	G	T	G	0.0157218	0.00272797	0.803977	0.80679	FALSE	FALSE	FALSE	ebi-a-GCST90013410	11	133767622	0.0138439	392871	0.84	Basal cell carcinoma || id:ebi-a-GCST90013410	Basal cell carcinoma	Basal cell carcinoma || ||	TRUE	igd	NA	NA	NA	NA	NA	NA	NA	461460	0.00250202	133767622	3.29997e-10	11	ukb-b-19953	Body mass index (BMI) || id:ukb-b-19953	TRUE	reported	igd	2	TRUE
193	rs34045288	T	C	T	C	0.0234784	-0.0111705	0.334435	0.334986	FALSE	FALSE	FALSE	ebi-a-GCST90013410	6	40369081	0.0115226	392871	0.33	Basal cell carcinoma || id:ebi-a-GCST90013410	Basal cell carcinoma	Basal cell carcinoma || ||	TRUE	igd	NA	NA	NA	NA	NA	NA	NA	461460	0.00209371	40369081	3.50026e-29	6	ukb-b-19953	Body mass index (BMI) || id:ukb-b-19953	TRUE	reported	igd	2	TRUE
194	rs34153025	C	T	C	T	-0.0389151	0.0359899	0.022158	0.0213245	FALSE	FALSE	FALSE	ebi-a-GCST90013410	15	41339697	0.0370741	392871	0.33	Basal cell carcinoma || id:ebi-a-GCST90013410	Basal cell carcinoma	Basal cell carcinoma || ||	TRUE	igd	NA	NA	NA	NA	NA	NA	NA	461460	0.00678155	41339697	9.59997e-09	15	ukb-b-19953	Body mass index (BMI) || id:ukb-b-19953	TRUE	reported	igd	2	TRUE
195	rs34234296	A	G	A	G	-0.014947	0.00726145	0.392437	0.390187	FALSE	FALSE	FALSE	ebi-a-GCST90013410	2	175166636	0.011371	392871	0.52	Basal cell carcinoma || id:ebi-a-GCST90013410	Basal cell carcinoma	Basal cell carcinoma || ||	TRUE	igd	NA	NA	NA	NA	NA	NA	NA	461460	0.00204032	175166636	2.39994e-13	2	ukb-b-19953	Body mass index (BMI) || id:ukb-b-19953	TRUE	reported	igd	2	TRUE
196	rs34481751	A	C	A	C	-0.0185029	0.0115488	0.165329	0.1607	FALSE	FALSE	FALSE	ebi-a-GCST90013410	20	47501038	0.0149698	392871	0.44	Basal cell carcinoma || id:ebi-a-GCST90013410	Basal cell carcinoma	Basal cell carcinoma || ||	TRUE	igd	NA	NA	NA	NA	NA	NA	NA	461460	0.00270404	47501038	7.8001e-12	20	ukb-b-19953	Body mass index (BMI) || id:ukb-b-19953	TRUE	reported	igd	2	TRUE
197	rs34517439	A	C	A	C	0.038848	0.0106355	0.121787	0.118374	FALSE	FALSE	FALSE	ebi-a-GCST90013410	1	78450517	0.0168941	392871	0.53	Basal cell carcinoma || id:ebi-a-GCST90013410	Basal cell carcinoma	Basal cell carcinoma || ||	TRUE	igd	NA	NA	NA	NA	NA	NA	NA	461460	0.00304983	78450517	3.59998e-37	1	ukb-b-19953	Body mass index (BMI) || id:ukb-b-19953	TRUE	reported	igd	2	TRUE
198	rs34696181	C	T	C	T	0.0114345	0.0105114	0.476084	0.476182	FALSE	FALSE	FALSE	ebi-a-GCST90013410	7	93096635	0.0108823	392871	0.33	Basal cell carcinoma || id:ebi-a-GCST90013410	Basal cell carcinoma	Basal cell carcinoma || ||	TRUE	igd	NA	NA	NA	NA	NA	NA	NA	461460	0.00198283	93096635	8.10009e-09	7	ukb-b-19953	Body mass index (BMI) || id:ukb-b-19953	TRUE	reported	igd	2	TRUE
199	rs34811474	A	G	A	G	-0.0285293	-0.0126098	0.230756	0.23188	FALSE	FALSE	FALSE	ebi-a-GCST90013410	4	25408838	0.0129	392871	0.33	Basal cell carcinoma || id:ebi-a-GCST90013410	Basal cell carcinoma	Basal cell carcinoma || ||	TRUE	igd	NA	NA	NA	NA	NA	NA	NA	461460	0.00234269	25408838	4.10015e-34	4	ukb-b-19953	Body mass index (BMI) || id:ukb-b-19953	TRUE	reported	igd	2	TRUE
200	rs349071	A	G	A	G	-0.0133062	-0.000229175	0.500388	0.500732	FALSE	FALSE	FALSE	ebi-a-GCST90013410	11	84776849	0.0109086	392871	0.98	Basal cell carcinoma || id:ebi-a-GCST90013410	Basal cell carcinoma	Basal cell carcinoma || ||	TRUE	igd	NA	NA	NA	NA	NA	NA	NA	461460	0.00198231	84776849	1.9002e-11	11	ukb-b-19953	Body mass index (BMI) || id:ukb-b-19953	TRUE	reported	igd	2	TRUE
201	rs35154326	G	A	G	A	-0.0130427	0.00777633	0.274044	0.271107	FALSE	FALSE	FALSE	ebi-a-GCST90013410	16	24862414	0.0123421	392871	0.53	Basal cell carcinoma || id:ebi-a-GCST90013410	Basal cell carcinoma	Basal cell carcinoma || ||	TRUE	igd	NA	NA	NA	NA	NA	NA	NA	461460	0.00223442	24862414	5.30005e-09	16	ukb-b-19953	Body mass index (BMI) || id:ukb-b-19953	TRUE	reported	igd	2	TRUE
202	rs35364449	T	C	T	C	0.0217069	-0.0275621	0.109739	0.109401	FALSE	FALSE	FALSE	ebi-a-GCST90013410	15	74278126	0.0176314	392871	0.12	Basal cell carcinoma || id:ebi-a-GCST90013410	Basal cell carcinoma	Basal cell carcinoma || ||	TRUE	igd	NA	NA	NA	NA	NA	NA	NA	461460	0.00318335	74278126	9.20026e-12	15	ukb-b-19953	Body mass index (BMI) || id:ukb-b-19953	TRUE	reported	igd	2	TRUE
203	rs355777	C	G	C	G	0.0152715	-0.00103417	0.407537	0.406275	FALSE	TRUE	FALSE	ebi-a-GCST90013410	3	154034950	0.0110798	392871	0.93	Basal cell carcinoma || id:ebi-a-GCST90013410	Basal cell carcinoma	Basal cell carcinoma || ||	TRUE	igd	NA	NA	NA	NA	NA	NA	NA	461460	0.00201314	154034950	3.29989e-14	3	ukb-b-19953	Body mass index (BMI) || id:ukb-b-19953	TRUE	reported	igd	2	TRUE
204	rs35697587	A	G	A	G	-0.0164677	0.00494103	0.508121	0.508512	FALSE	FALSE	FALSE	ebi-a-GCST90013410	14	47298505	0.010865	392871	0.649999	Basal cell carcinoma || id:ebi-a-GCST90013410	Basal cell carcinoma	Basal cell carcinoma || ||	TRUE	igd	NA	NA	NA	NA	NA	NA	NA	461460	0.00198067	47298505	9.20026e-17	14	ukb-b-19953	Body mass index (BMI) || id:ukb-b-19953	TRUE	reported	igd	2	TRUE
205	rs35697691	G	C	G	C	0.0230305	-0.0190519	0.089346	0.0849589	FALSE	TRUE	FALSE	ebi-a-GCST90013410	15	52353498	0.0197523	392871	0.33	Basal cell carcinoma || id:ebi-a-GCST90013410	Basal cell carcinoma	Basal cell carcinoma || ||	TRUE	igd	NA	NA	NA	NA	NA	NA	NA	461460	0.00352223	52353498	6.20012e-11	15	ukb-b-19953	Body mass index (BMI) || id:ukb-b-19953	TRUE	reported	igd	2	TRUE
206	rs35809007	A	G	A	G	-0.0171009	-0.00228849	0.363205	0.362036	FALSE	FALSE	FALSE	ebi-a-GCST90013410	2	47019521	0.0113529	392871	0.84	Basal cell carcinoma || id:ebi-a-GCST90013410	Basal cell carcinoma	Basal cell carcinoma || ||	TRUE	igd	NA	NA	NA	NA	NA	NA	NA	461460	0.00205627	47019521	9.09913e-17	2	ukb-b-19953	Body mass index (BMI) || id:ukb-b-19953	TRUE	reported	igd	2	TRUE
207	rs35957544	T	G	T	G	-0.0196429	0.00443796	0.574316	0.575473	FALSE	FALSE	FALSE	ebi-a-GCST90013410	8	73440371	0.0110065	392871	0.69	Basal cell carcinoma || id:ebi-a-GCST90013410	Basal cell carcinoma	Basal cell carcinoma || ||	TRUE	igd	NA	NA	NA	NA	NA	NA	NA	461460	0.00200438	73440371	1.10002e-22	8	ukb-b-19953	Body mass index (BMI) || id:ukb-b-19953	TRUE	reported	igd	2	TRUE
208	rs36007635	A	G	A	G	-0.021045	0.0034437	0.137698	0.13753	FALSE	FALSE	FALSE	ebi-a-GCST90013410	6	163009335	0.0157415	392871	0.83	Basal cell carcinoma || id:ebi-a-GCST90013410	Basal cell carcinoma	Basal cell carcinoma || ||	TRUE	igd	NA	NA	NA	NA	NA	NA	NA	461460	0.00286788	163009335	2.19989e-13	6	ukb-b-19953	Body mass index (BMI) || id:ukb-b-19953	TRUE	reported	igd	2	TRUE
209	rs36061954	T	C	T	C	0.0128445	-0.0382487	0.398747	0.398966	FALSE	FALSE	FALSE	ebi-a-GCST90013410	8	38329650	0.0111255	392871	0.000589997	Basal cell carcinoma || id:ebi-a-GCST90013410	Basal cell carcinoma	Basal cell carcinoma || ||	TRUE	igd	NA	NA	NA	NA	NA	NA	NA	461460	0.00201928	38329650	2e-10	8	ukb-b-19953	Body mass index (BMI) || id:ukb-b-19953	TRUE	reported	igd	2	TRUE
210	rs3764625	G	T	G	T	-0.0117714	0.00445099	0.587594	0.586874	FALSE	FALSE	FALSE	ebi-a-GCST90013410	19	49649051	0.0110585	392871	0.69	Basal cell carcinoma || id:ebi-a-GCST90013410	Basal cell carcinoma	Basal cell carcinoma || ||	TRUE	igd	NA	NA	NA	NA	NA	NA	NA	461460	0.00201523	49649051	5.19996e-09	19	ukb-b-19953	Body mass index (BMI) || id:ukb-b-19953	TRUE	reported	igd	2	TRUE
211	rs3784710	C	T	C	T	-0.0297067	0.00885945	0.226602	0.224872	FALSE	FALSE	FALSE	ebi-a-GCST90013410	15	68072458	0.0129566	392871	0.49	Basal cell carcinoma || id:ebi-a-GCST90013410	Basal cell carcinoma	Basal cell carcinoma || ||	TRUE	igd	NA	NA	NA	NA	NA	NA	NA	461460	0.00236042	68072458	2.49977e-36	15	ukb-b-19953	Body mass index (BMI) || id:ukb-b-19953	TRUE	reported	igd	2	TRUE
212	rs3803286	G	A	G	A	-0.0186417	0.0085613	0.666815	0.667272	FALSE	FALSE	FALSE	ebi-a-GCST90013410	14	103246470	0.011516	392871	0.46	Basal cell carcinoma || id:ebi-a-GCST90013410	Basal cell carcinoma	Basal cell carcinoma || ||	TRUE	igd	NA	NA	NA	NA	NA	NA	NA	461460	0.00209828	103246470	6.4003e-19	14	ukb-b-19953	Body mass index (BMI) || id:ukb-b-19953	TRUE	reported	igd	2	TRUE
213	rs3807566	T	G	T	G	-0.0120727	0.00456478	0.43832	0.438075	FALSE	FALSE	FALSE	ebi-a-GCST90013410	7	50564204	0.010979	392871	0.68	Basal cell carcinoma || id:ebi-a-GCST90013410	Basal cell carcinoma	Basal cell carcinoma || ||	TRUE	igd	NA	NA	NA	NA	NA	NA	NA	461460	0.00199583	50564204	1.5e-09	7	ukb-b-19953	Body mass index (BMI) || id:ukb-b-19953	TRUE	reported	igd	2	TRUE
214	rs3814883	T	C	T	C	0.0240107	0.0113733	0.482402	0.482668	FALSE	FALSE	FALSE	ebi-a-GCST90013410	16	29994922	0.0109266	392871	0.3	Basal cell carcinoma || id:ebi-a-GCST90013410	Basal cell carcinoma	Basal cell carcinoma || ||	TRUE	igd	NA	NA	NA	NA	NA	NA	NA	461460	0.00198424	29994922	1e-33	16	ukb-b-19953	Body mass index (BMI) || id:ukb-b-19953	TRUE	reported	igd	2	TRUE
215	rs3845344	T	C	T	C	0.0163609	0.0101142	0.391115	0.391661	FALSE	FALSE	FALSE	ebi-a-GCST90013410	1	75001480	0.0111039	392871	0.36	Basal cell carcinoma || id:ebi-a-GCST90013410	Basal cell carcinoma	Basal cell carcinoma || ||	TRUE	igd	NA	NA	NA	NA	NA	NA	NA	461460	0.00201927	75001480	5.40008e-16	1	ukb-b-19953	Body mass index (BMI) || id:ukb-b-19953	TRUE	reported	igd	2	TRUE
216	rs3851998	G	C	G	C	-0.0136071	-0.00349732	0.743064	0.744756	FALSE	TRUE	FALSE	ebi-a-GCST90013410	3	131876605	0.012516	392871	0.780001	Basal cell carcinoma || id:ebi-a-GCST90013410	Basal cell carcinoma	Basal cell carcinoma || ||	TRUE	igd	NA	NA	NA	NA	NA	NA	NA	461460	0.00226874	131876605	2e-09	3	ukb-b-19953	Body mass index (BMI) || id:ukb-b-19953	TRUE	reported	igd	2	TRUE
217	rs3866805	A	C	A	C	0.0117835	-0.00664127	0.355683	0.355007	FALSE	FALSE	FALSE	ebi-a-GCST90013410	1	6657424	0.0113966	392871	0.56	Basal cell carcinoma || id:ebi-a-GCST90013410	Basal cell carcinoma	Basal cell carcinoma || ||	TRUE	igd	NA	NA	NA	NA	NA	NA	NA	461460	0.00206546	6657424	1.2e-08	1	ukb-b-19953	Body mass index (BMI) || id:ukb-b-19953	TRUE	reported	igd	2	TRUE
218	rs3897102	T	C	T	C	0.0120838	-0.00256391	0.411157	0.409752	FALSE	FALSE	FALSE	ebi-a-GCST90013410	12	123492112	0.0111813	392871	0.82	Basal cell carcinoma || id:ebi-a-GCST90013410	Basal cell carcinoma	Basal cell carcinoma || ||	TRUE	igd	NA	NA	NA	NA	NA	NA	NA	461460	0.00202716	123492112	2.5e-09	12	ukb-b-19953	Body mass index (BMI) || id:ukb-b-19953	TRUE	reported	igd	2	TRUE
219	rs3901286	A	C	A	C	-0.0225553	0.0202286	0.15244	0.15033	FALSE	FALSE	FALSE	ebi-a-GCST90013410	7	99107727	0.0151261	392871	0.18	Basal cell carcinoma || id:ebi-a-GCST90013410	Basal cell carcinoma	Basal cell carcinoma || ||	TRUE	igd	NA	NA	NA	NA	NA	NA	NA	461460	0.00275602	99107727	2.70023e-16	7	ukb-b-19953	Body mass index (BMI) || id:ukb-b-19953	TRUE	reported	igd	2	TRUE
220	rs3902951	G	T	G	T	0.0141019	0.00467166	0.237151	0.234787	FALSE	FALSE	FALSE	ebi-a-GCST90013410	14	69789755	0.012919	392871	0.719999	Basal cell carcinoma || id:ebi-a-GCST90013410	Basal cell carcinoma	Basal cell carcinoma || ||	TRUE	igd	NA	NA	NA	NA	NA	NA	NA	461460	0.00235267	69789755	2e-09	14	ukb-b-19953	Body mass index (BMI) || id:ukb-b-19953	TRUE	reported	igd	2	TRUE
221	rs3935190	A	G	A	G	-0.0144864	0.026974	0.536784	0.537175	FALSE	FALSE	FALSE	ebi-a-GCST90013410	17	79084367	0.0110034	392871	0.0140001	Basal cell carcinoma || id:ebi-a-GCST90013410	Basal cell carcinoma	Basal cell carcinoma || ||	TRUE	igd	NA	NA	NA	NA	NA	NA	NA	461460	0.00199701	79084367	4.00037e-13	17	ukb-b-19953	Body mass index (BMI) || id:ukb-b-19953	TRUE	reported	igd	2	TRUE
222	rs394608	C	T	C	T	0.0186353	-0.011342	0.537697	0.538248	FALSE	FALSE	FALSE	ebi-a-GCST90013410	21	46581798	0.0109366	392871	0.3	Basal cell carcinoma || id:ebi-a-GCST90013410	Basal cell carcinoma	Basal cell carcinoma || ||	TRUE	igd	NA	NA	NA	NA	NA	NA	NA	461460	0.00199484	46581798	9.49948e-21	21	ukb-b-19953	Body mass index (BMI) || id:ukb-b-19953	TRUE	reported	igd	2	TRUE
224	rs40071	C	T	C	T	-0.0261666	0.0303839	0.179536	0.177779	FALSE	FALSE	FALSE	ebi-a-GCST90013410	5	107496102	0.0141138	392871	0.0309999	Basal cell carcinoma || id:ebi-a-GCST90013410	Basal cell carcinoma	Basal cell carcinoma || ||	TRUE	igd	NA	NA	NA	NA	NA	NA	NA	461460	0.00258163	107496102	3.80014e-24	5	ukb-b-19953	Body mass index (BMI) || id:ukb-b-19953	TRUE	reported	igd	2	TRUE
225	rs4017425	T	C	T	C	-0.0125817	-0.00986645	0.470208	0.469671	FALSE	FALSE	FALSE	ebi-a-GCST90013410	3	44028764	0.0109253	392871	0.37	Basal cell carcinoma || id:ebi-a-GCST90013410	Basal cell carcinoma	Basal cell carcinoma || ||	TRUE	igd	NA	NA	NA	NA	NA	NA	NA	461460	0.00198035	44028764	2.1e-10	3	ukb-b-19953	Body mass index (BMI) || id:ukb-b-19953	TRUE	reported	igd	2	TRUE
226	rs4055791	T	C	T	C	-0.0178082	0.00152259	0.416804	0.417625	FALSE	FALSE	FALSE	ebi-a-GCST90013410	13	59266053	0.0110113	392871	0.89	Basal cell carcinoma || id:ebi-a-GCST90013410	Basal cell carcinoma	Basal cell carcinoma || ||	TRUE	igd	NA	NA	NA	NA	NA	NA	NA	461460	0.00200801	59266053	7.39946e-19	13	ukb-b-19953	Body mass index (BMI) || id:ukb-b-19953	TRUE	reported	igd	2	TRUE
227	rs406388	G	C	G	C	0.015973	0.0142681	0.177266	0.17658	FALSE	TRUE	FALSE	ebi-a-GCST90013410	22	18226997	0.0142144	392871	0.32	Basal cell carcinoma || id:ebi-a-GCST90013410	Basal cell carcinoma	Basal cell carcinoma || ||	TRUE	igd	NA	NA	NA	NA	NA	NA	NA	461460	0.00260181	18226997	8.30004e-10	22	ukb-b-19953	Body mass index (BMI) || id:ukb-b-19953	TRUE	reported	igd	2	TRUE
228	rs41279738	G	T	G	T	0.0684263	-0.00877176	0.025988	0.0257938	FALSE	FALSE	FALSE	ebi-a-GCST90013410	1	110082551	0.0343614	392871	0.8	Basal cell carcinoma || id:ebi-a-GCST90013410	Basal cell carcinoma	Basal cell carcinoma || ||	TRUE	igd	NA	NA	NA	NA	NA	NA	NA	461460	0.0062225	110082551	4.00037e-28	1	ukb-b-19953	Body mass index (BMI) || id:ukb-b-19953	TRUE	reported	igd	2	TRUE
229	rs4148155	G	A	G	A	-0.0229681	-0.01005	0.113268	0.114166	FALSE	FALSE	FALSE	ebi-a-GCST90013410	4	89054667	0.0170958	392871	0.56	Basal cell carcinoma || id:ebi-a-GCST90013410	Basal cell carcinoma	Basal cell carcinoma || ||	TRUE	igd	NA	NA	NA	NA	NA	NA	NA	461460	0.00310659	89054667	1.39991e-13	4	ukb-b-19953	Body mass index (BMI) || id:ukb-b-19953	TRUE	reported	igd	2	TRUE
230	rs4261944	G	T	G	T	0.0138553	-0.00784809	0.364935	0.362288	FALSE	FALSE	FALSE	ebi-a-GCST90013410	4	31003636	0.0113973	392871	0.49	Basal cell carcinoma || id:ebi-a-GCST90013410	Basal cell carcinoma	Basal cell carcinoma || ||	TRUE	igd	NA	NA	NA	NA	NA	NA	NA	461460	0.00205652	31003636	1.59993e-11	4	ukb-b-19953	Body mass index (BMI) || id:ukb-b-19953	TRUE	reported	igd	2	TRUE
231	rs4267103	C	T	C	T	0.0153916	0.0252246	0.186347	0.1848	FALSE	FALSE	FALSE	ebi-a-GCST90013410	12	60966740	0.0138942	392871	0.0690001	Basal cell carcinoma || id:ebi-a-GCST90013410	Basal cell carcinoma	Basal cell carcinoma || ||	TRUE	igd	NA	NA	NA	NA	NA	NA	NA	461460	0.00254312	60966740	1.40001e-09	12	ukb-b-19953	Body mass index (BMI) || id:ukb-b-19953	TRUE	reported	igd	2	TRUE
232	rs4284600	C	T	C	T	0.0119673	0.00200948	0.467122	0.466264	FALSE	FALSE	FALSE	ebi-a-GCST90013410	15	31843528	0.0110005	392871	0.86	Basal cell carcinoma || id:ebi-a-GCST90013410	Basal cell carcinoma	Basal cell carcinoma || ||	TRUE	igd	NA	NA	NA	NA	NA	NA	NA	461460	0.00199506	31843528	2e-09	15	ukb-b-19953	Body mass index (BMI) || id:ukb-b-19953	TRUE	reported	igd	2	TRUE
233	rs429343	G	A	G	A	-0.0173795	-0.00573362	0.576573	0.577337	FALSE	FALSE	FALSE	ebi-a-GCST90013410	2	147903382	0.011013	392871	0.6	Basal cell carcinoma || id:ebi-a-GCST90013410	Basal cell carcinoma	Basal cell carcinoma || ||	TRUE	igd	NA	NA	NA	NA	NA	NA	NA	461460	0.00199729	147903382	3.29989e-18	2	ukb-b-19953	Body mass index (BMI) || id:ukb-b-19953	TRUE	reported	igd	2	TRUE
234	rs429358	C	T	C	T	-0.0266723	0.00166672	0.154166	0.154709	FALSE	FALSE	FALSE	ebi-a-GCST90013410	19	45411941	0.015006	392871	0.91	Basal cell carcinoma || id:ebi-a-GCST90013410	Basal cell carcinoma	Basal cell carcinoma || ||	TRUE	igd	NA	NA	NA	NA	NA	NA	NA	461460	0.00274373	45411941	2.39994e-22	19	ukb-b-19953	Body mass index (BMI) || id:ukb-b-19953	TRUE	reported	igd	2	TRUE
235	rs4307239	G	A	G	A	0.0121413	-0.0226945	0.458941	0.457679	FALSE	FALSE	FALSE	ebi-a-GCST90013410	7	24354300	0.0109467	392871	0.0379997	Basal cell carcinoma || id:ebi-a-GCST90013410	Basal cell carcinoma	Basal cell carcinoma || ||	TRUE	igd	NA	NA	NA	NA	NA	NA	NA	461460	0.00198816	24354300	1e-09	7	ukb-b-19953	Body mass index (BMI) || id:ukb-b-19953	TRUE	reported	igd	2	TRUE
236	rs4419475	T	A	T	A	0.011487	-0.0045988	0.407327	0.407646	FALSE	TRUE	FALSE	ebi-a-GCST90013410	4	96150044	0.0110567	392871	0.68	Basal cell carcinoma || id:ebi-a-GCST90013410	Basal cell carcinoma	Basal cell carcinoma || ||	TRUE	igd	NA	NA	NA	NA	NA	NA	NA	461460	0.0020106	96150044	1.09999e-08	4	ukb-b-19953	Body mass index (BMI) || id:ukb-b-19953	TRUE	reported	igd	2	TRUE
237	rs4444317	G	A	G	A	-0.0161604	0.00509644	0.216141	0.215117	FALSE	FALSE	FALSE	ebi-a-GCST90013410	15	92573234	0.0132771	392871	0.7	Basal cell carcinoma || id:ebi-a-GCST90013410	Basal cell carcinoma	Basal cell carcinoma || ||	TRUE	igd	NA	NA	NA	NA	NA	NA	NA	461460	0.00242104	92573234	2.49977e-11	15	ukb-b-19953	Body mass index (BMI) || id:ukb-b-19953	TRUE	reported	igd	2	TRUE
238	rs4456769	T	C	T	C	0.0146111	0.00277823	0.333444	0.334248	FALSE	FALSE	FALSE	ebi-a-GCST90013410	20	25190777	0.0114945	392871	0.81	Basal cell carcinoma || id:ebi-a-GCST90013410	Basal cell carcinoma	Basal cell carcinoma || ||	TRUE	igd	NA	NA	NA	NA	NA	NA	NA	461460	0.00210138	25190777	3.59998e-12	20	ukb-b-19953	Body mass index (BMI) || id:ukb-b-19953	TRUE	reported	igd	2	TRUE
239	rs4477562	T	C	T	C	0.0296118	-0.00278289	0.128644	0.125386	FALSE	FALSE	FALSE	ebi-a-GCST90013410	13	54104968	0.0165221	392871	0.87	Basal cell carcinoma || id:ebi-a-GCST90013410	Basal cell carcinoma	Basal cell carcinoma || ||	TRUE	igd	NA	NA	NA	NA	NA	NA	NA	461460	0.00298011	54104968	2.90001e-23	13	ukb-b-19953	Body mass index (BMI) || id:ukb-b-19953	TRUE	reported	igd	2	TRUE
240	rs4482463	A	C	A	C	-0.0313175	0.00870492	0.923002	0.924891	FALSE	FALSE	FALSE	ebi-a-GCST90013410	2	205375909	0.0206748	392871	0.67	Basal cell carcinoma || id:ebi-a-GCST90013410	Basal cell carcinoma	Basal cell carcinoma || ||	TRUE	igd	NA	NA	NA	NA	NA	NA	NA	461460	0.00370692	205375909	2.99985e-17	2	ukb-b-19953	Body mass index (BMI) || id:ukb-b-19953	TRUE	reported	igd	2	TRUE
241	rs45486197	A	G	A	G	0.025766	0.0165651	0.065685	0.0640581	FALSE	FALSE	FALSE	ebi-a-GCST90013410	19	2244849	0.0221225	392871	0.450001	Basal cell carcinoma || id:ebi-a-GCST90013410	Basal cell carcinoma	Basal cell carcinoma || ||	TRUE	igd	NA	NA	NA	NA	NA	NA	NA	461460	0.00403737	2244849	1.7e-10	19	ukb-b-19953	Body mass index (BMI) || id:ukb-b-19953	TRUE	reported	igd	2	TRUE
242	rs4605363	C	A	C	A	0.0163638	0.011917	0.341595	0.340671	FALSE	FALSE	FALSE	ebi-a-GCST90013410	2	229010960	0.0114221	392871	0.3	Basal cell carcinoma || id:ebi-a-GCST90013410	Basal cell carcinoma	Basal cell carcinoma || ||	TRUE	igd	NA	NA	NA	NA	NA	NA	NA	461460	0.00207733	229010960	3.29989e-15	2	ukb-b-19953	Body mass index (BMI) || id:ukb-b-19953	TRUE	reported	igd	2	TRUE
243	rs4648450	A	C	A	C	-0.014837	0.0032315	0.466824	0.465631	FALSE	FALSE	FALSE	ebi-a-GCST90013410	1	2723214	0.0110524	392871	0.77	Basal cell carcinoma || id:ebi-a-GCST90013410	Basal cell carcinoma	Basal cell carcinoma || ||	TRUE	igd	NA	NA	NA	NA	NA	NA	NA	461460	0.00198775	2723214	8.4004e-14	1	ukb-b-19953	Body mass index (BMI) || id:ukb-b-19953	TRUE	reported	igd	2	TRUE
244	rs4658403	T	C	T	C	-0.0188877	-0.00517613	0.833659	0.834192	FALSE	FALSE	FALSE	ebi-a-GCST90013410	1	243832560	0.014582	392871	0.719999	Basal cell carcinoma || id:ebi-a-GCST90013410	Basal cell carcinoma	Basal cell carcinoma || ||	TRUE	igd	NA	NA	NA	NA	NA	NA	NA	461460	0.00264997	243832560	1e-12	1	ukb-b-19953	Body mass index (BMI) || id:ukb-b-19953	TRUE	reported	igd	2	TRUE
245	rs4672338	T	C	T	C	0.0135646	-0.000796182	0.336228	0.336556	FALSE	FALSE	FALSE	ebi-a-GCST90013410	2	60217457	0.0115082	392871	0.94	Basal cell carcinoma || id:ebi-a-GCST90013410	Basal cell carcinoma	Basal cell carcinoma || ||	TRUE	igd	NA	NA	NA	NA	NA	NA	NA	461460	0.00208669	60217457	8.00018e-11	2	ukb-b-19953	Body mass index (BMI) || id:ukb-b-19953	TRUE	reported	igd	2	TRUE
246	rs4722398	T	C	T	C	0.0186993	0.00345748	0.136137	0.135597	FALSE	FALSE	FALSE	ebi-a-GCST90013410	7	3125220	0.0157986	392871	0.83	Basal cell carcinoma || id:ebi-a-GCST90013410	Basal cell carcinoma	Basal cell carcinoma || ||	TRUE	igd	NA	NA	NA	NA	NA	NA	NA	461460	0.00287545	3125220	7.89951e-11	7	ukb-b-19953	Body mass index (BMI) || id:ukb-b-19953	TRUE	reported	igd	2	TRUE
247	rs4737188	T	A	T	A	-0.0124447	-0.0208896	0.473864	0.473297	FALSE	TRUE	TRUE	ebi-a-GCST90013410	8	64756657	0.0109021	392871	0.0549997	Basal cell carcinoma || id:ebi-a-GCST90013410	Basal cell carcinoma	Basal cell carcinoma || ||	TRUE	igd	NA	NA	NA	NA	NA	NA	NA	461460	0.00198274	64756657	3.50002e-10	8	ukb-b-19953	Body mass index (BMI) || id:ukb-b-19953	TRUE	reported	igd	2	FALSE
248	rs4764949	G	A	G	A	-0.0183924	0.0125096	0.325892	0.324297	FALSE	FALSE	FALSE	ebi-a-GCST90013410	12	103658096	0.0115775	392871	0.28	Basal cell carcinoma || id:ebi-a-GCST90013410	Basal cell carcinoma	Basal cell carcinoma || ||	TRUE	igd	NA	NA	NA	NA	NA	NA	NA	461460	0.00211197	103658096	3.10027e-18	12	ukb-b-19953	Body mass index (BMI) || id:ukb-b-19953	TRUE	reported	igd	2	TRUE
249	rs4790292	A	C	A	C	-0.0254509	-0.0139191	0.153693	0.15305	FALSE	FALSE	FALSE	ebi-a-GCST90013410	17	1824305	0.0151788	392871	0.36	Basal cell carcinoma || id:ebi-a-GCST90013410	Basal cell carcinoma	Basal cell carcinoma || ||	TRUE	igd	NA	NA	NA	NA	NA	NA	NA	461460	0.00275603	1824305	2.60016e-20	17	ukb-b-19953	Body mass index (BMI) || id:ukb-b-19953	TRUE	reported	igd	2	TRUE
250	rs4820410	G	A	G	A	-0.0177457	-0.00419385	0.345317	0.345284	FALSE	FALSE	FALSE	ebi-a-GCST90013410	22	40690385	0.0114212	392871	0.709999	Basal cell carcinoma || id:ebi-a-GCST90013410	Basal cell carcinoma	Basal cell carcinoma || ||	TRUE	igd	NA	NA	NA	NA	NA	NA	NA	461460	0.00208527	40690385	1.69981e-17	22	ukb-b-19953	Body mass index (BMI) || id:ukb-b-19953	TRUE	reported	igd	2	TRUE
251	rs4832298	T	C	T	C	-0.015965	0.0265924	0.686142	0.685703	FALSE	FALSE	FALSE	ebi-a-GCST90013410	2	86764004	0.0117321	392871	0.0230001	Basal cell carcinoma || id:ebi-a-GCST90013410	Basal cell carcinoma	Basal cell carcinoma || ||	TRUE	igd	NA	NA	NA	NA	NA	NA	NA	461460	0.00212268	86764004	5.40008e-14	2	ukb-b-19953	Body mass index (BMI) || id:ukb-b-19953	TRUE	reported	igd	2	TRUE
252	rs4858940	C	T	C	T	0.0229281	-0.00899457	0.885569	0.885643	FALSE	FALSE	FALSE	ebi-a-GCST90013410	3	88254820	0.0170081	392871	0.6	Basal cell carcinoma || id:ebi-a-GCST90013410	Basal cell carcinoma	Basal cell carcinoma || ||	TRUE	igd	NA	NA	NA	NA	NA	NA	NA	461460	0.00309976	88254820	1.39991e-13	3	ukb-b-19953	Body mass index (BMI) || id:ukb-b-19953	TRUE	reported	igd	2	TRUE
253	rs4876611	G	A	G	A	0.0197549	0.00454067	0.720243	0.719535	FALSE	FALSE	FALSE	ebi-a-GCST90013410	8	116671848	0.0121208	392871	0.709999	Basal cell carcinoma || id:ebi-a-GCST90013410	Basal cell carcinoma	Basal cell carcinoma || ||	TRUE	igd	NA	NA	NA	NA	NA	NA	NA	461460	0.00220502	116671848	3.29989e-19	8	ukb-b-19953	Body mass index (BMI) || id:ukb-b-19953	TRUE	reported	igd	2	TRUE
254	rs4929923	C	T	C	T	0.0189424	0.0237337	0.645204	0.645703	FALSE	FALSE	FALSE	ebi-a-GCST90013410	11	8639200	0.0113707	392871	0.0369999	Basal cell carcinoma || id:ebi-a-GCST90013410	Basal cell carcinoma	Basal cell carcinoma || ||	TRUE	igd	NA	NA	NA	NA	NA	NA	NA	461460	0.00206436	8639200	4.49987e-20	11	ukb-b-19953	Body mass index (BMI) || id:ukb-b-19953	TRUE	reported	igd	2	TRUE
255	rs5011579	G	C	G	C	0.0140268	0.00432505	0.715152	0.716175	FALSE	TRUE	FALSE	ebi-a-GCST90013410	16	69187318	0.01208	392871	0.719999	Basal cell carcinoma || id:ebi-a-GCST90013410	Basal cell carcinoma	Basal cell carcinoma || ||	TRUE	igd	NA	NA	NA	NA	NA	NA	NA	461460	0.00219322	69187318	1.6e-10	16	ukb-b-19953	Body mass index (BMI) || id:ukb-b-19953	TRUE	reported	igd	2	TRUE
256	rs512121	C	T	C	T	-0.0159359	0.00089314	0.192054	0.188935	FALSE	FALSE	FALSE	ebi-a-GCST90013410	18	7548501	0.0139208	392871	0.95	Basal cell carcinoma || id:ebi-a-GCST90013410	Basal cell carcinoma	Basal cell carcinoma || ||	TRUE	igd	NA	NA	NA	NA	NA	NA	NA	461460	0.00252176	7548501	2.59998e-10	18	ukb-b-19953	Body mass index (BMI) || id:ukb-b-19953	TRUE	reported	igd	2	TRUE
257	rs529200	G	A	G	A	0.0168965	-0.0151804	0.527829	0.527582	FALSE	FALSE	FALSE	ebi-a-GCST90013410	3	173114305	0.0108892	392871	0.16	Basal cell carcinoma || id:ebi-a-GCST90013410	Basal cell carcinoma	Basal cell carcinoma || ||	TRUE	igd	NA	NA	NA	NA	NA	NA	NA	461460	0.0019785	173114305	1.29987e-17	3	ukb-b-19953	Body mass index (BMI) || id:ukb-b-19953	TRUE	reported	igd	2	TRUE
258	rs539515	C	A	C	A	0.0495291	0.0289698	0.204942	0.205921	FALSE	FALSE	FALSE	ebi-a-GCST90013410	1	177889025	0.0133099	392871	0.0299999	Basal cell carcinoma || id:ebi-a-GCST90013410	Basal cell carcinoma	Basal cell carcinoma || ||	TRUE	igd	NA	NA	NA	NA	NA	NA	NA	461460	0.0024426	177889025	1.99986e-91	1	ukb-b-19953	Body mass index (BMI) || id:ukb-b-19953	TRUE	reported	igd	2	TRUE
259	rs55707359	G	T	G	T	0.0531292	-0.0296426	0.015432	0.0147605	FALSE	FALSE	FALSE	ebi-a-GCST90013410	11	46159333	0.0455943	392871	0.52	Basal cell carcinoma || id:ebi-a-GCST90013410	Basal cell carcinoma	Basal cell carcinoma || ||	TRUE	igd	NA	NA	NA	NA	NA	NA	NA	461460	0.00812381	46159333	6.20012e-11	11	ukb-b-19953	Body mass index (BMI) || id:ukb-b-19953	TRUE	reported	igd	2	TRUE
260	rs55714539	C	A	C	A	0.0175719	0.00654547	0.343587	0.340858	FALSE	FALSE	FALSE	ebi-a-GCST90013410	19	18207397	0.0115966	392871	0.57	Basal cell carcinoma || id:ebi-a-GCST90013410	Basal cell carcinoma	Basal cell carcinoma || ||	TRUE	igd	NA	NA	NA	NA	NA	NA	NA	461460	0.00210043	18207397	6.00067e-17	19	ukb-b-19953	Body mass index (BMI) || id:ukb-b-19953	TRUE	reported	igd	2	TRUE
261	rs55726687	A	G	A	G	0.02483	-0.00195484	0.209709	0.210075	FALSE	FALSE	FALSE	ebi-a-GCST90013410	12	991306	0.0133207	392871	0.88	Basal cell carcinoma || id:ebi-a-GCST90013410	Basal cell carcinoma	Basal cell carcinoma || ||	TRUE	igd	NA	NA	NA	NA	NA	NA	NA	461460	0.00242628	991306	1.39991e-24	12	ukb-b-19953	Body mass index (BMI) || id:ukb-b-19953	TRUE	reported	igd	2	TRUE
262	rs55769038	A	G	A	G	0.0160961	0.0119477	0.590384	0.591593	FALSE	FALSE	FALSE	ebi-a-GCST90013410	11	13331808	0.0110763	392871	0.28	Basal cell carcinoma || id:ebi-a-GCST90013410	Basal cell carcinoma	Basal cell carcinoma || ||	TRUE	igd	NA	NA	NA	NA	NA	NA	NA	461460	0.00201096	13331808	1.20005e-15	11	ukb-b-19953	Body mass index (BMI) || id:ukb-b-19953	TRUE	reported	igd	2	TRUE
263	rs558887	G	A	G	A	-0.0129976	0.00464187	0.307507	0.306501	FALSE	FALSE	FALSE	ebi-a-GCST90013410	11	28712741	0.0118018	392871	0.69	Basal cell carcinoma || id:ebi-a-GCST90013410	Basal cell carcinoma	Basal cell carcinoma || ||	TRUE	igd	NA	NA	NA	NA	NA	NA	NA	461460	0.00214881	28712741	1.5e-09	11	ukb-b-19953	Body mass index (BMI) || id:ukb-b-19953	TRUE	reported	igd	2	TRUE
264	rs559231	T	G	T	G	0.0134907	-0.0101308	0.393053	0.391469	FALSE	FALSE	FALSE	ebi-a-GCST90013410	18	39644247	0.0112129	392871	0.37	Basal cell carcinoma || id:ebi-a-GCST90013410	Basal cell carcinoma	Basal cell carcinoma || ||	TRUE	igd	NA	NA	NA	NA	NA	NA	NA	461460	0.00203562	39644247	3.40017e-11	18	ukb-b-19953	Body mass index (BMI) || id:ukb-b-19953	TRUE	reported	igd	2	TRUE
265	rs56038322	A	G	A	G	0.0139276	0.00501788	0.31062	0.308286	FALSE	FALSE	FALSE	ebi-a-GCST90013410	3	69925128	0.0119036	392871	0.67	Basal cell carcinoma || id:ebi-a-GCST90013410	Basal cell carcinoma	Basal cell carcinoma || ||	TRUE	igd	NA	NA	NA	NA	NA	NA	NA	461460	0.00214833	69925128	8.99912e-11	3	ukb-b-19953	Body mass index (BMI) || id:ukb-b-19953	TRUE	reported	igd	2	TRUE
266	rs56094641	G	A	G	A	0.0734967	-0.00162206	0.404564	0.404913	FALSE	FALSE	FALSE	ebi-a-GCST90013410	16	53806453	0.0110519	392871	0.88	Basal cell carcinoma || id:ebi-a-GCST90013410	Basal cell carcinoma	Basal cell carcinoma || ||	TRUE	igd	NA	NA	NA	NA	NA	NA	NA	461460	0.00201412	53806453	1e-200	16	ukb-b-19953	Body mass index (BMI) || id:ukb-b-19953	TRUE	reported	igd	2	TRUE
267	rs56133507	G	T	G	T	0.0137622	-0.0100714	0.196875	0.196657	FALSE	FALSE	FALSE	ebi-a-GCST90013410	2	172818467	0.0136639	392871	0.46	Basal cell carcinoma || id:ebi-a-GCST90013410	Basal cell carcinoma	Basal cell carcinoma || ||	TRUE	igd	NA	NA	NA	NA	NA	NA	NA	461460	0.00247385	172818467	2.69998e-08	2	ukb-b-19953	Body mass index (BMI) || id:ukb-b-19953	TRUE	reported	igd	2	TRUE
268	rs56143236	T	C	T	C	0.0126667	-0.0194978	0.256388	0.256166	FALSE	FALSE	FALSE	ebi-a-GCST90013410	3	157020444	0.0125212	392871	0.12	Basal cell carcinoma || id:ebi-a-GCST90013410	Basal cell carcinoma	Basal cell carcinoma || ||	TRUE	igd	NA	NA	NA	NA	NA	NA	NA	461460	0.00226533	157020444	2.30001e-08	3	ukb-b-19953	Body mass index (BMI) || id:ukb-b-19953	TRUE	reported	igd	2	TRUE
269	rs56161855	T	A	T	A	0.0224575	-0.00746062	0.132847	0.132288	FALSE	TRUE	FALSE	ebi-a-GCST90013410	17	46288649	0.0160507	392871	0.64	Basal cell carcinoma || id:ebi-a-GCST90013410	Basal cell carcinoma	Basal cell carcinoma || ||	TRUE	igd	NA	NA	NA	NA	NA	NA	NA	461460	0.00291784	46288649	1.39991e-14	17	ukb-b-19953	Body mass index (BMI) || id:ukb-b-19953	TRUE	reported	igd	2	TRUE
270	rs56203622	C	T	C	T	0.0179769	0.0118807	0.145529	0.144421	FALSE	FALSE	FALSE	ebi-a-GCST90013410	9	131040874	0.0153568	392871	0.44	Basal cell carcinoma || id:ebi-a-GCST90013410	Basal cell carcinoma	Basal cell carcinoma || ||	TRUE	igd	NA	NA	NA	NA	NA	NA	NA	461460	0.00280183	131040874	1.40001e-10	9	ukb-b-19953	Body mass index (BMI) || id:ukb-b-19953	TRUE	reported	igd	2	TRUE
271	rs56352336	C	T	C	T	-0.016327	0.0215856	0.154894	0.151889	FALSE	FALSE	FALSE	ebi-a-GCST90013410	19	19352155	0.0151079	392871	0.15	Basal cell carcinoma || id:ebi-a-GCST90013410	Basal cell carcinoma	Basal cell carcinoma || ||	TRUE	igd	NA	NA	NA	NA	NA	NA	NA	461460	0.00275021	19352155	2.90001e-09	19	ukb-b-19953	Body mass index (BMI) || id:ukb-b-19953	TRUE	reported	igd	2	TRUE
272	rs56399737	T	C	T	C	-0.0161325	-0.0117203	0.449124	0.449737	FALSE	FALSE	FALSE	ebi-a-GCST90013410	13	33381721	0.0109893	392871	0.29	Basal cell carcinoma || id:ebi-a-GCST90013410	Basal cell carcinoma	Basal cell carcinoma || ||	TRUE	igd	NA	NA	NA	NA	NA	NA	NA	461460	0.00199646	33381721	6.4003e-16	13	ukb-b-19953	Body mass index (BMI) || id:ukb-b-19953	TRUE	reported	igd	2	TRUE
273	rs56858768	A	G	A	G	0.0159188	0.0240308	0.296861	0.296585	FALSE	FALSE	FALSE	ebi-a-GCST90013410	13	86511730	0.0119071	392871	0.0439997	Basal cell carcinoma || id:ebi-a-GCST90013410	Basal cell carcinoma	Basal cell carcinoma || ||	TRUE	igd	NA	NA	NA	NA	NA	NA	NA	461460	0.00217378	86511730	2.39994e-13	13	ukb-b-19953	Body mass index (BMI) || id:ukb-b-19953	TRUE	reported	igd	2	TRUE
274	rs56893062	G	T	G	T	0.0125141	0.00559114	0.303342	0.303579	FALSE	FALSE	FALSE	ebi-a-GCST90013410	8	25662655	0.0118349	392871	0.64	Basal cell carcinoma || id:ebi-a-GCST90013410	Basal cell carcinoma	Basal cell carcinoma || ||	TRUE	igd	NA	NA	NA	NA	NA	NA	NA	461460	0.00215383	25662655	6.19998e-09	8	ukb-b-19953	Body mass index (BMI) || id:ukb-b-19953	TRUE	reported	igd	2	TRUE
275	rs56930105	T	C	T	C	0.0157557	0.00868802	0.139295	0.13697	FALSE	FALSE	FALSE	ebi-a-GCST90013410	2	10982487	0.0158161	392871	0.58	Basal cell carcinoma || id:ebi-a-GCST90013410	Basal cell carcinoma	Basal cell carcinoma || ||	TRUE	igd	NA	NA	NA	NA	NA	NA	NA	461460	0.00286187	10982487	3.69999e-08	2	ukb-b-19953	Body mass index (BMI) || id:ukb-b-19953	TRUE	reported	igd	2	TRUE
276	rs57636386	C	T	C	T	-0.0412553	0.0170382	0.08383	0.0826988	FALSE	FALSE	FALSE	ebi-a-GCST90013410	18	58048295	0.0195988	392871	0.38	Basal cell carcinoma || id:ebi-a-GCST90013410	Basal cell carcinoma	Basal cell carcinoma || ||	TRUE	igd	NA	NA	NA	NA	NA	NA	NA	461460	0.00358326	58048295	1.10002e-30	18	ukb-b-19953	Body mass index (BMI) || id:ukb-b-19953	TRUE	reported	igd	2	TRUE
277	rs58862095	T	C	T	C	-0.0229877	0.0050873	0.419266	0.41967	FALSE	FALSE	FALSE	ebi-a-GCST90013410	7	75081418	0.0110111	392871	0.64	Basal cell carcinoma || id:ebi-a-GCST90013410	Basal cell carcinoma	Basal cell carcinoma || ||	TRUE	igd	NA	NA	NA	NA	NA	NA	NA	461460	0.00200786	75081418	2.39994e-30	7	ukb-b-19953	Body mass index (BMI) || id:ukb-b-19953	TRUE	reported	igd	2	TRUE
278	rs59068084	T	G	T	G	0.0110552	-0.0355526	0.410232	0.409488	FALSE	FALSE	FALSE	ebi-a-GCST90013410	4	113256737	0.011086	392871	0.00129999	Basal cell carcinoma || id:ebi-a-GCST90013410	Basal cell carcinoma	Basal cell carcinoma || ||	TRUE	igd	NA	NA	NA	NA	NA	NA	NA	461460	0.00201048	113256737	3.79997e-08	4	ukb-b-19953	Body mass index (BMI) || id:ukb-b-19953	TRUE	reported	igd	2	TRUE
279	rs59086897	A	T	A	T	0.033385	-0.0290558	0.487541	0.488965	FALSE	TRUE	TRUE	ebi-a-GCST90013410	2	25145173	0.0108841	392871	0.00759994	Basal cell carcinoma || id:ebi-a-GCST90013410	Basal cell carcinoma	Basal cell carcinoma || ||	TRUE	igd	NA	NA	NA	NA	NA	NA	NA	461460	0.00196986	25145173	1.99986e-64	2	ukb-b-19953	Body mass index (BMI) || id:ukb-b-19953	TRUE	reported	igd	2	FALSE
280	rs59227842	G	A	G	A	0.0229675	0.00250822	0.31149	0.307974	FALSE	FALSE	FALSE	ebi-a-GCST90013410	11	43692423	0.0118952	392871	0.83	Basal cell carcinoma || id:ebi-a-GCST90013410	Basal cell carcinoma	Basal cell carcinoma || ||	TRUE	igd	NA	NA	NA	NA	NA	NA	NA	461460	0.00215313	43692423	1.50003e-26	11	ukb-b-19953	Body mass index (BMI) || id:ukb-b-19953	TRUE	reported	igd	2	TRUE
281	rs594024	C	T	C	T	-0.0146771	0.0158906	0.554162	0.554799	FALSE	FALSE	FALSE	ebi-a-GCST90013410	11	69443822	0.0109357	392871	0.15	Basal cell carcinoma || id:ebi-a-GCST90013410	Basal cell carcinoma	Basal cell carcinoma || ||	TRUE	igd	NA	NA	NA	NA	NA	NA	NA	461460	0.00199081	69443822	1.69981e-13	11	ukb-b-19953	Body mass index (BMI) || id:ukb-b-19953	TRUE	reported	igd	2	TRUE
282	rs6023655	G	A	G	A	-0.0147346	0.00613106	0.765741	0.766319	FALSE	FALSE	FALSE	ebi-a-GCST90013410	20	53479658	0.0128966	392871	0.630001	Basal cell carcinoma || id:ebi-a-GCST90013410	Basal cell carcinoma	Basal cell carcinoma || ||	TRUE	igd	NA	NA	NA	NA	NA	NA	NA	461460	0.00234997	53479658	3.59998e-10	20	ukb-b-19953	Body mass index (BMI) || id:ukb-b-19953	TRUE	reported	igd	2	TRUE
283	rs60764613	T	G	T	G	0.02099	-0.02198	0.144883	0.142184	FALSE	FALSE	FALSE	ebi-a-GCST90013410	18	1839911	0.0157357	392871	0.16	Basal cell carcinoma || id:ebi-a-GCST90013410	Basal cell carcinoma	Basal cell carcinoma || ||	TRUE	igd	NA	NA	NA	NA	NA	NA	NA	461460	0.00282688	1839911	1.10002e-13	18	ukb-b-19953	Body mass index (BMI) || id:ukb-b-19953	TRUE	reported	igd	2	TRUE
284	rs61740466	A	G	A	G	-0.0135153	0.0181742	0.237203	0.236482	FALSE	FALSE	FALSE	ebi-a-GCST90013410	1	19934900	0.0127249	392871	0.15	Basal cell carcinoma || id:ebi-a-GCST90013410	Basal cell carcinoma	Basal cell carcinoma || ||	TRUE	igd	NA	NA	NA	NA	NA	NA	NA	461460	0.00231885	19934900	5.60003e-09	1	ukb-b-19953	Body mass index (BMI) || id:ukb-b-19953	TRUE	reported	igd	2	TRUE
285	rs61813324	T	C	T	C	0.0290259	0.0273882	0.135728	0.130734	FALSE	FALSE	FALSE	ebi-a-GCST90013410	1	156049877	0.0161536	392871	0.0899995	Basal cell carcinoma || id:ebi-a-GCST90013410	Basal cell carcinoma	Basal cell carcinoma || ||	TRUE	igd	NA	NA	NA	NA	NA	NA	NA	461460	0.00292038	156049877	2.80027e-23	1	ukb-b-19953	Body mass index (BMI) || id:ukb-b-19953	TRUE	reported	igd	2	TRUE
286	rs61828641	A	G	A	G	0.0224585	-0.0193999	0.10925	0.108522	FALSE	FALSE	FALSE	ebi-a-GCST90013410	1	174321997	0.017548	392871	0.27	Basal cell carcinoma || id:ebi-a-GCST90013410	Basal cell carcinoma	Basal cell carcinoma || ||	TRUE	igd	NA	NA	NA	NA	NA	NA	NA	461460	0.00315913	174321997	1.20005e-12	1	ukb-b-19953	Body mass index (BMI) || id:ukb-b-19953	TRUE	reported	igd	2	TRUE
287	rs61903695	G	A	G	A	0.0166235	-0.00762077	0.254964	0.255347	FALSE	FALSE	FALSE	ebi-a-GCST90013410	11	89922417	0.0124757	392871	0.54	Basal cell carcinoma || id:ebi-a-GCST90013410	Basal cell carcinoma	Basal cell carcinoma || ||	TRUE	igd	NA	NA	NA	NA	NA	NA	NA	461460	0.00227115	89922417	2.49977e-13	11	ukb-b-19953	Body mass index (BMI) || id:ukb-b-19953	TRUE	reported	igd	2	TRUE
288	rs62007782	A	G	A	G	-0.0167007	-0.00658175	0.265091	0.264405	FALSE	FALSE	FALSE	ebi-a-GCST90013410	15	78029797	0.0123228	392871	0.59	Basal cell carcinoma || id:ebi-a-GCST90013410	Basal cell carcinoma	Basal cell carcinoma || ||	TRUE	igd	NA	NA	NA	NA	NA	NA	NA	461460	0.00224215	78029797	9.3994e-14	15	ukb-b-19953	Body mass index (BMI) || id:ukb-b-19953	TRUE	reported	igd	2	TRUE
289	rs62020775	A	T	A	T	-0.0165665	-0.037589	0.14168	0.138856	FALSE	TRUE	FALSE	ebi-a-GCST90013410	15	89960286	0.0160351	392871	0.0189998	Basal cell carcinoma || id:ebi-a-GCST90013410	Basal cell carcinoma	Basal cell carcinoma || ||	TRUE	igd	NA	NA	NA	NA	NA	NA	NA	461460	0.0028635	89960286	7.19996e-09	15	ukb-b-19953	Body mass index (BMI) || id:ukb-b-19953	TRUE	reported	igd	2	TRUE
290	rs62072006	C	A	C	A	0.0156492	0.0242358	0.144541	0.143779	FALSE	FALSE	FALSE	ebi-a-GCST90013410	17	52938468	0.0153761	392871	0.11	Basal cell carcinoma || id:ebi-a-GCST90013410	Basal cell carcinoma	Basal cell carcinoma || ||	TRUE	igd	NA	NA	NA	NA	NA	NA	NA	461460	0.00282374	52938468	2.99999e-08	17	ukb-b-19953	Body mass index (BMI) || id:ukb-b-19953	TRUE	reported	igd	2	TRUE
291	rs62107261	C	T	C	T	-0.0911559	-0.00161169	0.048327	0.047554	FALSE	FALSE	FALSE	ebi-a-GCST90013410	2	422144	0.025531	392871	0.95	Basal cell carcinoma || id:ebi-a-GCST90013410	Basal cell carcinoma	Basal cell carcinoma || ||	TRUE	igd	NA	NA	NA	NA	NA	NA	NA	461460	0.00460882	422144	4.60045e-87	2	ukb-b-19953	Body mass index (BMI) || id:ukb-b-19953	TRUE	reported	igd	2	TRUE
292	rs62176243	T	A	T	A	-0.0149699	0.0136212	0.244987	0.246187	FALSE	TRUE	FALSE	ebi-a-GCST90013410	2	166190881	0.0125488	392871	0.28	Basal cell carcinoma || id:ebi-a-GCST90013410	Basal cell carcinoma	Basal cell carcinoma || ||	TRUE	igd	NA	NA	NA	NA	NA	NA	NA	461460	0.00228878	166190881	6.09958e-11	2	ukb-b-19953	Body mass index (BMI) || id:ukb-b-19953	TRUE	reported	igd	2	TRUE
294	rs62241847	G	A	G	A	-0.0124263	0.0156728	0.314443	0.315874	FALSE	FALSE	FALSE	ebi-a-GCST90013410	3	20466465	0.0116698	392871	0.18	Basal cell carcinoma || id:ebi-a-GCST90013410	Basal cell carcinoma	Basal cell carcinoma || ||	TRUE	igd	NA	NA	NA	NA	NA	NA	NA	461460	0.00212897	20466465	5.30005e-09	3	ukb-b-19953	Body mass index (BMI) || id:ukb-b-19953	TRUE	reported	igd	2	TRUE
295	rs62246311	A	G	A	G	0.0207539	0.00313269	0.102364	0.102023	FALSE	FALSE	FALSE	ebi-a-GCST90013410	3	9498143	0.0178916	392871	0.86	Basal cell carcinoma || id:ebi-a-GCST90013410	Basal cell carcinoma	Basal cell carcinoma || ||	TRUE	igd	NA	NA	NA	NA	NA	NA	NA	461460	0.00325487	9498143	1.79999e-10	3	ukb-b-19953	Body mass index (BMI) || id:ukb-b-19953	TRUE	reported	igd	2	TRUE
296	rs62379271	G	T	G	T	0.0117237	-0.000377507	0.578511	0.579183	FALSE	FALSE	FALSE	ebi-a-GCST90013410	5	105870033	0.0110452	392871	0.97	Basal cell carcinoma || id:ebi-a-GCST90013410	Basal cell carcinoma	Basal cell carcinoma || ||	TRUE	igd	NA	NA	NA	NA	NA	NA	NA	461460	0.00200557	105870033	5e-09	5	ukb-b-19953	Body mass index (BMI) || id:ukb-b-19953	TRUE	reported	igd	2	TRUE
297	rs62407562	A	T	A	T	0.0144393	-0.0093174	0.268584	0.26893	FALSE	TRUE	FALSE	ebi-a-GCST90013410	6	33530346	0.0122565	392871	0.450001	Basal cell carcinoma || id:ebi-a-GCST90013410	Basal cell carcinoma	Basal cell carcinoma || ||	TRUE	igd	NA	NA	NA	NA	NA	NA	NA	461460	0.00222463	33530346	8.49963e-11	6	ukb-b-19953	Body mass index (BMI) || id:ukb-b-19953	TRUE	reported	igd	2	TRUE
298	rs6265	T	C	T	C	-0.0399185	0.0138708	0.188472	0.188638	FALSE	FALSE	FALSE	ebi-a-GCST90013410	11	27679916	0.013821	392871	0.32	Basal cell carcinoma || id:ebi-a-GCST90013410	Basal cell carcinoma	Basal cell carcinoma || ||	TRUE	igd	NA	NA	NA	NA	NA	NA	NA	461460	0.00252719	27679916	3.29989e-56	11	ukb-b-19953	Body mass index (BMI) || id:ukb-b-19953	TRUE	reported	igd	2	TRUE
299	rs6430068	A	G	A	G	0.0186066	-0.0450961	0.108559	0.105792	FALSE	FALSE	FALSE	ebi-a-GCST90013410	2	145627927	0.0180315	392871	0.012	Basal cell carcinoma || id:ebi-a-GCST90013410	Basal cell carcinoma	Basal cell carcinoma || ||	TRUE	igd	NA	NA	NA	NA	NA	NA	NA	461460	0.0031882	145627927	5.30005e-09	2	ukb-b-19953	Body mass index (BMI) || id:ukb-b-19953	TRUE	reported	igd	2	TRUE
300	rs6444950	A	G	A	G	0.0158525	0.00261524	0.237474	0.236601	FALSE	FALSE	FALSE	ebi-a-GCST90013410	3	170602073	0.0127712	392871	0.84	Basal cell carcinoma || id:ebi-a-GCST90013410	Basal cell carcinoma	Basal cell carcinoma || ||	TRUE	igd	NA	NA	NA	NA	NA	NA	NA	461460	0.00232007	170602073	8.30042e-12	3	ukb-b-19953	Body mass index (BMI) || id:ukb-b-19953	TRUE	reported	igd	2	TRUE
301	rs6545714	A	G	A	G	-0.0205219	0.00470143	0.601448	0.601412	FALSE	FALSE	FALSE	ebi-a-GCST90013410	2	59307725	0.0111097	392871	0.67	Basal cell carcinoma || id:ebi-a-GCST90013410	Basal cell carcinoma	Basal cell carcinoma || ||	TRUE	igd	NA	NA	NA	NA	NA	NA	NA	461460	0.00201573	59307725	2.39994e-24	2	ukb-b-19953	Body mass index (BMI) || id:ukb-b-19953	TRUE	reported	igd	2	TRUE
302	rs6560906	C	T	C	T	-0.012198	-0.0113589	0.691874	0.690927	FALSE	FALSE	FALSE	ebi-a-GCST90013410	12	133414054	0.0117235	392871	0.33	Basal cell carcinoma || id:ebi-a-GCST90013410	Basal cell carcinoma	Basal cell carcinoma || ||	TRUE	igd	NA	NA	NA	NA	NA	NA	NA	461460	0.00214136	133414054	1.2e-08	12	ukb-b-19953	Body mass index (BMI) || id:ukb-b-19953	TRUE	reported	igd	2	TRUE
303	rs6561937	A	T	A	T	-0.015934	0.0104099	0.753587	0.753379	FALSE	TRUE	FALSE	ebi-a-GCST90013410	13	58257667	0.0126545	392871	0.41	Basal cell carcinoma || id:ebi-a-GCST90013410	Basal cell carcinoma	Basal cell carcinoma || ||	TRUE	igd	NA	NA	NA	NA	NA	NA	NA	461460	0.00230346	58257667	4.60045e-12	13	ukb-b-19953	Body mass index (BMI) || id:ukb-b-19953	TRUE	reported	igd	2	TRUE
304	rs6567160	C	T	C	T	0.0541723	-0.0225226	0.232714	0.23244	FALSE	FALSE	FALSE	ebi-a-GCST90013410	18	57829135	0.0129127	392871	0.0810009	Basal cell carcinoma || id:ebi-a-GCST90013410	Basal cell carcinoma	Basal cell carcinoma || ||	TRUE	igd	NA	NA	NA	NA	NA	NA	NA	461460	0.00234213	57829135	2.30144e-118	18	ukb-b-19953	Body mass index (BMI) || id:ukb-b-19953	TRUE	reported	igd	2	TRUE
305	rs6575340	A	G	A	G	0.0207333	-0.00058248	0.636038	0.637497	FALSE	FALSE	FALSE	ebi-a-GCST90013410	14	94023972	0.0113334	392871	0.96	Basal cell carcinoma || id:ebi-a-GCST90013410	Basal cell carcinoma	Basal cell carcinoma || ||	TRUE	igd	NA	NA	NA	NA	NA	NA	NA	461460	0.00206189	94023972	8.69961e-24	14	ukb-b-19953	Body mass index (BMI) || id:ukb-b-19953	TRUE	reported	igd	2	TRUE
306	rs6597975	G	C	G	C	0.013681	0.00427912	0.54389	0.545704	FALSE	TRUE	TRUE	ebi-a-GCST90013410	11	838842	0.0110369	392871	0.7	Basal cell carcinoma || id:ebi-a-GCST90013410	Basal cell carcinoma	Basal cell carcinoma || ||	TRUE	igd	NA	NA	NA	NA	NA	NA	NA	461460	0.00199532	838842	7.10068e-12	11	ukb-b-19953	Body mass index (BMI) || id:ukb-b-19953	TRUE	reported	igd	2	FALSE
307	rs66679256	T	C	T	C	0.0148864	0.00181836	0.445826	0.445539	FALSE	FALSE	FALSE	ebi-a-GCST90013410	4	18351898	0.0109434	392871	0.87	Basal cell carcinoma || id:ebi-a-GCST90013410	Basal cell carcinoma	Basal cell carcinoma || ||	TRUE	igd	NA	NA	NA	NA	NA	NA	NA	461460	0.00198759	18351898	6.89922e-14	4	ukb-b-19953	Body mass index (BMI) || id:ukb-b-19953	TRUE	reported	igd	2	TRUE
309	rs6682438	C	T	C	T	0.0131586	0.00302588	0.673081	0.672766	FALSE	FALSE	FALSE	ebi-a-GCST90013410	1	33784146	0.0115655	392871	0.79	Basal cell carcinoma || id:ebi-a-GCST90013410	Basal cell carcinoma	Basal cell carcinoma || ||	TRUE	igd	NA	NA	NA	NA	NA	NA	NA	461460	0.00210047	33784146	3.69999e-10	1	ukb-b-19953	Body mass index (BMI) || id:ukb-b-19953	TRUE	reported	igd	2	TRUE
310	rs6705567	C	T	C	T	-0.0146168	-0.0038147	0.37596	0.375004	FALSE	FALSE	FALSE	ebi-a-GCST90013410	2	55320173	0.0113758	392871	0.74	Basal cell carcinoma || id:ebi-a-GCST90013410	Basal cell carcinoma	Basal cell carcinoma || ||	TRUE	igd	NA	NA	NA	NA	NA	NA	NA	461460	0.00204919	55320173	9.79941e-13	2	ukb-b-19953	Body mass index (BMI) || id:ukb-b-19953	TRUE	reported	igd	2	TRUE
311	rs6707827	G	A	G	A	0.0119437	-0.00362698	0.703627	0.705222	FALSE	FALSE	FALSE	ebi-a-GCST90013410	2	100123030	0.0120133	392871	0.760001	Basal cell carcinoma || id:ebi-a-GCST90013410	Basal cell carcinoma	Basal cell carcinoma || ||	TRUE	igd	NA	NA	NA	NA	NA	NA	NA	461460	0.00217332	100123030	3.89996e-08	2	ukb-b-19953	Body mass index (BMI) || id:ukb-b-19953	TRUE	reported	igd	2	TRUE
312	rs6710091	G	C	G	C	-0.0116835	0.0354728	0.348174	0.349088	FALSE	TRUE	FALSE	ebi-a-GCST90013410	2	239597	0.01133	392871	0.0017	Basal cell carcinoma || id:ebi-a-GCST90013410	Basal cell carcinoma	Basal cell carcinoma || ||	TRUE	igd	NA	NA	NA	NA	NA	NA	NA	461460	0.00206707	239597	1.6e-08	2	ukb-b-19953	Body mass index (BMI) || id:ukb-b-19953	TRUE	reported	igd	2	TRUE
313	rs6713781	C	G	C	G	-0.0135736	0.0100998	0.401882	0.399098	FALSE	TRUE	FALSE	ebi-a-GCST90013410	2	40291940	0.0112776	392871	0.37	Basal cell carcinoma || id:ebi-a-GCST90013410	Basal cell carcinoma	Basal cell carcinoma || ||	TRUE	igd	NA	NA	NA	NA	NA	NA	NA	461460	0.00202799	40291940	2.19989e-11	2	ukb-b-19953	Body mass index (BMI) || id:ukb-b-19953	TRUE	reported	igd	2	TRUE
314	rs6725931	T	C	T	C	0.0191046	-0.0115393	0.847658	0.849462	FALSE	FALSE	FALSE	ebi-a-GCST90013410	2	220205146	0.0151143	392871	0.450001	Basal cell carcinoma || id:ebi-a-GCST90013410	Basal cell carcinoma	Basal cell carcinoma || ||	TRUE	igd	NA	NA	NA	NA	NA	NA	NA	461460	0.00274403	220205146	3.29989e-12	2	ukb-b-19953	Body mass index (BMI) || id:ukb-b-19953	TRUE	reported	igd	2	TRUE
315	rs6744646	G	A	G	A	0.0554684	-0.032658	0.828299	0.829207	FALSE	FALSE	FALSE	ebi-a-GCST90013410	2	628504	0.0142699	392871	0.0219999	Basal cell carcinoma || id:ebi-a-GCST90013410	Basal cell carcinoma	Basal cell carcinoma || ||	TRUE	igd	NA	NA	NA	NA	NA	NA	NA	461460	0.00261213	628504	4.49987e-100	2	ukb-b-19953	Body mass index (BMI) || id:ukb-b-19953	TRUE	reported	igd	2	TRUE
316	rs6752979	A	G	A	G	0.0125235	0.0129763	0.31688	0.317429	FALSE	FALSE	FALSE	ebi-a-GCST90013410	2	81741750	0.0116355	392871	0.26	Basal cell carcinoma || id:ebi-a-GCST90013410	Basal cell carcinoma	Basal cell carcinoma || ||	TRUE	igd	NA	NA	NA	NA	NA	NA	NA	461460	0.00211721	81741750	3.29997e-09	2	ukb-b-19953	Body mass index (BMI) || id:ukb-b-19953	TRUE	reported	igd	2	TRUE
317	rs67609008	C	T	C	T	0.0170863	0.020403	0.283614	0.282557	FALSE	FALSE	FALSE	ebi-a-GCST90013410	10	126640936	0.0120624	392871	0.0909997	Basal cell carcinoma || id:ebi-a-GCST90013410	Basal cell carcinoma	Basal cell carcinoma || ||	TRUE	igd	NA	NA	NA	NA	NA	NA	NA	461460	0.0022021	126640936	8.60003e-15	10	ukb-b-19953	Body mass index (BMI) || id:ukb-b-19953	TRUE	reported	igd	2	TRUE
318	rs6769617	T	A	T	A	-0.0135754	-0.0165693	0.66386	0.664223	FALSE	TRUE	FALSE	ebi-a-GCST90013410	3	62687746	0.0114592	392871	0.15	Basal cell carcinoma || id:ebi-a-GCST90013410	Basal cell carcinoma	Basal cell carcinoma || ||	TRUE	igd	NA	NA	NA	NA	NA	NA	NA	461460	0.00208902	62687746	8.10028e-11	3	ukb-b-19953	Body mass index (BMI) || id:ukb-b-19953	TRUE	reported	igd	2	TRUE
319	rs6774894	A	T	A	T	0.0133088	-0.0156787	0.358148	0.358339	FALSE	TRUE	FALSE	ebi-a-GCST90013410	3	196116393	0.011338	392871	0.17	Basal cell carcinoma || id:ebi-a-GCST90013410	Basal cell carcinoma	Basal cell carcinoma || ||	TRUE	igd	NA	NA	NA	NA	NA	NA	NA	461460	0.00205674	196116393	9.70063e-11	3	ukb-b-19953	Body mass index (BMI) || id:ukb-b-19953	TRUE	reported	igd	2	TRUE
320	rs6777784	T	G	T	G	0.0116125	-0.00155129	0.61678	0.616674	FALSE	FALSE	FALSE	ebi-a-GCST90013410	3	62376645	0.0111424	392871	0.89	Basal cell carcinoma || id:ebi-a-GCST90013410	Basal cell carcinoma	Basal cell carcinoma || ||	TRUE	igd	NA	NA	NA	NA	NA	NA	NA	461460	0.00202753	62376645	1e-08	3	ukb-b-19953	Body mass index (BMI) || id:ukb-b-19953	TRUE	reported	igd	2	TRUE
321	rs6831088	A	G	A	G	-0.0115222	-0.000901782	0.640139	0.639374	FALSE	FALSE	FALSE	ebi-a-GCST90013410	4	20257769	0.0113103	392871	0.94	Basal cell carcinoma || id:ebi-a-GCST90013410	Basal cell carcinoma	Basal cell carcinoma || ||	TRUE	igd	NA	NA	NA	NA	NA	NA	NA	461460	0.0020591	20257769	2.19999e-08	4	ukb-b-19953	Body mass index (BMI) || id:ukb-b-19953	TRUE	reported	igd	2	TRUE
322	rs6843852	T	C	T	C	0.0130897	-0.0249476	0.507861	0.507925	FALSE	FALSE	FALSE	ebi-a-GCST90013410	4	162132758	0.010865	392871	0.0219999	Basal cell carcinoma || id:ebi-a-GCST90013410	Basal cell carcinoma	Basal cell carcinoma || ||	TRUE	igd	NA	NA	NA	NA	NA	NA	NA	461460	0.00197607	162132758	3.50026e-11	4	ukb-b-19953	Body mass index (BMI) || id:ukb-b-19953	TRUE	reported	igd	2	TRUE
323	rs6909685	T	C	T	C	-0.014612	0.00208591	0.326809	0.324636	FALSE	FALSE	FALSE	ebi-a-GCST90013410	6	97753952	0.0116673	392871	0.86	Basal cell carcinoma || id:ebi-a-GCST90013410	Basal cell carcinoma	Basal cell carcinoma || ||	TRUE	igd	NA	NA	NA	NA	NA	NA	NA	461460	0.00211352	97753952	4.70002e-12	6	ukb-b-19953	Body mass index (BMI) || id:ukb-b-19953	TRUE	reported	igd	2	TRUE
324	rs6922607	G	A	G	A	0.0148848	-0.0121095	0.189847	0.189741	FALSE	FALSE	FALSE	ebi-a-GCST90013410	6	142703483	0.0138713	392871	0.38	Basal cell carcinoma || id:ebi-a-GCST90013410	Basal cell carcinoma	Basal cell carcinoma || ||	TRUE	igd	NA	NA	NA	NA	NA	NA	NA	461460	0.00251479	142703483	3.2e-09	6	ukb-b-19953	Body mass index (BMI) || id:ukb-b-19953	TRUE	reported	igd	2	TRUE
325	rs6938973	C	T	C	T	0.0182223	-0.00407103	0.601456	0.600903	FALSE	FALSE	FALSE	ebi-a-GCST90013410	6	98421721	0.0110838	392871	0.709999	Basal cell carcinoma || id:ebi-a-GCST90013410	Basal cell carcinoma	Basal cell carcinoma || ||	TRUE	igd	NA	NA	NA	NA	NA	NA	NA	461460	0.00201872	98421721	1.80011e-19	6	ukb-b-19953	Body mass index (BMI) || id:ukb-b-19953	TRUE	reported	igd	2	TRUE
326	rs6950388	A	G	A	G	0.0155219	-0.0131344	0.795086	0.796101	FALSE	FALSE	FALSE	ebi-a-GCST90013410	7	1270699	0.0134239	392871	0.33	Basal cell carcinoma || id:ebi-a-GCST90013410	Basal cell carcinoma	Basal cell carcinoma || ||	TRUE	igd	NA	NA	NA	NA	NA	NA	NA	461460	0.00244806	1270699	2.30001e-10	7	ukb-b-19953	Body mass index (BMI) || id:ukb-b-19953	TRUE	reported	igd	2	TRUE
327	rs6962980	C	A	C	A	-0.0159568	0.0261752	0.556019	0.557487	FALSE	FALSE	FALSE	ebi-a-GCST90013410	7	113452183	0.0109393	392871	0.017	Basal cell carcinoma || id:ebi-a-GCST90013410	Basal cell carcinoma	Basal cell carcinoma || ||	TRUE	igd	NA	NA	NA	NA	NA	NA	NA	461460	0.00198814	113452183	1e-15	7	ukb-b-19953	Body mass index (BMI) || id:ukb-b-19953	TRUE	reported	igd	2	TRUE
328	rs698147	G	A	G	A	-0.0128512	0.00643644	0.543596	0.543962	FALSE	FALSE	FALSE	ebi-a-GCST90013410	5	3513485	0.0109321	392871	0.56	Basal cell carcinoma || id:ebi-a-GCST90013410	Basal cell carcinoma	Basal cell carcinoma || ||	TRUE	igd	NA	NA	NA	NA	NA	NA	NA	461460	0.00198514	3513485	9.60064e-11	5	ukb-b-19953	Body mass index (BMI) || id:ukb-b-19953	TRUE	reported	igd	2	TRUE
329	rs7024334	G	T	G	T	-0.0138177	0.0189919	0.77914	0.779948	FALSE	FALSE	FALSE	ebi-a-GCST90013410	9	109072075	0.0131669	392871	0.15	Basal cell carcinoma || id:ebi-a-GCST90013410	Basal cell carcinoma	Basal cell carcinoma || ||	TRUE	igd	NA	NA	NA	NA	NA	NA	NA	461460	0.00238338	109072075	6.69993e-09	9	ukb-b-19953	Body mass index (BMI) || id:ukb-b-19953	TRUE	reported	igd	2	TRUE
330	rs7027304	T	C	T	C	0.0145492	7.3632e-05	0.652661	0.654438	FALSE	FALSE	FALSE	ebi-a-GCST90013410	9	129408290	0.0115182	392871	0.99	Basal cell carcinoma || id:ebi-a-GCST90013410	Basal cell carcinoma	Basal cell carcinoma || ||	TRUE	igd	NA	NA	NA	NA	NA	NA	NA	461460	0.00208703	129408290	3.10027e-12	9	ukb-b-19953	Body mass index (BMI) || id:ukb-b-19953	TRUE	reported	igd	2	TRUE
331	rs7034554	G	A	G	A	-0.0129826	0.0108297	0.373825	0.373417	FALSE	FALSE	FALSE	ebi-a-GCST90013410	9	37081301	0.0111958	392871	0.33	Basal cell carcinoma || id:ebi-a-GCST90013410	Basal cell carcinoma	Basal cell carcinoma || ||	TRUE	igd	NA	NA	NA	NA	NA	NA	NA	461460	0.00204252	37081301	2.1e-10	9	ukb-b-19953	Body mass index (BMI) || id:ukb-b-19953	TRUE	reported	igd	2	TRUE
332	rs7038943	C	T	C	T	-0.0140202	0.000898705	0.33879	0.338303	FALSE	FALSE	FALSE	ebi-a-GCST90013410	9	120377178	0.0114608	392871	0.94	Basal cell carcinoma || id:ebi-a-GCST90013410	Basal cell carcinoma	Basal cell carcinoma || ||	TRUE	igd	NA	NA	NA	NA	NA	NA	NA	461460	0.00208641	120377178	1.80011e-11	9	ukb-b-19953	Body mass index (BMI) || id:ukb-b-19953	TRUE	reported	igd	2	TRUE
333	rs704061	C	T	C	T	0.0146374	0.00119949	0.45505	0.454484	FALSE	FALSE	FALSE	ebi-a-GCST90013410	12	89771903	0.0109116	392871	0.91	Basal cell carcinoma || id:ebi-a-GCST90013410	Basal cell carcinoma	Basal cell carcinoma || ||	TRUE	igd	NA	NA	NA	NA	NA	NA	NA	461460	0.00198552	89771903	1.69981e-13	12	ukb-b-19953	Body mass index (BMI) || id:ukb-b-19953	TRUE	reported	igd	2	TRUE
334	rs7070670	T	C	T	C	-0.0123274	0.0126405	0.327923	0.325582	FALSE	FALSE	FALSE	ebi-a-GCST90013410	10	61842645	0.0116954	392871	0.28	Basal cell carcinoma || id:ebi-a-GCST90013410	Basal cell carcinoma	Basal cell carcinoma || ||	TRUE	igd	NA	NA	NA	NA	NA	NA	NA	461460	0.00211928	61842645	5.99998e-09	10	ukb-b-19953	Body mass index (BMI) || id:ukb-b-19953	TRUE	reported	igd	2	TRUE
335	rs7081254	C	T	C	T	-0.0142516	-0.0150104	0.205739	0.206088	FALSE	FALSE	FALSE	ebi-a-GCST90013410	10	132955696	0.0135025	392871	0.27	Basal cell carcinoma || id:ebi-a-GCST90013410	Basal cell carcinoma	Basal cell carcinoma || ||	TRUE	igd	NA	NA	NA	NA	NA	NA	NA	461460	0.00245216	132955696	6.19998e-09	10	ukb-b-19953	Body mass index (BMI) || id:ukb-b-19953	TRUE	reported	igd	2	TRUE
336	rs7124681	A	C	A	C	0.0256977	0.0130388	0.408353	0.409086	FALSE	FALSE	FALSE	ebi-a-GCST90013410	11	47529947	0.0109975	392871	0.24	Basal cell carcinoma || id:ebi-a-GCST90013410	Basal cell carcinoma	Basal cell carcinoma || ||	TRUE	igd	NA	NA	NA	NA	NA	NA	NA	461460	0.0020063	47529947	1.50003e-37	11	ukb-b-19953	Body mass index (BMI) || id:ukb-b-19953	TRUE	reported	igd	2	TRUE
338	rs71495038	A	G	A	G	0.0277998	-0.00776414	0.076936	0.076649	FALSE	FALSE	FALSE	ebi-a-GCST90013410	10	33971383	0.0204482	392871	0.7	Basal cell carcinoma || id:ebi-a-GCST90013410	Basal cell carcinoma	Basal cell carcinoma || ||	TRUE	igd	NA	NA	NA	NA	NA	NA	NA	461460	0.00370969	33971383	6.70039e-14	10	ukb-b-19953	Body mass index (BMI) || id:ukb-b-19953	TRUE	reported	igd	2	TRUE
339	rs7201895	A	G	A	G	-0.0149781	-0.0145267	0.354291	0.352339	FALSE	FALSE	FALSE	ebi-a-GCST90013410	16	407723	0.0115144	392871	0.21	Basal cell carcinoma || id:ebi-a-GCST90013410	Basal cell carcinoma	Basal cell carcinoma || ||	TRUE	igd	NA	NA	NA	NA	NA	NA	NA	461460	0.00207999	407723	6.00067e-13	16	ukb-b-19953	Body mass index (BMI) || id:ukb-b-19953	TRUE	reported	igd	2	TRUE
340	rs7206608	G	C	G	C	0.0135122	-0.00220231	0.32162	0.321692	FALSE	TRUE	FALSE	ebi-a-GCST90013410	16	82872628	0.0116442	392871	0.85	Basal cell carcinoma || id:ebi-a-GCST90013410	Basal cell carcinoma	Basal cell carcinoma || ||	TRUE	igd	NA	NA	NA	NA	NA	NA	NA	461460	0.00211797	82872628	1.79999e-10	16	ukb-b-19953	Body mass index (BMI) || id:ukb-b-19953	TRUE	reported	igd	2	TRUE
341	rs7218014	C	T	C	T	0.0189524	0.0208059	0.197305	0.196291	FALSE	FALSE	FALSE	ebi-a-GCST90013410	17	65832016	0.0136056	392871	0.13	Basal cell carcinoma || id:ebi-a-GCST90013410	Basal cell carcinoma	Basal cell carcinoma || ||	TRUE	igd	NA	NA	NA	NA	NA	NA	NA	461460	0.00249216	65832016	2.90001e-14	17	ukb-b-19953	Body mass index (BMI) || id:ukb-b-19953	TRUE	reported	igd	2	TRUE
342	rs7232171	T	G	T	G	0.0123404	-0.0115839	0.58263	0.582811	FALSE	FALSE	FALSE	ebi-a-GCST90013410	18	31251221	0.0110121	392871	0.29	Basal cell carcinoma || id:ebi-a-GCST90013410	Basal cell carcinoma	Basal cell carcinoma || ||	TRUE	igd	NA	NA	NA	NA	NA	NA	NA	461460	0.00200821	31251221	8e-10	18	ukb-b-19953	Body mass index (BMI) || id:ukb-b-19953	TRUE	reported	igd	2	TRUE
343	rs723672	T	C	T	C	0.0111273	0.00970098	0.43151	0.429579	FALSE	FALSE	FALSE	ebi-a-GCST90013410	12	2161561	0.0110644	392871	0.38	Basal cell carcinoma || id:ebi-a-GCST90013410	Basal cell carcinoma	Basal cell carcinoma || ||	TRUE	igd	NA	NA	NA	NA	NA	NA	NA	461460	0.00200698	2161561	2.99999e-08	12	ukb-b-19953	Body mass index (BMI) || id:ukb-b-19953	TRUE	reported	igd	2	TRUE
344	rs7250833	T	C	T	C	0.0135041	-0.00754849	0.288866	0.288545	FALSE	FALSE	FALSE	ebi-a-GCST90013410	19	33937277	0.0120092	392871	0.53	Basal cell carcinoma || id:ebi-a-GCST90013410	Basal cell carcinoma	Basal cell carcinoma || ||	TRUE	igd	NA	NA	NA	NA	NA	NA	NA	461460	0.002188	33937277	6.69993e-10	19	ukb-b-19953	Body mass index (BMI) || id:ukb-b-19953	TRUE	reported	igd	2	TRUE
345	rs7259070	C	T	C	T	0.021869	0.010906	0.596062	0.599417	FALSE	FALSE	FALSE	ebi-a-GCST90013410	19	47562509	0.0112861	392871	0.33	Basal cell carcinoma || id:ebi-a-GCST90013410	Basal cell carcinoma	Basal cell carcinoma || ||	TRUE	igd	NA	NA	NA	NA	NA	NA	NA	461460	0.00203628	47562509	6.59933e-27	19	ukb-b-19953	Body mass index (BMI) || id:ukb-b-19953	TRUE	reported	igd	2	TRUE
346	rs72634826	A	G	A	G	-0.021277	0.00995461	0.259858	0.254747	FALSE	FALSE	FALSE	ebi-a-GCST90013410	1	1601052	0.0127054	392871	0.43	Basal cell carcinoma || id:ebi-a-GCST90013410	Basal cell carcinoma	Basal cell carcinoma || ||	TRUE	igd	NA	NA	NA	NA	NA	NA	NA	461460	0.00228001	1601052	1e-20	1	ukb-b-19953	Body mass index (BMI) || id:ukb-b-19953	TRUE	reported	igd	2	TRUE
347	rs72649373	C	T	C	T	0.0178062	-0.0515593	0.143188	0.135647	FALSE	FALSE	FALSE	ebi-a-GCST90013410	4	80609966	0.0164567	392871	0.0017	Basal cell carcinoma || id:ebi-a-GCST90013410	Basal cell carcinoma	Basal cell carcinoma || ||	TRUE	igd	NA	NA	NA	NA	NA	NA	NA	461460	0.00287805	80609966	6.1e-10	4	ukb-b-19953	Body mass index (BMI) || id:ukb-b-19953	TRUE	reported	igd	2	TRUE
348	rs72673947	G	A	G	A	0.0218864	0.0254433	0.107031	0.10417	FALSE	FALSE	FALSE	ebi-a-GCST90013410	8	118884379	0.0176598	392871	0.15	Basal cell carcinoma || id:ebi-a-GCST90013410	Basal cell carcinoma	Basal cell carcinoma || ||	TRUE	igd	NA	NA	NA	NA	NA	NA	NA	461460	0.00321496	118884379	9.8992e-12	8	ukb-b-19953	Body mass index (BMI) || id:ukb-b-19953	TRUE	reported	igd	2	TRUE
349	rs72892910	T	G	T	G	0.0387798	0.00704887	0.172232	0.171427	FALSE	FALSE	FALSE	ebi-a-GCST90013410	6	50816887	0.0143997	392871	0.62	Basal cell carcinoma || id:ebi-a-GCST90013410	Basal cell carcinoma	Basal cell carcinoma || ||	TRUE	igd	NA	NA	NA	NA	NA	NA	NA	461460	0.00262053	50816887	1.50003e-49	6	ukb-b-19953	Body mass index (BMI) || id:ukb-b-19953	TRUE	reported	igd	2	TRUE
351	rs73026725	A	C	A	C	-0.022318	-0.00642115	0.153534	0.152692	FALSE	FALSE	FALSE	ebi-a-GCST90013410	19	31017686	0.0151442	392871	0.67	Basal cell carcinoma || id:ebi-a-GCST90013410	Basal cell carcinoma	Basal cell carcinoma || ||	TRUE	igd	NA	NA	NA	NA	NA	NA	NA	461460	0.00275052	31017686	4.90004e-16	19	ukb-b-19953	Body mass index (BMI) || id:ukb-b-19953	TRUE	reported	igd	2	TRUE
352	rs73052033	C	T	C	T	-0.0303929	0.0328145	0.18493	0.183928	FALSE	FALSE	FALSE	ebi-a-GCST90013410	3	185828465	0.0139102	392871	0.0179999	Basal cell carcinoma || id:ebi-a-GCST90013410	Basal cell carcinoma	Basal cell carcinoma || ||	TRUE	igd	NA	NA	NA	NA	NA	NA	NA	461460	0.00254634	185828465	7.70016e-33	3	ukb-b-19953	Body mass index (BMI) || id:ukb-b-19953	TRUE	reported	igd	2	TRUE
353	rs7306534	A	G	A	G	-0.0112754	-0.00404783	0.621712	0.623312	FALSE	FALSE	FALSE	ebi-a-GCST90013410	12	68107914	0.0113533	392871	0.719999	Basal cell carcinoma || id:ebi-a-GCST90013410	Basal cell carcinoma	Basal cell carcinoma || ||	TRUE	igd	NA	NA	NA	NA	NA	NA	NA	461460	0.00205437	68107914	4.09996e-08	12	ukb-b-19953	Body mass index (BMI) || id:ukb-b-19953	TRUE	reported	igd	2	TRUE
354	rs73124396	C	T	C	T	-0.0154472	-0.00153283	0.205144	0.203305	FALSE	FALSE	FALSE	ebi-a-GCST90013410	7	71579606	0.0135335	392871	0.91	Basal cell carcinoma || id:ebi-a-GCST90013410	Basal cell carcinoma	Basal cell carcinoma || ||	TRUE	igd	NA	NA	NA	NA	NA	NA	NA	461460	0.0024548	71579606	3.09999e-10	7	ukb-b-19953	Body mass index (BMI) || id:ukb-b-19953	TRUE	reported	igd	2	TRUE
355	rs73142879	T	C	T	C	-0.0266936	0.0328363	0.192297	0.191328	FALSE	FALSE	FALSE	ebi-a-GCST90013410	20	51195932	0.0137238	392871	0.017	Basal cell carcinoma || id:ebi-a-GCST90013410	Basal cell carcinoma	Basal cell carcinoma || ||	TRUE	igd	NA	NA	NA	NA	NA	NA	NA	461460	0.00252257	51195932	3.59998e-26	20	ukb-b-19953	Body mass index (BMI) || id:ukb-b-19953	TRUE	reported	igd	2	TRUE
356	rs73193736	G	A	G	A	-0.0177165	-0.00963113	0.243934	0.241993	FALSE	FALSE	FALSE	ebi-a-GCST90013410	12	108294381	0.0128301	392871	0.450001	Basal cell carcinoma || id:ebi-a-GCST90013410	Basal cell carcinoma	Basal cell carcinoma || ||	TRUE	igd	NA	NA	NA	NA	NA	NA	NA	461460	0.00232002	108294381	2.19989e-14	12	ukb-b-19953	Body mass index (BMI) || id:ukb-b-19953	TRUE	reported	igd	2	TRUE
357	rs73213484	T	A	T	A	-0.0225766	0.00982558	0.141236	0.139683	FALSE	TRUE	FALSE	ebi-a-GCST90013410	4	28489339	0.0156332	392871	0.53	Basal cell carcinoma || id:ebi-a-GCST90013410	Basal cell carcinoma	Basal cell carcinoma || ||	TRUE	igd	NA	NA	NA	NA	NA	NA	NA	461460	0.0028364	28489339	1.69981e-15	4	ukb-b-19953	Body mass index (BMI) || id:ukb-b-19953	TRUE	reported	igd	2	TRUE
358	rs7331420	A	G	A	G	-0.0143702	-0.0201419	0.285276	0.283865	FALSE	FALSE	FALSE	ebi-a-GCST90013410	13	99236471	0.0121553	392871	0.0980009	Basal cell carcinoma || id:ebi-a-GCST90013410	Basal cell carcinoma	Basal cell carcinoma || ||	TRUE	igd	NA	NA	NA	NA	NA	NA	NA	461460	0.00220081	99236471	6.59933e-11	13	ukb-b-19953	Body mass index (BMI) || id:ukb-b-19953	TRUE	reported	igd	2	TRUE
359	rs7357754	G	A	G	A	0.0141146	-0.0266834	0.500139	0.499858	FALSE	FALSE	FALSE	ebi-a-GCST90013410	9	92207308	0.0108937	392871	0.0140001	Basal cell carcinoma || id:ebi-a-GCST90013410	Basal cell carcinoma	Basal cell carcinoma || ||	TRUE	igd	NA	NA	NA	NA	NA	NA	NA	461460	0.00198362	92207308	1.10002e-12	9	ukb-b-19953	Body mass index (BMI) || id:ukb-b-19953	TRUE	reported	igd	2	TRUE
360	rs73601548	T	C	T	C	0.0177354	0.010317	0.114527	0.114163	FALSE	FALSE	FALSE	ebi-a-GCST90013410	10	18549889	0.017036	392871	0.54	Basal cell carcinoma || id:ebi-a-GCST90013410	Basal cell carcinoma	Basal cell carcinoma || ||	TRUE	igd	NA	NA	NA	NA	NA	NA	NA	461460	0.00311639	18549889	1.29999e-08	10	ukb-b-19953	Body mass index (BMI) || id:ukb-b-19953	TRUE	reported	igd	2	TRUE
361	rs73985439	C	A	C	A	0.0136616	0.00401577	0.307299	0.306904	FALSE	FALSE	FALSE	ebi-a-GCST90013410	2	212299249	0.0118033	392871	0.73	Basal cell carcinoma || id:ebi-a-GCST90013410	Basal cell carcinoma	Basal cell carcinoma || ||	TRUE	igd	NA	NA	NA	NA	NA	NA	NA	461460	0.00214059	212299249	1.7e-10	2	ukb-b-19953	Body mass index (BMI) || id:ukb-b-19953	TRUE	reported	igd	2	TRUE
362	rs7442885	G	C	G	C	-0.0228163	0.0150451	0.214049	0.210497	FALSE	TRUE	FALSE	ebi-a-GCST90013410	5	87682877	0.0133217	392871	0.26	Basal cell carcinoma || id:ebi-a-GCST90013410	Basal cell carcinoma	Basal cell carcinoma || ||	TRUE	igd	NA	NA	NA	NA	NA	NA	NA	461460	0.00241251	87682877	3.19963e-21	5	ukb-b-19953	Body mass index (BMI) || id:ukb-b-19953	TRUE	reported	igd	2	TRUE
363	rs745249	T	C	T	C	0.0176118	-0.0162132	0.281945	0.281444	FALSE	FALSE	FALSE	ebi-a-GCST90013410	2	105460333	0.0121902	392871	0.18	Basal cell carcinoma || id:ebi-a-GCST90013410	Basal cell carcinoma	Basal cell carcinoma || ||	TRUE	igd	NA	NA	NA	NA	NA	NA	NA	461460	0.00219724	105460333	1.10002e-15	2	ukb-b-19953	Body mass index (BMI) || id:ukb-b-19953	TRUE	reported	igd	2	TRUE
364	rs74750282	C	T	C	T	-0.0196382	0.0198269	0.086623	0.085735	FALSE	FALSE	FALSE	ebi-a-GCST90013410	7	114744463	0.0192735	392871	0.3	Basal cell carcinoma || id:ebi-a-GCST90013410	Basal cell carcinoma	Basal cell carcinoma || ||	TRUE	igd	NA	NA	NA	NA	NA	NA	NA	461460	0.00352561	114744463	2.5e-08	7	ukb-b-19953	Body mass index (BMI) || id:ukb-b-19953	TRUE	reported	igd	2	TRUE
365	rs7498665	G	A	G	A	0.0268646	-0.020048	0.399659	0.400932	FALSE	FALSE	FALSE	ebi-a-GCST90013410	16	28883241	0.0111093	392871	0.0710003	Basal cell carcinoma || id:ebi-a-GCST90013410	Basal cell carcinoma	Basal cell carcinoma || ||	TRUE	igd	NA	NA	NA	NA	NA	NA	NA	461460	0.00201997	28883241	2.29985e-40	16	ukb-b-19953	Body mass index (BMI) || id:ukb-b-19953	TRUE	reported	igd	2	TRUE
366	rs7516554	T	C	T	C	0.0120066	-0.0129108	0.399941	0.399035	FALSE	FALSE	FALSE	ebi-a-GCST90013410	1	210301331	0.0111389	392871	0.25	Basal cell carcinoma || id:ebi-a-GCST90013410	Basal cell carcinoma	Basal cell carcinoma || ||	TRUE	igd	NA	NA	NA	NA	NA	NA	NA	461460	0.00201565	210301331	2.59998e-09	1	ukb-b-19953	Body mass index (BMI) || id:ukb-b-19953	TRUE	reported	igd	2	TRUE
367	rs7519259	A	G	A	G	0.0140028	-0.0149847	0.52836	0.529385	FALSE	FALSE	FALSE	ebi-a-GCST90013410	1	66434743	0.0109713	392871	0.17	Basal cell carcinoma || id:ebi-a-GCST90013410	Basal cell carcinoma	Basal cell carcinoma || ||	TRUE	igd	NA	NA	NA	NA	NA	NA	NA	461460	0.00198381	66434743	1.69981e-12	1	ukb-b-19953	Body mass index (BMI) || id:ukb-b-19953	TRUE	reported	igd	2	TRUE
368	rs754635	G	C	G	C	0.0219925	-0.0124385	0.886582	0.886835	FALSE	TRUE	FALSE	ebi-a-GCST90013410	3	42305131	0.0170417	392871	0.47	Basal cell carcinoma || id:ebi-a-GCST90013410	Basal cell carcinoma	Basal cell carcinoma || ||	TRUE	igd	NA	NA	NA	NA	NA	NA	NA	461460	0.0031093	42305131	1.50003e-12	3	ukb-b-19953	Body mass index (BMI) || id:ukb-b-19953	TRUE	reported	igd	2	TRUE
369	rs75499503	T	C	T	C	-0.0180331	0.0074978	0.220101	0.225031	FALSE	FALSE	FALSE	ebi-a-GCST90013410	6	26153335	0.0129477	392871	0.56	Basal cell carcinoma || id:ebi-a-GCST90013410	Basal cell carcinoma	Basal cell carcinoma || ||	TRUE	igd	TRUE	rs75499503	rs9379827	T	C	A	C	461460	0.00241845	26145217	8.9002e-14	6	ukb-b-19953	Body mass index (BMI) || id:ukb-b-19953	TRUE	reported	igd	2	TRUE
370	rs7568228	C	G	C	G	-0.0119625	0.0102123	0.52717	0.526948	FALSE	TRUE	TRUE	ebi-a-GCST90013410	2	236848488	0.0108699	392871	0.35	Basal cell carcinoma || id:ebi-a-GCST90013410	Basal cell carcinoma	Basal cell carcinoma || ||	TRUE	igd	NA	NA	NA	NA	NA	NA	NA	461460	0.00197288	236848488	1.29999e-09	2	ukb-b-19953	Body mass index (BMI) || id:ukb-b-19953	TRUE	reported	igd	2	FALSE
371	rs7571496	G	A	G	A	-0.0158916	-0.00707849	0.260545	0.257085	FALSE	FALSE	FALSE	ebi-a-GCST90013410	2	6169351	0.0125261	392871	0.57	Basal cell carcinoma || id:ebi-a-GCST90013410	Basal cell carcinoma	Basal cell carcinoma || ||	TRUE	igd	NA	NA	NA	NA	NA	NA	NA	461460	0.00225454	6169351	1.80011e-12	2	ukb-b-19953	Body mass index (BMI) || id:ukb-b-19953	TRUE	reported	igd	2	TRUE
372	rs76183894	C	T	C	T	-0.0219584	0.0267331	0.080747	0.0787677	FALSE	FALSE	FALSE	ebi-a-GCST90013410	3	114371939	0.0200311	392871	0.18	Basal cell carcinoma || id:ebi-a-GCST90013410	Basal cell carcinoma	Basal cell carcinoma || ||	TRUE	igd	NA	NA	NA	NA	NA	NA	NA	461460	0.00364437	114371939	1.7e-09	3	ukb-b-19953	Body mass index (BMI) || id:ukb-b-19953	TRUE	reported	igd	2	TRUE
373	rs7619139	A	T	A	T	0.0134537	-0.00774068	0.588616	0.589241	FALSE	TRUE	FALSE	ebi-a-GCST90013410	3	25110415	0.011084	392871	0.48	Basal cell carcinoma || id:ebi-a-GCST90013410	Basal cell carcinoma	Basal cell carcinoma || ||	TRUE	igd	NA	NA	NA	NA	NA	NA	NA	461460	0.00201061	25110415	2.19989e-11	3	ukb-b-19953	Body mass index (BMI) || id:ukb-b-19953	TRUE	reported	igd	2	TRUE
374	rs765874	A	T	A	T	-0.0120592	-0.00373448	0.489362	0.489285	FALSE	TRUE	TRUE	ebi-a-GCST90013410	6	143185557	0.0108521	392871	0.73	Basal cell carcinoma || id:ebi-a-GCST90013410	Basal cell carcinoma	Basal cell carcinoma || ||	TRUE	igd	NA	NA	NA	NA	NA	NA	NA	461460	0.00197569	143185557	1e-09	6	ukb-b-19953	Body mass index (BMI) || id:ukb-b-19953	TRUE	reported	igd	2	FALSE
375	rs76702514	G	C	G	C	-0.0164862	0.0111772	0.210623	0.20883	FALSE	TRUE	FALSE	ebi-a-GCST90013410	1	195148296	0.0133824	392871	0.4	Basal cell carcinoma || id:ebi-a-GCST90013410	Basal cell carcinoma	Basal cell carcinoma || ||	TRUE	igd	NA	NA	NA	NA	NA	NA	NA	461460	0.00243278	195148296	1.20005e-11	1	ukb-b-19953	Body mass index (BMI) || id:ukb-b-19953	TRUE	reported	igd	2	TRUE
376	rs7683836	A	G	A	G	-0.0122469	-0.00978831	0.557215	0.557666	FALSE	FALSE	FALSE	ebi-a-GCST90013410	4	180167906	0.0109634	392871	0.37	Basal cell carcinoma || id:ebi-a-GCST90013410	Basal cell carcinoma	Basal cell carcinoma || ||	TRUE	igd	NA	NA	NA	NA	NA	NA	NA	461460	0.00199427	180167906	8.19993e-10	4	ukb-b-19953	Body mass index (BMI) || id:ukb-b-19953	TRUE	reported	igd	2	TRUE
377	rs7704382	G	C	G	C	0.0120126	-0.0139689	0.433528	0.432919	FALSE	TRUE	TRUE	ebi-a-GCST90013410	5	112448114	0.0109794	392871	0.2	Basal cell carcinoma || id:ebi-a-GCST90013410	Basal cell carcinoma	Basal cell carcinoma || ||	TRUE	igd	NA	NA	NA	NA	NA	NA	NA	461460	0.00199631	112448114	1.79999e-09	5	ukb-b-19953	Body mass index (BMI) || id:ukb-b-19953	TRUE	reported	igd	2	FALSE
378	rs7708584	G	A	G	A	-0.0159321	0.00182929	0.572344	0.573095	FALSE	FALSE	FALSE	ebi-a-GCST90013410	5	153543466	0.0109567	392871	0.87	Basal cell carcinoma || id:ebi-a-GCST90013410	Basal cell carcinoma	Basal cell carcinoma || ||	TRUE	igd	NA	NA	NA	NA	NA	NA	NA	461460	0.0019949	153543466	1.39991e-15	5	ukb-b-19953	Body mass index (BMI) || id:ukb-b-19953	TRUE	reported	igd	2	TRUE
379	rs7761673	A	T	A	T	-0.0135915	0.00341463	0.21988	0.219093	FALSE	TRUE	FALSE	ebi-a-GCST90013410	6	70357368	0.0131054	392871	0.79	Basal cell carcinoma || id:ebi-a-GCST90013410	Basal cell carcinoma	Basal cell carcinoma || ||	TRUE	igd	NA	NA	NA	NA	NA	NA	NA	461460	0.0023901	70357368	1.29999e-08	6	ukb-b-19953	Body mass index (BMI) || id:ukb-b-19953	TRUE	reported	igd	2	TRUE
380	rs7762794	G	A	G	A	0.0149077	-0.00792125	0.285408	0.284847	FALSE	FALSE	FALSE	ebi-a-GCST90013410	6	153380228	0.0120347	392871	0.51	Basal cell carcinoma || id:ebi-a-GCST90013410	Basal cell carcinoma	Basal cell carcinoma || ||	TRUE	igd	NA	NA	NA	NA	NA	NA	NA	461460	0.00218606	153380228	9.09913e-12	6	ukb-b-19953	Body mass index (BMI) || id:ukb-b-19953	TRUE	reported	igd	2	TRUE
381	rs7774	A	C	A	C	0.014988	-0.0270632	0.310467	0.30739	FALSE	FALSE	FALSE	ebi-a-GCST90013410	17	4801163	0.0119494	392871	0.0239999	Basal cell carcinoma || id:ebi-a-GCST90013410	Basal cell carcinoma	Basal cell carcinoma || ||	TRUE	igd	NA	NA	NA	NA	NA	NA	NA	461460	0.00215169	4801163	3.29989e-12	17	ukb-b-19953	Body mass index (BMI) || id:ukb-b-19953	TRUE	reported	igd	2	TRUE
382	rs7776021	A	G	A	G	0.0123701	-0.00175397	0.287599	0.287172	FALSE	FALSE	FALSE	ebi-a-GCST90013410	6	73742152	0.0119978	392871	0.88	Basal cell carcinoma || id:ebi-a-GCST90013410	Basal cell carcinoma	Basal cell carcinoma || ||	TRUE	igd	NA	NA	NA	NA	NA	NA	NA	461460	0.00218251	73742152	1.40001e-08	6	ukb-b-19953	Body mass index (BMI) || id:ukb-b-19953	TRUE	reported	igd	2	TRUE
383	rs7802342	G	T	G	T	0.0122748	0.0159041	0.288566	0.288467	FALSE	FALSE	FALSE	ebi-a-GCST90013410	7	137435925	0.0119378	392871	0.18	Basal cell carcinoma || id:ebi-a-GCST90013410	Basal cell carcinoma	Basal cell carcinoma || ||	TRUE	igd	NA	NA	NA	NA	NA	NA	NA	461460	0.00218145	137435925	1.79999e-08	7	ukb-b-19953	Body mass index (BMI) || id:ukb-b-19953	TRUE	reported	igd	2	TRUE
384	rs7805441	T	C	T	C	0.0133747	-0.00288587	0.502261	0.501793	FALSE	FALSE	FALSE	ebi-a-GCST90013410	7	78121458	0.0109748	392871	0.79	Basal cell carcinoma || id:ebi-a-GCST90013410	Basal cell carcinoma	Basal cell carcinoma || ||	TRUE	igd	NA	NA	NA	NA	NA	NA	NA	461460	0.00198884	78121458	1.80011e-11	7	ukb-b-19953	Body mass index (BMI) || id:ukb-b-19953	TRUE	reported	igd	2	TRUE
385	rs78086698	C	T	C	T	0.0318357	0.0125437	0.039838	0.0386622	FALSE	FALSE	FALSE	ebi-a-GCST90013410	12	24024639	0.0279568	392871	0.649999	Basal cell carcinoma || id:ebi-a-GCST90013410	Basal cell carcinoma	Basal cell carcinoma || ||	TRUE	igd	NA	NA	NA	NA	NA	NA	NA	461460	0.0050761	24024639	3.59998e-10	12	ukb-b-19953	Body mass index (BMI) || id:ukb-b-19953	TRUE	reported	igd	2	TRUE
386	rs784257	C	T	C	T	0.0179315	-0.0223321	0.812541	0.815098	FALSE	FALSE	FALSE	ebi-a-GCST90013410	18	53397199	0.0139762	392871	0.11	Basal cell carcinoma || id:ebi-a-GCST90013410	Basal cell carcinoma	Basal cell carcinoma || ||	TRUE	igd	NA	NA	NA	NA	NA	NA	NA	461460	0.00254968	53397199	1.99986e-12	18	ukb-b-19953	Body mass index (BMI) || id:ukb-b-19953	TRUE	reported	igd	2	TRUE
387	rs78605811	C	A	C	A	-0.032737	-0.00549029	0.05405	0.0495967	FALSE	FALSE	FALSE	ebi-a-GCST90013410	3	83631491	0.0252652	392871	0.83	Basal cell carcinoma || id:ebi-a-GCST90013410	Basal cell carcinoma	Basal cell carcinoma || ||	TRUE	igd	NA	NA	NA	NA	NA	NA	NA	461460	0.00444673	83631491	1.80011e-13	3	ukb-b-19953	Body mass index (BMI) || id:ukb-b-19953	TRUE	reported	igd	2	TRUE
388	rs7893571	T	G	T	G	0.0140553	-0.00521739	0.665897	0.665704	FALSE	FALSE	FALSE	ebi-a-GCST90013410	10	16750129	0.0115438	392871	0.649999	Basal cell carcinoma || id:ebi-a-GCST90013410	Basal cell carcinoma	Basal cell carcinoma || ||	TRUE	igd	NA	NA	NA	NA	NA	NA	NA	461460	0.00210152	16750129	2.29985e-11	10	ukb-b-19953	Body mass index (BMI) || id:ukb-b-19953	TRUE	reported	igd	2	TRUE
389	rs7924036	T	G	T	G	-0.0142836	0.00454131	0.503265	0.503405	FALSE	FALSE	FALSE	ebi-a-GCST90013410	10	65191645	0.0108569	392871	0.68	Basal cell carcinoma || id:ebi-a-GCST90013410	Basal cell carcinoma	Basal cell carcinoma || ||	TRUE	igd	NA	NA	NA	NA	NA	NA	NA	461460	0.0019778	65191645	5.10035e-13	10	ukb-b-19953	Body mass index (BMI) || id:ukb-b-19953	TRUE	reported	igd	2	TRUE
390	rs7925100	A	G	A	G	0.014725	0.0238319	0.396117	0.396579	FALSE	FALSE	FALSE	ebi-a-GCST90013410	11	118941596	0.0110701	392871	0.0309999	Basal cell carcinoma || id:ebi-a-GCST90013410	Basal cell carcinoma	Basal cell carcinoma || ||	TRUE	igd	NA	NA	NA	NA	NA	NA	NA	461460	0.0020221	118941596	3.29989e-13	11	ukb-b-19953	Body mass index (BMI) || id:ukb-b-19953	TRUE	reported	igd	2	TRUE
391	rs7944782	G	T	G	T	0.0157606	0.0107785	0.509784	0.510286	FALSE	FALSE	FALSE	ebi-a-GCST90013410	11	130795698	0.0109365	392871	0.32	Basal cell carcinoma || id:ebi-a-GCST90013410	Basal cell carcinoma	Basal cell carcinoma || ||	TRUE	igd	NA	NA	NA	NA	NA	NA	NA	461460	0.00198748	130795698	2.19989e-15	11	ukb-b-19953	Body mass index (BMI) || id:ukb-b-19953	TRUE	reported	igd	2	TRUE
392	rs7947143	A	G	A	G	-0.0182782	-0.0405044	0.163483	0.163089	FALSE	FALSE	FALSE	ebi-a-GCST90013410	11	64090422	0.0148814	392871	0.00649995	Basal cell carcinoma || id:ebi-a-GCST90013410	Basal cell carcinoma	Basal cell carcinoma || ||	TRUE	igd	NA	NA	NA	NA	NA	NA	NA	461460	0.00267522	64090422	8.30042e-12	11	ukb-b-19953	Body mass index (BMI) || id:ukb-b-19953	TRUE	reported	igd	2	TRUE
393	rs79780963	T	C	T	C	0.0236803	-0.0194491	0.077428	0.0772839	FALSE	FALSE	FALSE	ebi-a-GCST90013410	10	104952499	0.020432	392871	0.34	Basal cell carcinoma || id:ebi-a-GCST90013410	Basal cell carcinoma	Basal cell carcinoma || ||	TRUE	igd	NA	NA	NA	NA	NA	NA	NA	461460	0.00369591	104952499	1.5e-10	10	ukb-b-19953	Body mass index (BMI) || id:ukb-b-19953	TRUE	reported	igd	2	TRUE
394	rs7996639	A	G	A	G	0.0145559	-0.0176168	0.449354	0.44687	FALSE	FALSE	FALSE	ebi-a-GCST90013410	13	97019090	0.0110992	392871	0.11	Basal cell carcinoma || id:ebi-a-GCST90013410	Basal cell carcinoma	Basal cell carcinoma || ||	TRUE	igd	NA	NA	NA	NA	NA	NA	NA	461460	0.00200245	97019090	3.59998e-13	13	ukb-b-19953	Body mass index (BMI) || id:ukb-b-19953	TRUE	reported	igd	2	TRUE
395	rs80135274	T	A	T	A	0.021339	-0.011784	0.070324	0.0700211	FALSE	TRUE	FALSE	ebi-a-GCST90013410	17	5286277	0.0214012	392871	0.58	Basal cell carcinoma || id:ebi-a-GCST90013410	Basal cell carcinoma	Basal cell carcinoma || ||	TRUE	igd	NA	NA	NA	NA	NA	NA	NA	461460	0.00388113	5286277	3.79997e-08	17	ukb-b-19953	Body mass index (BMI) || id:ukb-b-19953	TRUE	reported	igd	2	TRUE
396	rs8015400	A	C	A	C	0.0213422	-0.00936861	0.677097	0.678658	FALSE	FALSE	FALSE	ebi-a-GCST90013410	14	25930988	0.0116111	392871	0.42	Basal cell carcinoma || id:ebi-a-GCST90013410	Basal cell carcinoma	Basal cell carcinoma || ||	TRUE	igd	NA	NA	NA	NA	NA	NA	NA	461460	0.00211709	25930988	6.70039e-24	14	ukb-b-19953	Body mass index (BMI) || id:ukb-b-19953	TRUE	reported	igd	2	TRUE
397	rs8020365	A	T	A	T	0.0251068	0.0276763	0.220464	0.220593	FALSE	TRUE	FALSE	ebi-a-GCST90013410	14	79937216	0.0130357	392871	0.0340001	Basal cell carcinoma || id:ebi-a-GCST90013410	Basal cell carcinoma	Basal cell carcinoma || ||	TRUE	igd	NA	NA	NA	NA	NA	NA	NA	461460	0.00239517	79937216	1e-25	14	ukb-b-19953	Body mass index (BMI) || id:ukb-b-19953	TRUE	reported	igd	2	TRUE
398	rs8024137	T	A	T	A	0.0156329	0.00567526	0.848207	0.849103	FALSE	TRUE	FALSE	ebi-a-GCST90013410	15	35837297	0.0152399	392871	0.709999	Basal cell carcinoma || id:ebi-a-GCST90013410	Basal cell carcinoma	Basal cell carcinoma || ||	TRUE	igd	NA	NA	NA	NA	NA	NA	NA	461460	0.00276778	35837297	1.6e-08	15	ukb-b-19953	Body mass index (BMI) || id:ukb-b-19953	TRUE	reported	igd	2	TRUE
399	rs8025516	G	T	G	T	-0.0146558	0.00202207	0.645928	0.645408	FALSE	FALSE	FALSE	ebi-a-GCST90013410	15	95271872	0.0113753	392871	0.86	Basal cell carcinoma || id:ebi-a-GCST90013410	Basal cell carcinoma	Basal cell carcinoma || ||	TRUE	igd	NA	NA	NA	NA	NA	NA	NA	461460	0.00207578	95271872	1.69981e-12	15	ukb-b-19953	Body mass index (BMI) || id:ukb-b-19953	TRUE	reported	igd	2	TRUE
400	rs8076669	C	T	C	T	0.0140681	-0.0207633	0.561561	0.560925	FALSE	FALSE	FALSE	ebi-a-GCST90013410	17	15888448	0.0109276	392871	0.0569994	Basal cell carcinoma || id:ebi-a-GCST90013410	Basal cell carcinoma	Basal cell carcinoma || ||	TRUE	igd	NA	NA	NA	NA	NA	NA	NA	461460	0.00199601	15888448	1.80011e-12	17	ukb-b-19953	Body mass index (BMI) || id:ukb-b-19953	TRUE	reported	igd	2	TRUE
401	rs8089514	A	T	A	T	0.012988	0.0186229	0.36868	0.365358	FALSE	TRUE	FALSE	ebi-a-GCST90013410	18	69224478	0.0115244	392871	0.11	Basal cell carcinoma || id:ebi-a-GCST90013410	Basal cell carcinoma	Basal cell carcinoma || ||	TRUE	igd	NA	NA	NA	NA	NA	NA	NA	461460	0.00207588	69224478	3.89996e-10	18	ukb-b-19953	Body mass index (BMI) || id:ukb-b-19953	TRUE	reported	igd	2	TRUE
402	rs8112818	G	A	G	A	-0.020696	-0.0197862	0.400329	0.400251	FALSE	FALSE	FALSE	ebi-a-GCST90013410	19	18812785	0.0111546	392871	0.0759994	Basal cell carcinoma || id:ebi-a-GCST90013410	Basal cell carcinoma	Basal cell carcinoma || ||	TRUE	igd	NA	NA	NA	NA	NA	NA	NA	461460	0.00202712	18812785	1.80011e-24	19	ukb-b-19953	Body mass index (BMI) || id:ukb-b-19953	TRUE	reported	igd	2	TRUE
403	rs815163	C	T	C	T	-0.016485	0.011199	0.563148	0.562776	FALSE	FALSE	FALSE	ebi-a-GCST90013410	1	190294726	0.0109323	392871	0.31	Basal cell carcinoma || id:ebi-a-GCST90013410	Basal cell carcinoma	Basal cell carcinoma || ||	TRUE	igd	NA	NA	NA	NA	NA	NA	NA	461460	0.00198582	190294726	1e-16	1	ukb-b-19953	Body mass index (BMI) || id:ukb-b-19953	TRUE	reported	igd	2	TRUE
404	rs852042	G	A	G	A	-0.0131207	-0.00371194	0.758575	0.759302	FALSE	FALSE	FALSE	ebi-a-GCST90013410	20	17091233	0.0126799	392871	0.77	Basal cell carcinoma || id:ebi-a-GCST90013410	Basal cell carcinoma	Basal cell carcinoma || ||	TRUE	igd	NA	NA	NA	NA	NA	NA	NA	461460	0.00231309	17091233	1.40001e-08	20	ukb-b-19953	Body mass index (BMI) || id:ukb-b-19953	TRUE	reported	igd	2	TRUE
405	rs862320	T	C	T	C	-0.0231703	0.00575882	0.40965	0.410311	FALSE	FALSE	FALSE	ebi-a-GCST90013410	16	69651866	0.0110524	392871	0.6	Basal cell carcinoma || id:ebi-a-GCST90013410	Basal cell carcinoma	Basal cell carcinoma || ||	TRUE	igd	NA	NA	NA	NA	NA	NA	NA	461460	0.00201345	69651866	1.20005e-30	16	ukb-b-19953	Body mass index (BMI) || id:ukb-b-19953	TRUE	reported	igd	2	TRUE
407	rs909892	A	G	A	G	-0.0184105	0.00467297	0.134817	0.131354	FALSE	FALSE	FALSE	ebi-a-GCST90013410	20	41982698	0.0160942	392871	0.77	Basal cell carcinoma || id:ebi-a-GCST90013410	Basal cell carcinoma	Basal cell carcinoma || ||	TRUE	igd	NA	NA	NA	NA	NA	NA	NA	461460	0.00291255	41982698	2.59998e-10	20	ukb-b-19953	Body mass index (BMI) || id:ukb-b-19953	TRUE	reported	igd	2	TRUE
408	rs923994	G	A	G	A	-0.0145761	-0.00430127	0.783195	0.784095	FALSE	FALSE	FALSE	ebi-a-GCST90013410	4	67802992	0.0132321	392871	0.75	Basal cell carcinoma || id:ebi-a-GCST90013410	Basal cell carcinoma	Basal cell carcinoma || ||	TRUE	igd	NA	NA	NA	NA	NA	NA	NA	461460	0.00240219	67802992	1.29999e-09	4	ukb-b-19953	Body mass index (BMI) || id:ukb-b-19953	TRUE	reported	igd	2	TRUE
409	rs9267671	A	G	A	G	0.026149	0.0183844	0.060733	0.0602695	FALSE	FALSE	FALSE	ebi-a-GCST90013410	6	31880480	0.0226112	392871	0.42	Basal cell carcinoma || id:ebi-a-GCST90013410	Basal cell carcinoma	Basal cell carcinoma || ||	TRUE	igd	NA	NA	NA	NA	NA	NA	NA	461460	0.00413587	31880480	2.59998e-10	6	ukb-b-19953	Body mass index (BMI) || id:ukb-b-19953	TRUE	reported	igd	2	TRUE
410	rs9291822	T	C	T	C	-0.014263	0.00509272	0.514868	0.515307	FALSE	FALSE	FALSE	ebi-a-GCST90013410	5	64076515	0.0110441	392871	0.64	Basal cell carcinoma || id:ebi-a-GCST90013410	Basal cell carcinoma	Basal cell carcinoma || ||	TRUE	igd	NA	NA	NA	NA	NA	NA	NA	461460	0.00199464	64076515	8.60003e-13	5	ukb-b-19953	Body mass index (BMI) || id:ukb-b-19953	TRUE	reported	igd	2	TRUE
411	rs9294260	A	G	A	G	0.014782	-0.0224603	0.476559	0.476916	FALSE	FALSE	FALSE	ebi-a-GCST90013410	6	83433228	0.0109962	392871	0.0409996	Basal cell carcinoma || id:ebi-a-GCST90013410	Basal cell carcinoma	Basal cell carcinoma || ||	TRUE	igd	NA	NA	NA	NA	NA	NA	NA	461460	0.00198818	83433228	1e-13	6	ukb-b-19953	Body mass index (BMI) || id:ukb-b-19953	TRUE	reported	igd	2	TRUE
412	rs9349235	T	C	T	C	0.0111809	0.00426771	0.410635	0.410174	FALSE	FALSE	FALSE	ebi-a-GCST90013410	6	42516718	0.0110506	392871	0.7	Basal cell carcinoma || id:ebi-a-GCST90013410	Basal cell carcinoma	Basal cell carcinoma || ||	TRUE	igd	NA	NA	NA	NA	NA	NA	NA	461460	0.00200924	42516718	2.59998e-08	6	ukb-b-19953	Body mass index (BMI) || id:ukb-b-19953	TRUE	reported	igd	2	TRUE
413	rs935166	A	G	A	G	-0.0161066	0.00903144	0.506805	0.507468	FALSE	FALSE	FALSE	ebi-a-GCST90013410	2	26949366	0.0108726	392871	0.41	Basal cell carcinoma || id:ebi-a-GCST90013410	Basal cell carcinoma	Basal cell carcinoma || ||	TRUE	igd	NA	NA	NA	NA	NA	NA	NA	461460	0.00197292	26949366	3.19963e-16	2	ukb-b-19953	Body mass index (BMI) || id:ukb-b-19953	TRUE	reported	igd	2	TRUE
414	rs9388446	A	T	A	T	0.0111013	-0.0114572	0.515653	0.516769	FALSE	TRUE	TRUE	ebi-a-GCST90013410	6	126064920	0.0108828	392871	0.29	Basal cell carcinoma || id:ebi-a-GCST90013410	Basal cell carcinoma	Basal cell carcinoma || ||	TRUE	igd	NA	NA	NA	NA	NA	NA	NA	461460	0.00197919	126064920	2e-08	6	ukb-b-19953	Body mass index (BMI) || id:ukb-b-19953	TRUE	reported	igd	2	FALSE
415	rs9463175	T	C	T	C	-0.0115	0.00312771	0.338958	0.335606	FALSE	FALSE	FALSE	ebi-a-GCST90013410	6	9510030	0.0116252	392871	0.79	Basal cell carcinoma || id:ebi-a-GCST90013410	Basal cell carcinoma	Basal cell carcinoma || ||	TRUE	igd	NA	NA	NA	NA	NA	NA	NA	461460	0.00210115	9510030	4.39997e-08	6	ukb-b-19953	Body mass index (BMI) || id:ukb-b-19953	TRUE	reported	igd	2	TRUE
416	rs9478496	C	T	C	T	0.0181836	-0.0142185	0.164225	0.162715	FALSE	FALSE	FALSE	ebi-a-GCST90013410	6	154333183	0.0148186	392871	0.34	Basal cell carcinoma || id:ebi-a-GCST90013410	Basal cell carcinoma	Basal cell carcinoma || ||	TRUE	igd	NA	NA	NA	NA	NA	NA	NA	461460	0.00267493	154333183	1.10002e-11	6	ukb-b-19953	Body mass index (BMI) || id:ukb-b-19953	TRUE	reported	igd	2	TRUE
417	rs9515446	G	A	G	A	0.0151051	0.00415551	0.447709	0.448327	FALSE	FALSE	FALSE	ebi-a-GCST90013410	13	112217108	0.0109081	392871	0.7	Basal cell carcinoma || id:ebi-a-GCST90013410	Basal cell carcinoma	Basal cell carcinoma || ||	TRUE	igd	NA	NA	NA	NA	NA	NA	NA	461460	0.00199052	112217108	3.19963e-14	13	ukb-b-19953	Body mass index (BMI) || id:ukb-b-19953	TRUE	reported	igd	2	TRUE
418	rs9522180	T	C	T	C	-0.0141095	-0.0180929	0.553392	0.553405	FALSE	FALSE	FALSE	ebi-a-GCST90013410	13	111970212	0.0109662	392871	0.0990011	Basal cell carcinoma || id:ebi-a-GCST90013410	Basal cell carcinoma	Basal cell carcinoma || ||	TRUE	igd	NA	NA	NA	NA	NA	NA	NA	461460	0.00199325	111970212	1.50003e-12	13	ukb-b-19953	Body mass index (BMI) || id:ukb-b-19953	TRUE	reported	igd	2	TRUE
419	rs9571687	A	C	A	C	-0.0135388	-0.00654312	0.329363	0.328883	FALSE	FALSE	FALSE	ebi-a-GCST90013410	13	67472713	0.0115815	392871	0.57	Basal cell carcinoma || id:ebi-a-GCST90013410	Basal cell carcinoma	Basal cell carcinoma || ||	TRUE	igd	NA	NA	NA	NA	NA	NA	NA	461460	0.0021094	67472713	1.40001e-10	13	ukb-b-19953	Body mass index (BMI) || id:ukb-b-19953	TRUE	reported	igd	2	TRUE
420	rs961498	C	G	C	G	0.011981	0.00150623	0.503131	0.50387	FALSE	TRUE	TRUE	ebi-a-GCST90013410	12	107713511	0.0110327	392871	0.89	Basal cell carcinoma || id:ebi-a-GCST90013410	Basal cell carcinoma	Basal cell carcinoma || ||	TRUE	igd	NA	NA	NA	NA	NA	NA	NA	461460	0.00199336	107713511	1.79999e-09	12	ukb-b-19953	Body mass index (BMI) || id:ukb-b-19953	TRUE	reported	igd	2	FALSE
421	rs9638713	G	A	G	A	-0.0361735	0.00897855	0.97477	0.974507	FALSE	FALSE	FALSE	ebi-a-GCST90013410	7	14666259	0.0345939	392871	0.8	Basal cell carcinoma || id:ebi-a-GCST90013410	Basal cell carcinoma	Basal cell carcinoma || ||	TRUE	igd	TRUE	rs9638713	rs6461112	A	G	C	T	461460	0.00635399	14645949	1.2e-08	7	ukb-b-19953	Body mass index (BMI) || id:ukb-b-19953	TRUE	reported	igd	2	TRUE
422	rs9673839	G	A	G	A	0.0130337	-0.016719	0.490967	0.49089	FALSE	FALSE	FALSE	ebi-a-GCST90013410	16	76895693	0.0109773	392871	0.13	Basal cell carcinoma || id:ebi-a-GCST90013410	Basal cell carcinoma	Basal cell carcinoma || ||	TRUE	igd	NA	NA	NA	NA	NA	NA	NA	461460	0.00198783	76895693	5.50047e-11	16	ukb-b-19953	Body mass index (BMI) || id:ukb-b-19953	TRUE	reported	igd	2	TRUE
423	rs9830592	A	C	A	C	0.0154849	-0.0159815	0.582421	0.58248	FALSE	FALSE	FALSE	ebi-a-GCST90013410	3	104631603	0.010994	392871	0.15	Basal cell carcinoma || id:ebi-a-GCST90013410	Basal cell carcinoma	Basal cell carcinoma || ||	TRUE	igd	NA	NA	NA	NA	NA	NA	NA	461460	0.00200164	104631603	1e-14	3	ukb-b-19953	Body mass index (BMI) || id:ukb-b-19953	TRUE	reported	igd	2	TRUE
424	rs9843653	C	T	C	T	0.0294509	-0.0347729	0.511652	0.512976	FALSE	FALSE	FALSE	ebi-a-GCST90013410	3	49920571	0.0108742	392871	0.00140001	Basal cell carcinoma || id:ebi-a-GCST90013410	Basal cell carcinoma	Basal cell carcinoma || ||	TRUE	igd	NA	NA	NA	NA	NA	NA	NA	461460	0.00197538	49920571	2.90001e-50	3	ukb-b-19953	Body mass index (BMI) || id:ukb-b-19953	TRUE	reported	igd	2	TRUE
425	rs9876664	T	G	T	G	-0.0180478	-0.0252207	0.375389	0.374354	FALSE	FALSE	FALSE	ebi-a-GCST90013410	3	85806313	0.0112881	392871	0.025	Basal cell carcinoma || id:ebi-a-GCST90013410	Basal cell carcinoma	Basal cell carcinoma || ||	TRUE	igd	NA	NA	NA	NA	NA	NA	NA	461460	0.00204174	85806313	9.60064e-19	3	ukb-b-19953	Body mass index (BMI) || id:ukb-b-19953	TRUE	reported	igd	2	TRUE
426	rs9926784	C	T	C	T	-0.023818	-0.0128326	0.184576	0.183926	FALSE	FALSE	FALSE	ebi-a-GCST90013410	16	19941968	0.0140531	392871	0.36	Basal cell carcinoma || id:ebi-a-GCST90013410	Basal cell carcinoma	Basal cell carcinoma || ||	TRUE	igd	NA	NA	NA	NA	NA	NA	NA	461460	0.00254677	19941968	8.60003e-21	16	ukb-b-19953	Body mass index (BMI) || id:ukb-b-19953	TRUE	reported	igd	2	TRUE
427	rs9951619	G	T	G	T	0.0144231	0.0113356	0.767369	0.771604	FALSE	FALSE	FALSE	ebi-a-GCST90013410	18	56882326	0.0130735	392871	0.39	Basal cell carcinoma || id:ebi-a-GCST90013410	Basal cell carcinoma	Basal cell carcinoma || ||	TRUE	igd	NA	NA	NA	NA	NA	NA	NA	461460	0.00235777	56882326	9.49992e-10	18	ukb-b-19953	Body mass index (BMI) || id:ukb-b-19953	TRUE	reported	igd	2	TRUE
